# Supplementary material for: The landscape of viral associations in human cancers
Source: Nat Genet. 2020 Feb 5;52(3):320–30. doi: 10.1038/s41588-019-0558-9 (PMC8076016; doi:10.1038/s41588-019-0558-9)
Supplement: Supplementary file 3 — Supplementary Tables 1–24 [file 41588_2019_558_MOESM3_ESM.xlsx]

## Sheet: List of Supplementary Tables
List of Supplementary Tables	...2
Supplementary Table 1	(Candidate Reads WGS). Number of potential pathogenic reads identified.
Supplementary Table 2	(Candidate Reads RNAseq). Number of potential pathogenic reads identified.
Supplementary Table 3	(P-DiP-WGS). Viral sequences detected by P-DiP in WGS
Supplementary Table 4	(CaPSID-WGS). Viral sequences detected by CaPSID in WGS
Supplementary Table 5	(SEPATH-WGS). Viral sequences detected by SEPATH in WGS
Supplementary Table 6	(WGS Consensus-tumor). Tumor samples: Consensus calls of viral sequences detected in WGS by at least two pipelines
Supplementary Table 7	(WGS Consensus-normal). Normal samples: Consensus calls of viral sequences detected in WGS by at least two pipelines
Supplementary Table 8	(P-DiP-RNA-seq). Viral sequences detected by P-DiP in RNA-seq
Supplementary Table 9	(CaPSID- RNA-seq). Viral sequences detected by CaPSID in RNA-seq
Supplementary Table 10	(SEPATH- RNA-seq). Viral sequences detected by SEPATH in RNA-seq
Supplementary Table 11	(Consensus-RNA-seq).Consensus calls of viral sequences detected in RNA-seq data by at least two pipelines
Supplementary Table 12	(Virus Load).Virus genome equivalents in relation to human tumor genomes considering virus coverage, human coverage, tumor purity and assuming a ploidy of two.
Supplementary Table 13	(Oncoprint). Displaying the data of the oncoprints including donor IDs
Supplementary Table 14	(HERV expression). Expression of HERVs grouped by HERV families
Supplementary Table 15	(HERV survival). Survival analysis of HERVs across different organ systems
Supplementary Table 16	(Plant viruses). Unfiltered Plant virus hits from P-DiP
Supplementary Table 17	(Integration). List of all viral integration sites detected
Supplementary Table 18	(NCBI taxonomy for viruses). NCBI taxonomy ID and lineage for all the viruses analyzed within this study.
Supplementary Table 19	(Freq. among ICTV genome comp. ). List of virus frequency separated by ICTV genome class
Supplementary Table 20	(Samples not analysed by P-DiP).
Supplementary Table 21	(SBS2 APOBEC signature (Figure 3d)). Raw data for SBS2 APOBEC signature in Figure 3d.
Supplementary Table 22	(SBS13 APOBEC signature (Figure 3d)). Raw data for SBS13 APOBEC signature in Figure 3d.
Supplementary Table 23	(APOBEC3B expression (Figure 3f)). Raw data for Figure 3f.
Supplementary Table 24	(Immune infiltration (Figure 3g)). Raw data for Figure 3g.

## Sheet: 1 Candidate Reads WGS
extractid	Number_of_sequenced_reads	Number_of_reads_mapped_to_human	Number_of_extracted_candidate_reads	Number_of_extracted_reads_mapped_to_human	Number_of_phiX174_reads	Number_of_remaining_reads	organ_system	dcc_project_code	wgs_tumor_normal	icgc_donor_id	library_strategy
PCAWG.f78b4954-8a49-4626-be74-755d5ec999e1	1369174763	1302703175	50025458	17107374	0	32918084	bladder	BLCA-US	tumor	DO44097	WGS
PCAWG.d03a26d6-b3e4-4301-95e6-df28f01634f9	1457493932	1387208922	46241740	15514300	0	30727440	bladder	BLCA-US	tumor	DO675	WGS
PCAWG.57ae00a5-bd20-4975-be9d-165557b9369d	2103248656	1990998489	45321050	18017545	0	27303505	bladder	BLCA-US	tumor	DO548	WGS
PCAWG.a833602e-7ee7-442b-9bf9-f6489cd64ba2	1557366492	1485828578	41851768	15269279	0	26582489	bladder	BLCA-US	tumor	DO804	WGS
PCAWG.2aae8471-bb09-406e-aa77-2f6e3ddf2308	1561675415	1488757749	40624274	15447229	0	25177045	bladder	BLCA-US	tumor	DO575	WGS
PCAWG.4d2df6dd-ac02-41a3-a00d-8d0f3873d212	1253159689	1190846519	39284072	13293064	2	25991006	bladder	BLCA-US	tumor	DO822	WGS
PCAWG.5a1ebe5d-5436-4b3e-aa2e-51f5ce84193f	1253514294	1184863141	38875896	14786797	0	24089099	bladder	BLCA-US	tumor	DO496	WGS
PCAWG.20e33f07-681e-4a7a-8764-fd17bf0fbf43	1423330823	1353289456	35717774	15215514	4	20502256	bladder	BLCA-US	tumor	DO639	WGS
PCAWG.3972cca7-91dc-4a27-9608-17c35cc4eb48	1316603297	1246319269	32353608	12939136	0	19414472	bladder	BLCA-US	tumor	DO856	WGS
PCAWG.0d3d331c-a865-4ed2-8703-075e0a61501c	1220663258	1157542448	31011318	12830330	2	18180986	bladder	BLCA-US	tumor	DO522	WGS
PCAWG.bd9f7681-6ed4-4f60-8db9-eb7ab0d4a7e7	1319702306	1255598581	30334022	11408815	0	18925207	bladder	BLCA-US	tumor	DO689	WGS
PCAWG.4afe0dad-2080-4d17-844f-0c86be031952	1266275600	1199135958	29210176	11495234	0	17714942	bladder	BLCA-US	tumor	DO695	WGS
PCAWG.28821945-931e-4151-893d-f955882a6e70	1836259012	1741640365	26844272	12430390	0	14413882	bladder	BLCA-US	tumor	DO498	WGS
PCAWG.adcec9cf-9354-4432-b734-b4de2e366294	1218619341	1164039152	25152174	10170101	0	14982073	bladder	BLCA-US	tumor	DO561	WGS
PCAWG.8524cdf9-fabc-4eb9-8561-670f7f5c2928	1125764674	1071183722	23821792	10280487	0	13541305	bladder	BLCA-US	tumor	DO472	WGS
PCAWG.12800bfa-a034-4042-8e59-03f7dbd1b478	1116237283	1088609995	23332554	9722142	0	13610412	bladder	BLCA-US	tumor	DO669	WGS
PCAWG.66ae8aa3-0f01-44b2-9cae-5fde3a5bf31f	1130240368	1070714526	23022228	9534151	0	13488077	bladder	BLCA-US	tumor	DO483	WGS
PCAWG.4716a71d-624f-4588-8005-589c226410e0	1110224365	1060822711	22668264	9892086	0	12776178	bladder	BLCA-US	tumor	DO720	WGS
PCAWG.e8fec5b5-471d-46aa-bcaa-432e3763be53	1283317130	1223378320	20862844	9217671	10	11645163	bladder	BLCA-US	tumor	DO536	WGS
PCAWG.af830047-822a-4dcc-88bc-68f7440a208d	1122435316	1065307868	20351364	8825076	0	11526288	bladder	BLCA-US	tumor	DO555	WGS
PCAWG.cee6c740-a965-42d3-a009-60fd09ccbd5d	1109703231	1052987091	19933474	7827515	0	12105959	bladder	BLCA-US	tumor	DO477	WGS
PCAWG.066b5025-1a70-4db4-bd98-964b8c9939c3	1042477714	991191958	19927288	8584620	0	11342668	bladder	BLCA-US	tumor	DO479	WGS
PCAWG.2aafaa5c-f5c6-493c-b51a-9707d739b8ba	1331060597	1265921854	19814800	8584620	6	11106588	bladder	BLCA-US	tumor	DO828	WGS
adb67999ca1fe33525afde4b1a7258a0	1780873563	1537828740	299649174	6099840	988	293548346	bone.softtissue	BOCA-UK	tumor	DO52587	WGS
ce4afaafd87c53846d56bf3148d730c1	1993825858	1802710681	194175846	8483935	1577	185690334	bone.softtissue	BOCA-UK	tumor	DO52574	WGS
83ab7ac530b2ee0a6cb195df8d884492	1665187388	1524923392	156079762	5456458	1199	150622105	bone.softtissue	BOCA-UK	tumor	DO52575	WGS
5e2f2386cc571c0182953f9fee5f5ede	1608110501	1464805189	138982066	6459872	917	132521277	bone.softtissue	BOCA-UK	tumor	DO52589	WGS
e3feb4a67c6a75f3b8acb9af61ddefcc	1492325393	1373439374	108953322	6573758	1466	102378098	bone.softtissue	BOCA-UK	tumor	DO52595	WGS
8c7f8f25dc4fd74123baa9a099742047	1573664228	1446815084	107762298	5578310	639	102183349	bone.softtissue	BOCA-UK	tumor	DO52584	WGS
3592a3dfd8f87f0d03a17a2e2758e4ed	1489795476	1388307206	92522058	6071870	1362	86448826	bone.softtissue	BOCA-UK	tumor	DO52597	WGS
501552aae01a386209f78e62f2a291b0	1574039020	1474826238	71432340	7103845	2078	64326417	bone.softtissue	BOCA-UK	tumor	DO52602	WGS
eb633138157a29a01e1c2577b3263a0d	1526700911	1425595815	69485650	6094972	1351	63389327	bone.softtissue	BOCA-UK	tumor	DO52594	WGS
3b5374f10b49f1e771f1b33283509d9c	1615369209	1510775995	68673822	6310134	895	62362793	bone.softtissue	BOCA-UK	tumor	DO52580	WGS
9a5a53e214268ebe2d0b62cba0ebc16d	2115262453	1978538038	54988578	8085841	1006	46901731	bone.softtissue	BOCA-UK	tumor	DO52583	WGS
538f75ab8d470b4e87beec9dc53b0255	1393239423	1328389750	54179090	5146443	814	8500807	bone.softtissue	BOCA-UK	tumor	DO52569	WGS
8fa15ee32cf3bd6aa032b33726b06941	1560747690	1473697649	50537830	6978839	1193	43557798	bone.softtissue	BOCA-UK	tumor	DO52576	WGS
04b7f00d324578492295b02ee57179bd	1495029380	1419180469	48742514	6999089	945	11577560	bone.softtissue	BOCA-UK	tumor	DO52577	WGS
4e2a90096443c03100f9f26633636332	1673769848	1580026359	46311688	5767886	1179	40542623	bone.softtissue	BOCA-UK	tumor	DO52642	WGS
81b02f66883d5502793983c48a3ab79d	1636803454	1550341871	44931580	5511882	989	39418709	bone.softtissue	BOCA-UK	tumor	DO52572	WGS
ef3344347e59a94378b7f67dd7d398dc	1543476567	1462800966	39483994	6688333	1728	32793933	bone.softtissue	BOCA-UK	tumor	DO52601	WGS
08e0e137249c5ff8de518b4788eff356	1575570935	1494940123	39165056	5631245	1070	33532741	bone.softtissue	BOCA-UK	tumor	DO52640	WGS
904daae70c72674cf7bc5c1ad7c70220	1513493642	1417940706	36539924	10188753	1129	26350042	bone.softtissue	BOCA-UK	tumor	DO52613	WGS
3cd898848e6bccd676972d536ce4159e	1701596522	1611539326	31496460	6969788	1117	24525555	bone.softtissue	BOCA-UK	tumor	DO52588	WGS
32981effa9d331ff9d054d26e2e888d0	1465438238	1402618326	29567152	5184976	956	24381220	bone.softtissue	BOCA-UK	tumor	DO52568	WGS
8fcbefb5d7d9f42b5e55447424db60d6	1732802406	1648826746	28842692	7576723	1740	21264229	bone.softtissue	BOCA-UK	tumor	DO52593	WGS
3973f1cd4a27a1629f218e0ad5961667	1699983691	1593877395	28663504	12724341	6610	15932553	bone.softtissue	BOCA-UK	tumor	DO52590	WGS
3af809864aceb41b5fc027cc828d1b3e	1397897393	1317450033	27024050	10505946	1178	16516926	bone.softtissue	BOCA-UK	tumor	DO52619	WGS
2aaf3eee5c612b9fd1507722dcaf91ab	1608360751	1520126791	25566008	9915279	1770	15648959	bone.softtissue	BOCA-UK	tumor	DO52608	WGS
da63f508497e0e28f0eda0c2d9af8770	1537835079	1436055761	25474622	10225011	8478	15241133	bone.softtissue	BOCA-UK	tumor	DO52633	WGS
9f9361039a8e981aedfe4c73fabcc361	1608817702	1512626030	25162652	12838250	10602	12313800	bone.softtissue	BOCA-UK	tumor	DO52565	WGS
5b9fdbbabb2e1856a80b571147e503c9	1593694187	1509751766	23994846	12522799	11876	11460171	bone.softtissue	BOCA-UK	tumor	DO52564	WGS
0f2af469789af057c1f5f9a7f82f5d61	1775054956	1653128800	23625358	10472242	1599	13151517	bone.softtissue	BOCA-UK	tumor	DO52632	WGS
ae4b28479dc6652ba00a73ec76c8be95	2494892365	2358658208	23468368	13559503	20999	9887866	bone.softtissue	BOCA-UK	tumor	DO52605	WGS
33cf5d73187a6c0037412c234615c8b2	1547368038	1468595452	22000884	7243838	1487	14755559	bone.softtissue	BOCA-UK	tumor	DO52599	WGS
33302efeeb0492bb17828bc81b594ba7	2026416756	1932574130	21832704	11635710	1870	10195124	bone.softtissue	BOCA-UK	tumor	DO52610	WGS
a275f6564a00ef628ff79cbd16bddd42	1409943913	1348304573	21660112	5529359	1089	16129664	bone.softtissue	BOCA-UK	tumor	DO52641	WGS
1a4c45ba2dd127f831bb11d39497b4cd	1578853386	1490227962	19846036	6313629	1484	13530923	bone.softtissue	BOCA-UK	tumor	DO52603	WGS
9f8f6f03df6d100c90a761164800a42c	1440403515	1369981749	19433394	10052271	7442	9373681	bone.softtissue	BOCA-UK	tumor	DO52604	WGS
29d628431aaa83639e684b3481ba7b47	1459617146	1393269083	19192674	6227474	1250	12963950	bone.softtissue	BOCA-UK	tumor	DO52596	WGS
8b66971a2d1c72225eb386f7bde0bafe	1484124760	1376192142	18739670	7336803	1090	11401777	bone.softtissue	BOCA-UK	tumor	DO52592	WGS
c15e37a7f556c4c3bbf262d0255d27d7	1347603351	1265802811	18604244	7828832	7337	10768075	bone.softtissue	BOCA-UK	tumor	DO52639	WGS
526545cc9e38dc6c354a8c6aacb52893	1421876439	1342002078	18529408	9920625	2540	8606243	bone.softtissue	BOCA-UK	tumor	DO52606	WGS
902916bdf3467ba69b91a37fb2dd8653	1396377002	1333472273	18463492	5717620	983	10008049	bone.softtissue	BOCA-UK	tumor	DO52646	WGS
abca37398ecaf8947b48eaa60680586a	1582511117	1500929521	18422882	10615926	634	7806322	bone.softtissue	BOCA-UK	tumor	DO52631	WGS
a482171b01d1d7917bec6ac1ecd4767a	1748235825	1647784796	17780758	13025571	593	4754594	bone.softtissue	BOCA-UK	tumor	DO52620	WGS
4d4764559b73b3ee5dd35a79b7bbdba7	1545403643	1466822969	17725462	8921201	4152	8800109	bone.softtissue	BOCA-UK	tumor	DO52636	WGS
56e9ea4825d86f21a3fa9804bc198e86	1644072233	1551573994	17003978	9587420	863	7415695	bone.softtissue	BOCA-UK	tumor	DO52621	WGS
033ecbdb2c27445b9e507feca1e3e2d9	1604961474	1506701108	16199142	8594992	787	7603363	bone.softtissue	BOCA-UK	tumor	DO52618	WGS
55928e15f8fb7864bd7c54acff475dd9	1580361709	1500478733	15671654	6065317	689	9605648	bone.softtissue	BOCA-UK	tumor	DO52582	WGS
c007f362d965b32174ec030825262714	1360974244	1291060456	15412070	5197121	911	10214038	bone.softtissue	BOCA-UK	tumor	DO52598	WGS
718db53891f8efef65f825d8c8756fff	1544465451	1469137539	14803104	5734239	844	9068021	bone.softtissue	BOCA-UK	tumor	DO52600	WGS
9e9d5f8b4e50da0d117e0865fcba745c	1575408046	1503511691	14680494	8016093	1595	6662806	bone.softtissue	BOCA-UK	tumor	DO52612	WGS
561249f63b7b65807ce0aeec745572e2	1419756644	1353219141	14560184	5347941	858	9211385	bone.softtissue	BOCA-UK	tumor	DO52645	WGS
d49530e603ffa85a902fa3a0a6086a0b	1708352136	1622094892	14437878	8158785	8149	6270944	bone.softtissue	BOCA-UK	tumor	DO52585	WGS
12cb482b0ce20ad883c13ca3e26313b0	1455076987	1383387764	14386304	5784240	754	8601310	bone.softtissue	BOCA-UK	tumor	DO52591	WGS
97ecece74ac1d2cfb04450f36b71959a	1536150588	1455529279	13939830	5412382	913	8526535	bone.softtissue	BOCA-UK	tumor	DO52643	WGS
e9b2cbc302dbb6ff2c7f1383b84df9f5	1488797537	1414087390	13829014	6487362	1323	7340329	bone.softtissue	BOCA-UK	tumor	DO52611	WGS
7d743b10ea1231730151b2c9d91c527f	1522585348	1441320515	13476072	10648846	336	2826890	bone.softtissue	BOCA-UK	tumor	DO52630	WGS
5a5a4d48f56d863a291e464b754dd794	1604758294	1518310741	12658754	7325400	442	5332912	bone.softtissue	BOCA-UK	tumor	DO52617	WGS
ccd3b76afff94a26333b2740b960a1e5	1537305740	1453216922	12569204	9426772	256	3142176	bone.softtissue	BOCA-UK	tumor	DO52615	WGS
65c7e989be4c8c6a606815d3a3a91b3c	1523840298	1434184158	12223832	7074886	786	5148160	bone.softtissue	BOCA-UK	tumor	DO52627	WGS
1403d82072da188ee2ef6db37285bd6e	1480204930	1398577625	12122102	6724304	644	5397154	bone.softtissue	BOCA-UK	tumor	DO52625	WGS
1b6fabec9b3deec470696335c32d5f8a	1331799068	1260293914	11967444	9410926	384	2556134	bone.softtissue	BOCA-UK	tumor	DO52629	WGS
08f4328f1b8bcf45a332ffe896531b03	1487456190	1407367898	11627124	7002045	694	4624385	bone.softtissue	BOCA-UK	tumor	DO52622	WGS
1d826b27a356a722e26e97c0cf85ad29	1384741145	1294281258	11196878	6688494	396	4507988	bone.softtissue	BOCA-UK	tumor	DO52616	WGS
2636fd0eda99f4e7eb69d28317606ab9	1433144942	1353287832	10737246	6212927	690	4523629	bone.softtissue	BOCA-UK	tumor	DO52626	WGS
f665fc5c67b645d3038770c49c02fb02	1403901275	1320738344	10610196	6309096	490	4300610	bone.softtissue	BOCA-UK	tumor	DO52623	WGS
dafe1ba5cc8c9d0b59ba4d24eafe142a	2499310580	2369763490	37774284	20609512	30299	17134473	breast	BRCA-EU	tumor	DO217908	WGS
4b76db53038f484c17e5f5183ece91ae	1893764012	1807238051	31422760	12669282	10223	18743255	breast	BRCA-EU	tumor	DO217865	WGS
dc586ba727711659c589d5c0e245f40e	1527590408	1449818554	28903876	11896110	5959	17001807	breast	BRCA-EU	tumor	DO218377	WGS
21eefe2e8de8a6857fa95703505712a5	2754422824	2626296072	26162770	12393436	9796	13759538	breast	BRCA-EU	tumor	DO218719	WGS
bed760a07ef65925400f21dafd9c0f2e	2791210314	2651843530	26028244	16394061	4	9634179	breast	BRCA-EU	tumor	DO218062	WGS
10f92bc54f041e45e71c9894e8830cfe	1623779352	1547568723	25949476	12020260	6797	13922419	breast	BRCA-EU	tumor	DO218573	WGS
cb32ab778eb9565d20ebc07a1fe1e0be	1735206571	1660839948	25917198	15549471	8133	10359594	breast	BRCA-EU	tumor	DO217786	WGS
74a5c71078d87c1fb3272b24cb54977c	1951873836	1853167451	25326910	14749295	14785	10562830	breast	BRCA-EU	tumor	DO218684	WGS
c63c0880556f09e781c8b365e94dea3a	1710675493	1622793576	23841282	9859232	27384	13954666	breast	BRCA-EU	tumor	DO218176	WGS
d69544a962843a0010099bc068ab1bcb	1657880625	1577885007	23152374	13796593	66657	9289124	breast	BRCA-EU	tumor	DO217953	WGS
9a707571fb1613fba23386a854ce4f8e	1394510765	1323014369	23145906	9073988	1457519	12614399	breast	BRCA-EU	tumor	DO218621	WGS
63e504f8014c75c36be9bf162f5d001a	1944916768	1839580807	22732698	13385221	0	9347477	breast	BRCA-EU	tumor	DO218831	WGS
8f021d5e6e9783e23c096b9fcf070d6f	1741022040	1651333190	22368408	14167249	9272	8191887	breast	BRCA-EU	tumor	DO220821	WGS
c6b0dd73563bdac54c0be7bbb90ab803	1783466665	1695000706	21894262	13256345	0	8637917	breast	BRCA-EU	tumor	DO218651	WGS
3383f52d295210573edc2591c4f0f0b1	1481192671	1399319799	21213844	11668108	54128	9491608	breast	BRCA-EU	tumor	DO220824	WGS
56cca90bdcc617f2f4df5d3bab56b432	2085121598	1963838156	21196462	13254441	0	7942021	breast	BRCA-EU	tumor	DO218709	WGS
465c41279f86cde6606765655f9845a0	1429384465	1375225857	21165104	7309529	21790	13833785	breast	BRCA-EU	tumor	DO217907	WGS
15e98f5745668996f7c608b2a8037616	1410606571	1347247661	20962454	8584356	13979	12364119	breast	BRCA-EU	tumor	DO218182	WGS
1e2f6199bb1e0beefca68897726d6c75	1452783830	1358693249	20940694	10680712	29471	10230511	breast	BRCA-EU	tumor	DO218605	WGS
6e1fca03e50493939c64452cbe9143d7	1719635388	1684077527	20686986	11746809	9497	8930680	breast	BRCA-EU	tumor	DO218173	WGS
727185bb203cb1d0a2aa6059a6f00a65	2540826288	2406683670	20387154	13778140	0	6609014	breast	BRCA-EU	tumor	DO220823	WGS
e5128f75536aedece012397e1b0a299f	1830250619	1743122809	20359624	10661920	5543	9692161	breast	BRCA-EU	tumor	DO218384	WGS
8685a0380f1e02b6d81165adbe57363e	1814069197	1716586632	20286394	11894370	11082	8380942	breast	BRCA-EU	tumor	DO218611	WGS
1b2bb50c1a08d6958593172b67d4a01a	1705923152	1636667874	19702298	12350758	17510	7334030	breast	BRCA-EU	tumor	DO220822	WGS
d844dde2261fa9718763bad6f14a08bb	1590464212	1510532944	19619452	10663648	1744	8954060	breast	BRCA-EU	tumor	DO218489	WGS
fdadbda39a455f9b9e1685c39d84660d	1612489820	1537789207	19025710	10537291	7530	8480889	breast	BRCA-EU	tumor	DO218560	WGS
77b817877bee951efa52cbeb18902545	1640978435	1556300006	18921544	9979934	5225	8936385	breast	BRCA-EU	tumor	DO218072	WGS
e12a97afd05a50cc78fb97743db6a522	1655983544	1566720738	18854776	9617341	43730	9193705	breast	BRCA-EU	tumor	DO217788	WGS
c5f40b0464d5d5cf04629dee61c02662	1698068665	1640245323	18299798	10430055	5053	7864690	breast	BRCA-EU	tumor	DO217952	WGS
338cc03eada42718af9d5ca5e5169ec0	1765440018	1679434529	18250988	10256472	11215	7983301	breast	BRCA-EU	tumor	DO220828	WGS
601ac1f77b9ef56fb8f9fefed549fff3	1724667244	1664253605	18151306	8475808	0	5861596	breast	BRCA-EU	tumor	DO218060	WGS
ac135405085f44f6957fd783bca373a3	1213276684	1160332214	17736368	9569786	0	8166582	breast	BRCA-EU	tumor	DO218065	WGS
df251763cd8276f7b379425ebb55d8c7	1602988653	1528992358	17475002	8314933	0	9160069	breast	BRCA-EU	tumor	DO218698	WGS
9acfb08c765d442ab403eff4e7be5955	1551601456	1466839995	17457308	8677040	13043	8767225	breast	BRCA-EU	tumor	DO218150	WGS
39a6cd29b3215c01ee73b9ae4b9f968f	1433259919	1364287759	16904176	8567628	5782	8330766	breast	BRCA-EU	tumor	DO218333	WGS
868a8f7a46ea621ff343ed1c0c0c6cf3	1582322375	1497985396	16823406	8703238	1132	8119036	breast	BRCA-EU	tumor	DO218167	WGS
c065da5677879d13c497258b59c5e9cc	1385345446	1321665887	16623820	8626344	27718	7969758	breast	BRCA-EU	tumor	DO217887	WGS
8b7d25d765aa9121f99e06e33c11d302	1494328110	1429825576	16596704	10016547	10	6580147	breast	BRCA-EU	tumor	DO218059	WGS
451549329670aa5c903f71488cbb029f	1705677814	1618530617	16502476	9229793	13800	7258883	breast	BRCA-EU	tumor	DO218121	WGS
0f87bf73bbfc57ae5512aeb0360fcb2b	1686469692	1616197821	16467048	9702862	9301	6754885	breast	BRCA-EU	tumor	DO218742	WGS
f942c24e43418beb7aedf9d3400f439e	1693809381	1607827522	16452356	10040240	6043	6406073	breast	BRCA-EU	tumor	DO220820	WGS
e0daa95d9782909fd4805f519c4164c4	1813952781	1719932811	16056272	9573943	0	6482329	breast	BRCA-EU	tumor	DO218457	WGS
bbba59198fc5fe9035b9fb2e722554a6	1762418573	1673728646	16056180	9180284	0	6875896	breast	BRCA-EU	tumor	DO217800	WGS
8c07e92da897cf40d1773e9e12685182	1626760227	1566055329	15825512	8593740	0	7231772	breast	BRCA-EU	tumor	DO217939	WGS
0f0bfdf8d64c44b955129ab1e8a9a046	1667068579	1596695833	15808422	9439506	9540	6359376	breast	BRCA-EU	tumor	DO218269	WGS
19b911355b841c93bed9fbdd7c9ed5c6	1834549110	1743427392	15782640	9655465	0	6127175	breast	BRCA-EU	tumor	DO218656	WGS
2cadde6a8f80e326701ff958a70f6d1c	1574381657	1496023976	15779786	8883034	4599	6892153	breast	BRCA-EU	tumor	DO218419	WGS
f5c9381090a53c54358feb2ba5b7a3d7	1571633156	1484942011	15688834	7990029	6	7698799	breast	BRCA-EU	tumor	DO217962	WGS
860e68a6860b393896cf0ae13075e339	1460302559	1405488096	15525750	8310302	11937	7203511	breast	BRCA-EU	tumor	DO217934	WGS
9ca68553fc9bc0a6d4fe77a7a1aa5eaf	1709024279	1624492784	15420788	8630804	0	6789984	breast	BRCA-EU	tumor	DO218736	WGS
a273b73d6599a8eef8f90908e737420f	1552677186	1474886912	14817016	7723220	10	7093786	breast	BRCA-EU	tumor	DO218388	WGS
672f1a0b6f0e38b56abb4599af2fff23	1505112222	1433798388	14746368	7548579	54	7197735	breast	BRCA-EU	tumor	DO218408	WGS
a0d3ba4606beb9d06f445cae2196ceb6	1989892941	1925404572	14697022	8223758	0	6473264	breast	BRCA-EU	tumor	DO218796	WGS
b0926c6a562bd3f22f2ffbc69beedc16	1588396928	1500587434	14482146	8124804	4531	6352811	breast	BRCA-EU	tumor	DO218174	WGS
6e75f04c104516af8d5759d4dcac8f76	1444594637	1372149191	14089826	8687303	0	5402523	breast	BRCA-EU	tumor	DO218404	WGS
2fb4308ca855919546e433830a70a9ed	1631224706	1560217837	13965106	8311437	4212	5649457	breast	BRCA-EU	tumor	DO218669	WGS
9d947cdef40c91b7bb2dca7b2197fc12	1518000634	1444136909	13884980	7644443	15384	6225153	breast	BRCA-EU	tumor	DO218770	WGS
e7b29013c21f5172f093d7d25f3ea7ad	1484761808	1412080274	13710032	8140105	4433	5565494	breast	BRCA-EU	tumor	DO218212	WGS
8ab3c3cfcd5183c3f8872dec9087af13	1700216775	1638348800	13694068	8027305	23493	5643270	breast	BRCA-EU	tumor	DO218478	WGS
8a10957537ddf975ffffdef6fbe805e2	1628883788	1550169513	13471988	7544776	832	5926380	breast	BRCA-EU	tumor	DO218168	WGS
4e477976c92568614918611b0919592c	1582750777	1498966857	13295780	7422750	5031	5867999	breast	BRCA-EU	tumor	DO218553	WGS
08c90bc547856d0718b6dbf50ace69d7	1627438561	1557030636	13221120	7757209	2	5463909	breast	BRCA-EU	tumor	DO217844	WGS
18f53542d4bbd85d5b199b05c5336623	1534004672	1458716770	12970692	5169674	793	7800225	breast	BRCA-EU	tumor	DO218159	WGS
423b15b512d70781b65de4085adae995	1665998976	1579244057	12921184	7942838	0	4978346	breast	BRCA-EU	tumor	DO218506	WGS
69b692e259a274a4c5668d8a37e567d4	1612030095	1556582677	12879184	8251178	6772	4621234	breast	BRCA-EU	tumor	DO218205	WGS
03f2ccd4cb3727c832ae49d3aa7fa692	1445561373	1393782448	12650458	7267875	14420	5368163	breast	BRCA-EU	tumor	DO218254	WGS
75e5ab0697eec300150de8ff1f549336	1382381101	1324098525	12395328	6775211	10696	5609421	breast	BRCA-EU	tumor	DO218502	WGS
68fcfce3f452dfe01f8eb1c664da0917	1499982989	1428001892	12212150	6855371	19848	5336931	breast	BRCA-EU	tumor	DO218347	WGS
83f765504ca65610220698f70dce73ad	1700470802	1621443202	11823352	4816226	1051	7006075	breast	BRCA-EU	tumor	DO217931	WGS
95ef20e701769cce3ae329e54544c7c8	1513698816	1442231855	11721986	7186778	9003	4526205	breast	BRCA-EU	tumor	DO217826	WGS
6ff9e3385587d8c1c7d90c4fd1bce33b	1556130203	1479584969	11649048	7173843	7265	4467940	breast	BRCA-EU	tumor	DO217787	WGS
f24ab63f613645a02fc4b022e96285b9	1474525223	1404778583	11018798	6400177	12099	4606522	breast	BRCA-EU	tumor	DO218827	WGS
4b10addb14e2f1431a8b1ed4ec160c60	1311225868	1253746225	10904368	6057626	1047	4845695	breast	BRCA-EU	tumor	DO218488	WGS
4ad77a16f1e57940eb4661b925e942ca	1520258857	1454134189	10618510	6326551	0	4291959	breast	BRCA-EU	tumor	DO218828	WGS
e78993c3a33d0ffa0962406a92c3b33b	1503867687	1436968874	9777568	6189709	2	3587857	breast	BRCA-EU	tumor	DO217987	WGS
4eeba0a09027ccff5003cc4e22ee224e	1361361493	1298162830	9425070	5584025	7000	3834045	breast	BRCA-EU	tumor	DO218583	WGS
392dadae71b447bd51bfd692fe35724f	1425655652	1368339331	8886886	6002738	7815	2876333	breast	BRCA-EU	tumor	DO218428	WGS
7c0080375414f18c4d39f0eaa7fa454f	1842463283	1737350552	3716058	1925241	534	1790283	breast	BRCA-EU	tumor	DO220825	WGS
48df04ff1d77c273e472effcabf70ec7	1464532549	1352733031	72899404	35583868	4	37315532	breast	BRCA-UK	tumor	DO1006	WGS
b6ee98f353017df7d1354ae22fc9e3dc	1712402017	1614492056	72711580	39725917	0	32985663	breast	BRCA-UK	tumor	DO1005	WGS
99d91eaa92214a3809350b7acad4aaf2	1332675122	1254989970	63803154	32140877	8	31662269	breast	BRCA-UK	tumor	DO1004	WGS
92706898d41bca1d4cd94fa8499e829d	1482086845	1401080259	51533666	23776630	88114	27668922	breast	BRCA-UK	tumor	DO1008	WGS
8730a4615612249f4e15b1543b19095e	1528533436	1447190730	41845534	20629973	8	21215553	breast	BRCA-UK	tumor	DO1010	WGS
5168c0f1e53ae29a91f8dfb5108daca2	1608717555	1539230820	38747256	18367820	6	20379430	breast	BRCA-UK	tumor	DO1018	WGS
fbea9273f92db57593383df21f483cff	1335139906	1262737475	34450416	16106546	1	18343869	breast	BRCA-UK	tumor	DO1007	WGS
ea40b5df5d9dcf15afd455997b8ec157	1487758475	1408513293	32454186	17908767	46	14545373	breast	BRCA-UK	tumor	DO1011	WGS
fb21dbec380434180ded9a1820c48330	1759725600	1665878530	31682104	17330756	10	14351338	breast	BRCA-UK	tumor	DO1020	WGS
a39aed571f52193a6f25edfeee924929	1198094376	1137243166	30720292	16479356	2	14240934	breast	BRCA-UK	tumor	DO1009	WGS
54e3bac37058447a7b4666d4ec4afd07	1501770828	1436985867	30139514	8033178	6359	4987963	breast	BRCA-UK	tumor	DO52542	WGS
caf27dd11b8974b1757742984c52190c	1213854255	1156700699	27428828	12613232	0	14815596	breast	BRCA-UK	tumor	DO1016	WGS
8eadcd3ffc7774f80fd39dc5820d920c	1393237588	1322622251	27130940	6164669	1662	20964609	breast	BRCA-UK	tumor	DO52556	WGS
1a584fd63c988a957132c19b27d24352	1215135681	1116793355	27008020	13246134	0	13761886	breast	BRCA-UK	tumor	DO1013	WGS
a7d35e3836633cc12ad6e415ad9a2f14	1098541110	1045544005	25266396	11918511	0	13347885	breast	BRCA-UK	tumor	DO1014	WGS
7723a85b59ebce340fe43fc1df504b35	1201033467	1139322060	24949886	12864209	2	12085675	breast	BRCA-UK	tumor	DO1012	WGS
0c9401e78fc7f2e4bd3414e5572eb9a3	1413814734	1345689723	24259682	5883836	1244	18374602	breast	BRCA-UK	tumor	DO52557	WGS
ad7de49d82b86cbcb4a7e7abf27df1ce	1256321301	1187164893	23365802	10533602	4	12832196	breast	BRCA-UK	tumor	DO1015	WGS
c8aa43b0b5950427706e966022e3ec00	1529333354	1459896303	23294276	5886978	1481	17405817	breast	BRCA-UK	tumor	DO52558	WGS
97259156cf28a2b1bb89afea72d4b55f	1576966712	1514966366	22315484	11019182	38	11296264	breast	BRCA-UK	tumor	DO1017	WGS
5a6f7b5ed230cd6d0aa2b3bfea56cf7e	1647886906	1559580392	20875902	11269687	2	9606213	breast	BRCA-UK	tumor	DO52539	WGS
45f14ecc7fbeecd5f0b200502403b2d8	1849855794	1760315075	20626944	12258593	0	8368351	breast	BRCA-UK	tumor	DO52540	WGS
12dda9058c61aa1f4c832661bf0058fe	1990905525	1895362221	19779696	12247294	0	7532402	breast	BRCA-UK	tumor	DO52548	WGS
47bbd2941d2f5f50094d2419a94a4f2c	1565263596	1495172008	18949638	10988044	10119	7951475	breast	BRCA-UK	tumor	DO52538	WGS
cb07f7195409403cba42b2276cb2ee27	1948019151	1842072234	18512204	10607186	6338	7898680	breast	BRCA-UK	tumor	DO52559	WGS
15b95585cdc3b861b66f7240c41662c9	1693682391	1575444220	18389158	8911702	5313	9472143	breast	BRCA-UK	tumor	DO52551	WGS
121a58e9b8cfbdf897434a1134f7fb6c	1528919075	1449884741	18365670	9758297	587	8606786	breast	BRCA-UK	tumor	DO1000	WGS
e826dfbd6080835afd1077a3a8f5ab71	1875778731	1778498497	18216610	10898559	4400	7313651	breast	BRCA-UK	tumor	DO52553	WGS
e347618abe48a38da78f56dd358d1ec9	1391417357	1325630199	18051666	7821038	10245	10220383	breast	BRCA-UK	tumor	DO52545	WGS
4bcf4f050a418a10e324fae4392a7ebc	1541830126	1466063028	17871330	9597950	7020	8266360	breast	BRCA-UK	tumor	DO52546	WGS
b02b9fc24633e471a80ab1d2e1434b10	1546493422	1466555018	17407500	9889576	20188	7497736	breast	BRCA-UK	tumor	DO52555	WGS
498f8fbffe0b553724d9960824932a52	1612154047	1522197039	17317264	11078273	0	6238991	breast	BRCA-UK	tumor	DO52549	WGS
a9a185461a2af90dba56aa1a60decd7b	1772169066	1683691349	16236524	10281941	0	5954583	breast	BRCA-UK	tumor	DO52544	WGS
febc6e5fa113b0ed1025b4fea982b145	1748583409	1666612238	16133102	8480532	9379	7643191	breast	BRCA-UK	tumor	DO52550	WGS
2b845b723d691204a14e5bddc2d73e55	1407204725	1303593255	16003864	8866900	1621	7135343	breast	BRCA-UK	tumor	DO1001	WGS
a9e072f9f291232ea8cc319241755ae9	1709067411	1628696210	14904424	6095425	1443	8807556	breast	BRCA-UK	tumor	DO52560	WGS
b78c9fe7bf1aa96b21bc94aa72ba0d04	1913647564	1779830785	14231856	8495951	4328	5731577	breast	BRCA-UK	tumor	DO52552	WGS
fc47284df17c4702f04cce252d505551	1584313257	1495951059	13146358	8141085	6858	4998415	breast	BRCA-UK	tumor	DO52543	WGS
eb5f6eee937da5537ce407964e3af9f5	1496370694	1439132183	12223374	5528941	1060	6693373	breast	BRCA-UK	tumor	DO52562	WGS
9a735f863cb004596fe80a8abde82223	1544399316	1463543995	11667822	7025215	2	4642605	breast	BRCA-UK	tumor	DO52547	WGS
47fb91c726f5d03bfdf1b387ccce8aaf	1441519904	1350411483	11379464	5662858	156	5716450	breast	BRCA-UK	tumor	DO1003	WGS
b0c752b754546f71620b0701a6e054d2	1376238931	1303841738	11200294	6544759	20598	4634937	breast	BRCA-UK	tumor	DO52554	WGS
1f33331db34476d411390e48dc3e949d	1463616586	1391251291	11198278	5378606	1091	5818581	breast	BRCA-UK	tumor	DO52561	WGS
d71f32b81cdc2b244002beedfe8af310	1785780760	1676119773	9368722	6098860	33	3269829	breast	BRCA-UK	tumor	DO1002	WGS
88b3de0d9e2f87263a2063f1cf179ff0	7370591012	7033954935	292542	161384	0	131158	breast	BRCA-UK	tumor	DO1076	WGS
PCAWG.4b7c5c51-36d4-45a4-ae4d-0e8154e4f0c6	2574751354	2486529437	51156148	20154027	14796792	16205329	breast	BRCA-US	tumor	DO4557	WGS
PCAWG.6f7d23f9-ae54-4e1f-8a84-6f6679aff09b	1895913161	1789627795	44115508	17948645	2992576	23174287	breast	BRCA-US	tumor	DO4449	WGS
PCAWG.f0fcbe5d-335f-4c5e-ab71-77ab26c4972d	1970647917	1914725920	39706426	14687369	9320464	15698593	breast	BRCA-US	tumor	DO2084	WGS
PCAWG.58b5d864-f885-48cb-88b7-031637a468c4	1952499798	1853168903	36796878	12984121	4729666	19083091	breast	BRCA-US	tumor	DO4359	WGS
PCAWG.46f30746-20e5-4159-bb2d-6393c536f2fe	2487310642	2358890697	36214632	12195767	14917040	9101825	breast	BRCA-US	tumor	DO5375	WGS
PCAWG.0bc05048-9e45-4a8b-aa79-25b7d5b0c17e	1925040662	1824961858	35660498	15835144	2346247	17479107	breast	BRCA-US	tumor	DO3662	WGS
PCAWG.efb02c7f-55b1-42de-9b20-b1f6df91cf0b	2101183381	2023268018	34470350	10393179	4652904	19424267	breast	BRCA-US	tumor	DO3958	WGS
PCAWG.8aae02db-d7ce-4cd1-9922-2d354f3518ec	1899807481	1791761121	32330814	13225393	3929635	15175786	breast	BRCA-US	tumor	DO2509	WGS
PCAWG.912289ca-9b8c-4b62-8bc6-b280f47a5513	1889000648	1796872221	30807804	9107572	10822011	10878221	breast	BRCA-US	tumor	DO5312	WGS
PCAWG.dc310a34-1cc4-41bd-8279-3e1997f7864b	2099556884	2032908979	30664422	12802173	3972742	13889507	breast	BRCA-US	tumor	DO5249	WGS
PCAWG.a3efd151-d3c6-49da-9692-f0436e849d87	2033533032	1960221815	28634762	12218626	2220189	14195947	breast	BRCA-US	tumor	DO2783	WGS
PCAWG.4e4fd519-4e5b-41f0-be68-f9ecc833e4bd	1883868288	1795617747	27357596	12844671	2854964	11657961	breast	BRCA-US	tumor	DO1287	WGS
PCAWG.0124c228-3b8b-4240-a9a3-1e601015e2c1	2109459245	2050413497	27139916	13503877	3658218	9977821	breast	BRCA-US	tumor	DO2096	WGS
PCAWG.ef8914fd-cb87-4380-86e2-2633ba876665	2106921170	1998762578	26960658	12770085	3231086	10959487	breast	BRCA-US	tumor	DO2055	WGS
PCAWG.97c4edeb-05f8-45f2-a2b4-f4ff29471227	1900024883	1809348448	26529240	727171	390554	477159	breast	BRCA-US	tumor	DO5347	WGS
PCAWG.6bc668cc-8e40-4708-9220-df135fc108d9	1286554438	1240665124	25682138	7845662	6589507	11246969	breast	BRCA-US	tumor	DO4233	WGS
PCAWG.e9558238-abeb-45c3-9ca4-15b43d0ed6e2	1168797570	1128950474	25370686	7202457	6578809	11589420	breast	BRCA-US	tumor	DO4963	WGS
PCAWG.cebba3c0-3dbf-46c1-ad6f-190fad4bc451	2091164470	1986686259	24371346	11605821	2766619	9998906	breast	BRCA-US	tumor	DO1663	WGS
PCAWG.691cdac4-3120-4377-9655-25391398d92e	2036095966	1968483757	24001158	9923253	7483341	6594564	breast	BRCA-US	tumor	DO2114	WGS
PCAWG.07a937e2-44cb-4c60-8975-a03006f9639a	2197149666	2079990196	23819282	10034928	5200729	8583625	breast	BRCA-US	tumor	DO3500	WGS
PCAWG.23c18105-3eaf-4de5-81f2-90593277fb81	1296989355	1254799167	23331572	5774013	7193239	10364320	breast	BRCA-US	tumor	DO1559	WGS
PCAWG.339f255c-553d-45af-87d7-dc160fd390e2	2008783046	1915732534	22628712	8706484	5867625	8054603	breast	BRCA-US	tumor	DO2719	WGS
PCAWG.39ad557b-b9ca-4dc6-a3c7-eea8798e56e3	2156914947	2057527354	22571226	11210343	4749993	6610890	breast	BRCA-US	tumor	DO2629	WGS
PCAWG.734f4d36-312a-4dca-b627-f96cff88c09f	2103519652	2032827218	22471178	9797880	3487614	9185684	breast	BRCA-US	tumor	DO5012	WGS
PCAWG.f4b566dc-ebec-4681-b427-b36b8c227378	2068974783	1969361669	22118252	6582914	10602720	4932618	breast	BRCA-US	tumor	DO5046	WGS
PCAWG.d5115b50-b8bd-4ac4-9c94-4e344963f9b1	1681223958	1644430871	22025184	11175768	4414199	6435217	breast	BRCA-US	tumor	DO4155	WGS
PCAWG.95f4764f-dff6-49aa-80dc-6d7b2b1c020a	2262941169	2174791171	21878708	10664591	3310375	7903742	breast	BRCA-US	tumor	DO2252	WGS
PCAWG.144dada2-1d8d-47fc-8307-31e64a25bd31	1811367338	1717036247	21836472	11201337	3774279	6860856	breast	BRCA-US	tumor	DO3352	WGS
PCAWG.02bdc978-abd0-41a0-8c0d-9b57790430ba	2018793932	1924384643	21477796	10656476	3328954	7492366	breast	BRCA-US	tumor	DO3188	WGS
PCAWG.f8c314db-e175-4ded-a0f6-2733cdd2a67b	2209144308	2134349671	21414594	9631827	3129642	8653125	breast	BRCA-US	tumor	DO3458	WGS
PCAWG.5f506c75-5657-4a22-9dbf-e6f6d75c18b9	1982372812	1869074438	21377474	10602139	3784384	6990951	breast	BRCA-US	tumor	DO2842	WGS
PCAWG.e8e9e34b-c40e-4073-a712-f27dc35753a9	2025859532	1930260935	21171262	7717027	6929093	6525142	breast	BRCA-US	tumor	DO3874	WGS
PCAWG.bd267985-8d5e-41d0-b511-354642d1a6c0	1187112461	1130051285	21155720	5213772	11880942	4061006	breast	BRCA-US	tumor	DO2897	WGS
PCAWG.267f1705-12bb-485e-9e72-bb616b24f059	2218341750	2144531468	21144088	9747695	3377675	8018718	breast	BRCA-US	tumor	DO2593	WGS
PCAWG.2dde803b-eb4c-4219-a756-3fe25fad0a8a	1956101408	1861027528	21049912	8581690	8492577	3975645	breast	BRCA-US	tumor	DO4719	WGS
PCAWG.6f5ac8e1-96f0-4baf-b7ab-77802f444485	2033753845	1926672472	20563660	9402072	4634637	6526951	breast	BRCA-US	tumor	DO44273	WGS
PCAWG.5f5460e6-84e1-40a1-b96a-d8b8f378d280	2062925384	1969802994	20330492	9317482	4980531	6032479	breast	BRCA-US	tumor	DO2078	WGS
PCAWG.76966014-9acd-4643-9d5a-b55836f5b4e9	2262701058	2166691731	20300332	9160173	3973348	7166811	breast	BRCA-US	tumor	DO2539	WGS
PCAWG.08182412-3255-4dc5-b767-03161d9fc148	1985289131	1898995632	20235542	6975112	7245110	6015320	breast	BRCA-US	tumor	DO1249	WGS
PCAWG.2ba861be-44cf-4d68-80f1-186b34c48cda	2091273941	1984505566	20088472	9138741	4809966	6139765	breast	BRCA-US	tumor	DO2503	WGS
PCAWG.bc29a8d7-54b5-4012-b6fc-4ba09c637628	2132021955	2018545684	20033696	8480581	4997722	6555393	breast	BRCA-US	tumor	DO6144	WGS
PCAWG.7622635e-10f4-4cff-a44e-3d63af2034a2	2151517370	2050274875	19987270	8697257	4461649	6828364	breast	BRCA-US	tumor	DO4796	WGS
PCAWG.43fabc8a-85f6-424b-95ae-a622ef6c1c15	2020109546	1955909945	19842954	8022551	4192927	7627476	breast	BRCA-US	tumor	DO4766	WGS
PCAWG.fa7f0b9f-2d7f-476e-a876-30474d87e46a	1635206865	1571816725	19351518	7680938	7932154	3738426	breast	BRCA-US	tumor	DO2995	WGS
PCAWG.39191fee-e58e-4c66-87c7-7de3fff1d4dc	2172911114	2083462984	19135282	8145581	3968808	7020893	breast	BRCA-US	tumor	DO3140	WGS
PCAWG.bcaded8b-e416-42be-978f-b2eae85194fc	2240831235	2169346002	18822462	8875426	3907666	6039370	breast	BRCA-US	tumor	DO2712	WGS
PCAWG.29d28f0c-1c26-407a-92f9-b27c0c0601b3	1999133550	1903274649	18751424	9643959	3743933	5363532	breast	BRCA-US	tumor	DO2694	WGS
PCAWG.8244953d-ebe8-4a88-a547-00185b4cb18a	2224963601	2125592827	18603154	8537703	4107023	5958428	breast	BRCA-US	tumor	DO4185	WGS
PCAWG.bf0b577b-9362-47f5-a2d9-c177f4f63faf	1806135654	1705054780	18441434	8896868	2830708	6713858	breast	BRCA-US	tumor	DO4473	WGS
PCAWG.f064cc30-9b22-47d5-9727-02f40a25e100	2048014354	1959029681	18429046	8691551	3341776	6395719	breast	BRCA-US	tumor	DO2222	WGS
PCAWG.4d8f5e7c-d7fc-4469-839f-3ea547bf871c	1784684696	1688962210	18408372	8869438	4238420	5300514	breast	BRCA-US	tumor	DO1290	WGS
PCAWG.5511ff03-895e-4800-a230-44ce0aaf71e6	1413195441	1343229932	17878730	5251829	7854425	4772476	breast	BRCA-US	tumor	DO1384	WGS
PCAWG.353a27de-f667-4bf7-9d49-32b4f75bd452	1905496268	1794918853	17854380	8512088	3060101	6282191	breast	BRCA-US	tumor	DO1537	WGS
PCAWG.85249aad-7e95-469a-bbe1-24b665040441	1918538561	1831264225	17818168	8673531	2387766	6756871	breast	BRCA-US	tumor	DO2455	WGS
PCAWG.3b85b93f-b9f3-46da-8faa-63bae9903889	1308156355	1242008867	17784474	5134552	9083183	3566739	breast	BRCA-US	tumor	DO4080	WGS
PCAWG.93760b0d-0e2f-4f55-bd67-9e4a9c956dbd	2214605979	2100882133	17611164	7676811	2930234	7004119	breast	BRCA-US	tumor	DO3037	WGS
PCAWG.56b35675-497a-4e88-b6da-ef3b6ded2154	2138678844	2068037826	17578454	8523931	5326781	3727742	breast	BRCA-US	tumor	DO2323	WGS
PCAWG.e46e9b2f-1eb0-49c6-84fd-ebb4db64c4d8	1287849020	1239143698	17469384	4550500	7180317	5738567	breast	BRCA-US	tumor	DO5696	WGS
PCAWG.c065719a-770e-4f87-b592-6c2035cd056a	2307986630	2219483314	17178776	9019371	2032116	6127289	breast	BRCA-US	tumor	DO5626	WGS
PCAWG.58ce7cc4-e64c-43f5-b4f9-c12677f4f106	1895655393	1785909693	16923452	7210290	4726019	4987143	breast	BRCA-US	tumor	DO6231	WGS
PCAWG.758a7eb7-eb38-48b7-8896-d1502c76f4a0	1843087284	1748710516	16687076	8631419	1807662	6247995	breast	BRCA-US	tumor	DO5808	WGS
PCAWG.e4ccbda6-c7b3-4bf4-be67-ffe4bf4b1b60	1830982686	1738275729	16466060	7058972	5046550	4360538	breast	BRCA-US	tumor	DO1257	WGS
PCAWG.0d9f2c17-dfac-41d9-a258-003c1e480518	1837281363	1739910730	16372742	7151773	4252586	4968383	breast	BRCA-US	tumor	DO3158	WGS
PCAWG.04d09fee-cfda-4d8a-80fe-9ad96d8fefb2	1024197638	979923070	16110376	3735670	9744064	2630642	breast	BRCA-US	tumor	DO1954	WGS
PCAWG.95fde0b0-601e-4181-95a6-b3034014b1ac	1762205699	1710922944	16073366	7605559	4143743	4324064	breast	BRCA-US	tumor	DO1291	WGS
PCAWG.0d5b5b1d-5338-4e96-a0d7-f1521fa95cdc	1637659950	1549761580	15974398	7519861	3596392	4858145	breast	BRCA-US	tumor	DO1281	WGS
PCAWG.15c6fc97-de2a-472c-9f20-3bca01462f66	1516234528	1438291223	15949676	5328304	8398175	2223197	breast	BRCA-US	tumor	DO3482	WGS
PCAWG.8b279d12-923e-4fd2-9286-433d9ffd0415	1848070440	1765851279	15548154	5329670	3479265	6739219	breast	BRCA-US	tumor	DO5200	WGS
PCAWG.c4c060a7-3b4c-4665-944f-e3ab9fcf9c48	1365103936	1307827430	15528642	4948642	6657105	3922895	breast	BRCA-US	tumor	DO1301	WGS
PCAWG.c8e7bbdb-6d87-445f-bf43-dbf88805b1ed	2165672860	2044406308	15409412	7439797	4175583	3794032	breast	BRCA-US	tumor	DO44111	WGS
PCAWG.a5bb0916-d7f4-4840-94eb-205dd369972e	2064184093	1960889287	15179628	6485611	4995158	3698859	breast	BRCA-US	tumor	DO1328	WGS
PCAWG.9627201d-6cd4-41c9-8249-36f69a7005ed	1784569339	1700962408	14308450	6496811	3102248	4709391	breast	BRCA-US	tumor	DO4036	WGS
PCAWG.35b97fc7-79ee-43ab-939f-c83e5a87d68e	1868615940	1801612457	14239936	6515231	3580024	4144681	breast	BRCA-US	tumor	DO3614	WGS
PCAWG.d857a214-e446-4335-a73a-3ec0aacfe711	1649070310	1570176072	14142464	5986604	2914794	5241066	breast	BRCA-US	tumor	DO2647	WGS
PCAWG.a0194549-6c93-4c7b-af3d-2c97f8c0879a	2068045873	1971476065	14087146	7188191	1926801	4972154	breast	BRCA-US	tumor	DO3182	WGS
PCAWG.9fdaaf43-a5b1-4b57-b3da-a5d5d00c4d55	1815488257	1727583985	14016120	7226002	2840378	3949740	breast	BRCA-US	tumor	DO1274	WGS
PCAWG.bf9e4936-6222-42eb-aecd-2f15c6811b1a	1759284872	1666333395	13737826	6313178	4225210	3199438	breast	BRCA-US	tumor	DO5745	WGS
PCAWG.b2dded26-d31c-4274-9d74-57317f2b183e	2106708793	1999399202	13615476	7378758	3212740	3023978	breast	BRCA-US	tumor	DO4138	WGS
PCAWG.2cfe323e-a7c1-4d7c-8b49-dbb4df3ce0ed	1905389959	1811265119	13538436	6251886	4037799	3248751	breast	BRCA-US	tumor	DO1392	WGS
PCAWG.29555bb4-dc7e-4fd7-8c5f-ef28f0f3a539	1873668732	1774368707	13510432	6121055	4514206	2875171	breast	BRCA-US	tumor	DO44103	WGS
PCAWG.89eaae39-e648-4e4e-b170-717609baa18e	2040919497	1944729956	13337580	6268355	2360784	4708441	breast	BRCA-US	tumor	DO2706	WGS
PCAWG.0a1fe8b4-3496-4319-b239-b8104cab499f	1660648388	1590215578	13332640	4641698	2900728	5790214	breast	BRCA-US	tumor	DO3804	WGS
PCAWG.bd595e18-dd12-432c-b72a-0bb9788a0817	1961719689	1885189925	12544662	5999200	3103082	3442380	breast	BRCA-US	tumor	DO3110	WGS
PCAWG.6c7c954f-ed03-4053-91ae-9832111c6922	1573539792	1512805631	12528438	6412084	2884019	3232335	breast	BRCA-US	tumor	DO5661	WGS
PCAWG.022b1379-c033-4e17-9365-a7e366e1a6b6	1929678025	1830052295	12314026	5694599	3500557	3118870	breast	BRCA-US	tumor	DO4695	WGS
PCAWG.3a171f98-25de-4210-8c43-08b76ad3d692	1881967576	1795049149	12195166	6101672	3497504	2595990	breast	BRCA-US	tumor	DO2341	WGS
PCAWG.a67f66e5-5e6f-4ca0-9464-6ddc103e8bc6	1918275093	1825240681	12061778	6229938	3407293	2424547	breast	BRCA-US	tumor	DO3840	WGS
PCAWG.81503ba7-fd40-45ea-9e77-9bd0275efad7	1950393277	1853969888	11784782	5602197	3774475	2408110	breast	BRCA-US	tumor	DO3412	WGS
PCAWG.b6c859ea-87f2-4276-9343-2d5365373f7b	1880265510	1770041007	11722008	5332940	3751625	2637443	breast	BRCA-US	tumor	DO2551	WGS
PCAWG.9700bf2c-e700-4a7a-ae0d-154fce501550	1943470493	1838773230	10600126	5312662	2779262	2508202	breast	BRCA-US	tumor	DO4635	WGS
PCAWG.86778b7c-298d-491b-9296-34ad2973f53d	1888233685	1791407898	9752354	5195602	2685088	1871664	breast	BRCA-US	tumor	DO4018	WGS
daeaabe3ad65b6b6b494caf2e280a79e	2091236517	1977640717	133275824	32005855	12331772	88938197	biliary	BTCA-SG	tumor	DO217850	WGS
8f310909eaf51636057f672899a95031	2115721825	2003003391	60099814	16369293	0	43730521	biliary	BTCA-SG	tumor	DO218351	WGS
2fb481d77b703b886e8d8b8daa86691d	1985379559	1886875566	56718284	16422712	0	40295572	biliary	BTCA-SG	tumor	DO217864	WGS
07a920d94cb607e6171890cef2220498	2032094808	1915154637	55056544	14864953	0	40191591	biliary	BTCA-SG	tumor	DO218535	WGS
a51ad19bf9dcf4819371740c732bcba0	2096087704	2003524710	52038122	13592299	0	38445823	biliary	BTCA-SG	tumor	DO218695	WGS
74603ffb17b69f001392d4eba39eea07	2233884468	2123134430	48889274	15715965	0	33173309	biliary	BTCA-SG	tumor	DO218227	WGS
8c89db3631ba6755522be50a5b8e5340	1899001419	1806947116	45603150	13377811	0	32225339	biliary	BTCA-SG	tumor	DO218417	WGS
bf257295d462336f4e47c2e4f8eabee2	1704895499	1623288657	43850448	9048363	21230927	13571158	biliary	BTCA-SG	tumor	DO218411	WGS
aff87d81ad845907d46f5b7126c09cc9	1817262896	1724374032	43411512	12390610	10092602	20928300	biliary	BTCA-SG	tumor	DO218491	WGS
7d0b17313f8a058ac97d9e0aec277928	2192613015	2079333128	34285918	10283492	11342653	12659773	biliary	BTCA-SG	tumor	DO218139	WGS
73c4a73954614dda9be097dfb8305bd8	1756748409	1673365792	10010828	5730247	0	4280581	biliary	BTCA-SG	tumor	DO218440	WGS
051ffcb4f054cb56186501f378879bd5	2146190079	2035852530	178958	63189	0	115769	biliary	BTCA-SG	tumor	DO218550	WGS
PCAWG.98ef32cc-55ab-487a-8abe-418250efaec3	1749526455	1693212229	39252854	7013472	4784137	27455245	cervix	CESC-US	tumor	DO49948	WGS
PCAWG.9d614cec-d41d-4d5b-b6b2-bd2d61db3f50	2087666984	2031530981	34447278	16417991	5038566	12990721	cervix	CESC-US	tumor	DO6314	WGS
PCAWG.c64f354a-28c8-4e92-b5e3-62e1bfaabe25	1878480100	1783217574	32978020	13370609	3831275	15776136	cervix	CESC-US	tumor	DO49014	WGS
PCAWG.6e9368bc-cbc5-4b6a-b98d-2575dd311570	1756010798	1681263692	28745954	13166637	4893681	10685636	cervix	CESC-US	tumor	DO6252	WGS
PCAWG.62ad0026-3177-4be3-9cc0-5da2624d3866	2057291536	1961641025	26425086	10969153	6815011	8640922	cervix	CESC-US	tumor	DO51592	WGS
PCAWG.bc1e807d-63a0-4156-b55c-3e4bd20b0b6b	1801644305	1710524700	23771846	10107596	4821494	8842756	cervix	CESC-US	tumor	DO49009	WGS
PCAWG.dc9dd886-5c1b-4564-ba84-fa2a70cc4ffe	1659452095	1616339116	23460998	9533556	5265194	8662248	cervix	CESC-US	tumor	DO51600	WGS
PCAWG.165716fb-87f9-47d8-a214-7ad75db6a5e7	1979388041	1883637809	22908828	9877691	4434753	8596384	cervix	CESC-US	tumor	DO49956	WGS
PCAWG.50a5e434-881a-4377-9210-0f614ca8dfbb	2020212790	1936559061	22577004	6809914	4745127	11021963	cervix	CESC-US	tumor	DO49880	WGS
PCAWG.ed062bdb-9c6b-4845-ad42-1736f1f66853	1826060684	1723290887	22571012	7393682	3372613	11804717	cervix	CESC-US	tumor	DO48987	WGS
PCAWG.eeebdf26-42e4-40c5-a297-7855fdabc2d8	2058411363	1958845402	21549876	7579533	7809528	6160815	cervix	CESC-US	tumor	DO6249	WGS
PCAWG.462aeda7-5e8d-4e58-90f2-717d071584a1	1725150584	1681598342	21466870	9848936	3528149	8089785	cervix	CESC-US	tumor	DO6255	WGS
PCAWG.17fec9ba-8a61-4cd2-8f6f-664de8fef5f3	2115088882	2003999100	19715614	9368563	4325490	6021561	cervix	CESC-US	tumor	DO48991	WGS
PCAWG.0b2484f8-2bc8-474b-830a-42c68c78c881	2075342320	1977430258	19653222	9151343	2737563	7764316	cervix	CESC-US	tumor	DO48977	WGS
PCAWG.abd8a814-8c7d-4b4a-b4a7-38394a36ac30	2090546642	1995863863	17770596	7841355	5141241	4788000	cervix	CESC-US	tumor	DO44285	WGS
PCAWG.e8779d0f-382d-49f4-84ff-c408db543c9e	1983819068	1892058868	16504654	8986420	2911647	4606587	cervix	CESC-US	tumor	DO6332	WGS
PCAWG.e47b1945-04be-4773-a88c-001fa4131523	1896677781	1826274311	15573676	8108249	3277702	4187725	cervix	CESC-US	tumor	DO51594	WGS
PCAWG.a589e544-78fc-48f5-9faa-bf32e2377e7a	1958668830	1864147247	15511760	6691945	4851779	3968036	cervix	CESC-US	tumor	DO48993	WGS
PCAWG.51265f7f-31de-4c0d-a28a-2e44c21b0f25	2005553078	1937172406	15207290	7873792	3784605	3548893	cervix	CESC-US	tumor	DO49954	WGS
PCAWG.56f5f78b-e049-4d3f-bfae-705357ad26d6	1500578600	1434687436	13114444	5849195	3221286	4043963	cervix	CESC-US	tumor	DO49001	WGS
ce4fddf6ae935cdd9873e06d8198bfee	3129772790	2915574829	93060004	35939560	24680950	32439494	lymphoid	CLLE-ES	tumor	DO7084	WGS
5cc0ab1518e2f4a06fe452a86f286bbb	1526292645	1501817552	45715792	28734109	2	16981681	lymphoid	CLLE-ES	tumor	DO6351	WGS
a819de09d4b7bee5948c3e1cdb581b64	1786489373	1660577715	42906474	22295705	0	20610769	lymphoid	CLLE-ES	tumor	DO6353	WGS
474e3b36be9aba5e893234f2d4891e6e	1566586605	1548500193	39004978	26530620	4	12474354	lymphoid	CLLE-ES	tumor	DO6350	WGS
94260a31c412b5d1e874c93b753c051e	1181186313	1094294474	35189418	13176094	10501280	11512044	lymphoid	CLLE-ES	tumor	DO6585	WGS
ee7ce7dbce0f49d2d3bab1b8dadc5bf2	955524653	942963082	34939396	23686906	1	11252489	lymphoid	CLLE-ES	tumor	DO6352	WGS
6879c3b27b4377f61326fb2683b75e2b	1359653936	1273459048	30593634	6541566	20188101	3863967	lymphoid	CLLE-ES	tumor	DO6450	WGS
8e70c20b48d7ebd1de53ea769429edec	1015305787	956738611	26269240	3934889	18767323	3567028	lymphoid	CLLE-ES	tumor	DO6362	WGS
ee04d50685f337f7484d3148f17ad568	1380492452	1287789739	26154604	13768330	0	12386274	lymphoid	CLLE-ES	tumor	DO6364	WGS
64f9d6cf2602a5a363e59c6a86a0d77a	1105677392	1041670637	25298724	4250449	18488496	2559779	lymphoid	CLLE-ES	tumor	DO6430	WGS
beff43f233a2de03ee39247c319df55c	1124374905	1064904000	24799898	5517085	12294932	6987881	lymphoid	CLLE-ES	tumor	DO51989	WGS
e0d82d01a0550f72ecffd4fb5579116f	1026042484	969420780	24695194	3722516	18091099	2881579	lymphoid	CLLE-ES	tumor	DO6378	WGS
aeb7b5abec3b3f8f38a6ba0085c30c94	1060907903	1006465356	24118202	4602580	14573902	4941720	lymphoid	CLLE-ES	tumor	DO52720	WGS
2cd3a7e6cfdbbf5ad218e381fae89bbe	1134105843	1072079213	22849826	3076035	18057280	1716511	lymphoid	CLLE-ES	tumor	DO6513	WGS
26b8eff48c96dbcbe7402fb84239683c	1085577857	1024691099	22330870	4494905	14981143	2854822	lymphoid	CLLE-ES	tumor	DO6946	WGS
611ee8122f7d49a9e60304f0b57acc4b	1047714010	995475143	22100024	3669514	16252783	2177727	lymphoid	CLLE-ES	tumor	DO6456	WGS
ce6315b55c2c525ab3ee462d9e3f6083	1110632486	1050248606	21385086	4350258	14083727	2951101	lymphoid	CLLE-ES	tumor	DO6436	WGS
0be7965f7adeea69e090c9e67f499756	1027633967	967440880	21333324	3398583	15416224	2518517	lymphoid	CLLE-ES	tumor	DO6398	WGS
1f92f521a2d46e2ff675350a8604a334	1060281788	1001524244	21256688	3889333	14880470	2486885	lymphoid	CLLE-ES	tumor	DO6474	WGS
6dd1121463a31c3af37ec7c716f12f70	1058865621	1010833701	21164520	3871821	13768056	3524643	lymphoid	CLLE-ES	tumor	DO52698	WGS
33d0c30ba7d31323dee390acc4bc5c9b	1220063233	1155823607	20978488	11419530	3342920	6216038	lymphoid	CLLE-ES	tumor	DO6558	WGS
34fae7491e6e7c59eaa16a5a778ddea3	1091257091	1032886587	20751284	3994243	13984411	2772630	lymphoid	CLLE-ES	tumor	DO6898	WGS
2d2b358bad55d71a980a0cfb78729577	1019285519	965304206	20631624	4109283	14042909	2479432	lymphoid	CLLE-ES	tumor	DO52703	WGS
1de3af9c18244772a9f5af256d2d9bff	1036970971	981661458	20460022	3933130	13996575	2530317	lymphoid	CLLE-ES	tumor	DO6434	WGS
1b3cd123e38902c80d882a8200ab9567	962253131	919036187	20456684	2974298	15890109	1592277	lymphoid	CLLE-ES	tumor	DO52710	WGS
dcf73b8addad545be5964e005ca02525	1052637530	998325851	20454166	4038792	13378822	3036552	lymphoid	CLLE-ES	tumor	DO52725	WGS
39480dfb9655b28e5b0cdfdb21814c30	1081942901	1022341336	20159400	3834545	14340741	1984114	lymphoid	CLLE-ES	tumor	DO7124	WGS
80595e5239006f076e105fb948f0414a	1118434470	1063061900	19888412	4044802	13515192	2328418	lymphoid	CLLE-ES	tumor	DO6438	WGS
4a6de166582d57955ed1fcc177a93453	1021944249	973406911	19844024	4422473	12980888	2440663	lymphoid	CLLE-ES	tumor	DO52716	WGS
1ba15a4b1668856e7a78ca3531c5c0b2	1050325917	991273577	19553550	3764925	13504081	2284544	lymphoid	CLLE-ES	tumor	DO6390	WGS
5689c17daa9bd2e6200ac612fe0f488f	1113743033	1045102040	18987220	4282596	12676656	2027968	lymphoid	CLLE-ES	tumor	DO6665	WGS
202c073461fbdfd27490df32861f69b8	1022607514	964578873	18907720	3408337	13675121	1824262	lymphoid	CLLE-ES	tumor	DO6382	WGS
317a3eaa696f416ab61fd493022d9183	1052361444	992501442	18875194	3909007	12611653	2354534	lymphoid	CLLE-ES	tumor	DO6394	WGS
e7cf3d7837e1be92a4be335629152069	986421674	932134594	18825746	3544161	13308402	1973183	lymphoid	CLLE-ES	tumor	DO52700	WGS
61e3b0d2442f179687f1a6f00a6e2b9f	1038998830	981988228	18824736	3349948	13822897	1651891	lymphoid	CLLE-ES	tumor	DO52719	WGS
7f102bf17790d2fc3fb13eccfa3d319c	1057718937	1000185342	18770826	3765346	13074151	1931329	lymphoid	CLLE-ES	tumor	DO6742	WGS
ef67ce17a671edebea55ca9a6a6943fe	1554726579	1450805784	18567804	10546225	0	8021579	lymphoid	CLLE-ES	tumor	DO6370	WGS
2b8043b81b835b4812dee9a51d63fc53	1462016448	1353649140	18492878	7862046	2520902	8109930	lymphoid	CLLE-ES	tumor	DO6368	WGS
9ee76dddd4e8194f4ed004397c494766	969404613	924009974	18407404	3461836	12736283	2209285	lymphoid	CLLE-ES	tumor	DO6470	WGS
05426e224256c72c715f67abccc6e70b	997444238	940881692	18229686	3680959	12426473	2122254	lymphoid	CLLE-ES	tumor	DO6410	WGS
3bb8c3901fdff2ea548d6d4c55d7a577	1597142628	1525438205	18116874	7647965	6404530	4064379	lymphoid	CLLE-ES	tumor	DO6695	WGS
c42f3ea3cc9197ebd26a3a6f6fd92fe2	1343764226	1284103023	17852110	5268885	9263151	3320074	lymphoid	CLLE-ES	tumor	DO52713	WGS
c618837c8b9de9c6474986eda6bcc695	1418257292	1313958454	17721390	9215140	0	8506250	lymphoid	CLLE-ES	tumor	DO52709	WGS
96e69fe92e5137a9d073b242df5b5392	1652038038	1547038603	17635174	8420338	4069039	5145797	lymphoid	CLLE-ES	tumor	DO7328	WGS
21b3a9671a5df169f0a834a6606af786	1042905674	986716997	17599696	3754117	11880472	1965107	lymphoid	CLLE-ES	tumor	DO52708	WGS
d215684148402a9d5134a12e536b5473	1017872902	970329674	17590954	3640607	12056921	1893426	lymphoid	CLLE-ES	tumor	DO51992	WGS
4ffb6cf32133a3ab91b276cb3deda300	1374717095	1293709991	17549150	9227829	1532718	6788603	lymphoid	CLLE-ES	tumor	DO6386	WGS
06c94389ddc5e7fde98ba31083e437a5	1089791314	1028202415	17436702	3527310	12090839	1818553	lymphoid	CLLE-ES	tumor	DO6748	WGS
b7dc37af10afb292adc4adfde5f8139d	1470825060	1380335753	17108776	4932913	9817948	2357915	lymphoid	CLLE-ES	tumor	DO6754	WGS
4902a72f18be4ca7f294e2adee4894f8	1006233892	948949068	16965338	3457736	11362673	2144929	lymphoid	CLLE-ES	tumor	DO6504	WGS
eeda8425d22197a9916768fc5708d8b9	1039437175	984870675	16433252	3742298	10854020	1836934	lymphoid	CLLE-ES	tumor	DO7304	WGS
474bc28f7c81572c872e5d188cde4b11	1015593962	950958367	16259476	3932720	9831790	2494966	lymphoid	CLLE-ES	tumor	DO6690	WGS
cfa1822adeee4278a9420cd8d9f2a19a	1070168221	1012153064	16156062	3531993	9962370	2661699	lymphoid	CLLE-ES	tumor	DO6354	WGS
2beaedcfd34b4dac65ec8a6b49438d83	1340648763	1273517630	16116574	7866247	1154447	7095880	lymphoid	CLLE-ES	tumor	DO6432	WGS
13d9731f9173ba048054c2e47854100c	2425931001	2303905940	16069086	7095357	5521678	3452051	lymphoid	CLLE-ES	tumor	DO52705	WGS
74445daafa8701b81ea1f4252cbcb37d	1072091661	1015271987	15412200	5801500	6834376	2776324	lymphoid	CLLE-ES	tumor	DO7112	WGS
639082418c0bb990109c1aad20cb9688	1377257901	1303666415	15233156	6930795	4435012	3867349	lymphoid	CLLE-ES	tumor	DO6549	WGS
c460fc95ac7ecec9bd33fe19f15d80f7	1273034830	1208383742	14917498	4736794	7652892	2527812	lymphoid	CLLE-ES	tumor	DO52712	WGS
cbb16e8930e3b6790bf260c54acfaffe	1058215828	1003910543	14902654	3940190	8460059	2502405	lymphoid	CLLE-ES	tumor	DO6428	WGS
4b77606b28ea1ad0f4e903fa48ab7edd	1016654275	962989472	14854456	3228811	9860996	1764649	lymphoid	CLLE-ES	tumor	DO52722	WGS
5306093fe07ea27cd92c7d3e68b37ebc	1177736978	1112798804	14826436	5276698	6416195	3133543	lymphoid	CLLE-ES	tumor	DO6580	WGS
f492db438c9f3fcc96c324cc13377062	1281937321	1211572973	14702482	6987505	4388948	3326029	lymphoid	CLLE-ES	tumor	DO6610	WGS
9ea7499817ed5338d74b8baff96d7ab0	1020082940	963294978	14508476	3683840	8787727	2036909	lymphoid	CLLE-ES	tumor	DO6552	WGS
07cdca1ddf84ff99909f5bc475be5ffd	1145304711	1078680761	14418570	6373565	4370651	3674354	lymphoid	CLLE-ES	tumor	DO7108	WGS
643f897cc68d42e2620b485d48fc7747	1378156175	1302153346	14240380	8456345	538462	5245573	lymphoid	CLLE-ES	tumor	DO6492	WGS
3df05f591f6c6003b8203f42a9ddfb7a	1041656815	981956407	14155728	3504249	8400573	2250906	lymphoid	CLLE-ES	tumor	DO52721	WGS
24b5690e4e0913b372f4b706ec64c4c2	1040280975	991245676	13889286	4090848	7128431	2670007	lymphoid	CLLE-ES	tumor	DO52724	WGS
fc02929bc4886a63f25f0492c4d7a118	880528552	827876030	13155092	3767017	3675379	5712696	lymphoid	CLLE-ES	tumor	DO6396	WGS
ac79da3504d76dc5853645741f280047	2542055782	2412000100	13023634	6040036	4070859	2912739	lymphoid	CLLE-ES	tumor	DO51967	WGS
e94f2447ceecb2fdc85a2a68df6c497b	1174882817	1099524297	12969634	4636960	5110741	3221933	lymphoid	CLLE-ES	tumor	DO6418	WGS
9ea02426c6bc5e7d5ff191bc5327736a	1015983075	962950719	12815670	3766184	6837912	2211574	lymphoid	CLLE-ES	tumor	DO6402	WGS
4cd74e8e5c0f2ec4fd155ccad999f585	1227624374	1139282387	12540326	8392839	0	4147487	lymphoid	CLLE-ES	tumor	DO6360	WGS
7a99bb623fbe3fb791ec8fac749087a5	1129636316	1065479188	12131594	4207919	3220155	4703520	lymphoid	CLLE-ES	tumor	DO7024	WGS
40249ac3952a8b2cdd30b12f8562f2b2	1009306507	952786046	12032610	3544099	6453523	2034988	lymphoid	CLLE-ES	tumor	DO52707	WGS
a4c64bca0e197817b9d4da684e49d1eb	1097794525	1036141301	11895858	3922173	5689298	2284387	lymphoid	CLLE-ES	tumor	DO52718	WGS
45c66ba6c3d8e8ab672f57661c852141	1274514089	1206502684	11865996	3563010	6805846	1497140	lymphoid	CLLE-ES	tumor	DO7214	WGS
7922b9177abdcb76b73d824ed3428bac	1028084037	971211763	11617226	3933374	5460487	2223365	lymphoid	CLLE-ES	tumor	DO7166	WGS
3436edecaae5536e2d8ae581868d05a6	1206486303	1149214098	11546246	5663077	2872553	3010616	lymphoid	CLLE-ES	tumor	DO6934	WGS
1c1e0d87f4ea811426b0ea642a9415b5	1340124249	1268079256	11521804	3961630	5874804	1685370	lymphoid	CLLE-ES	tumor	DO52714	WGS
72e31dc9b7e7833b23833b80400a4345	1454306224	1384168254	11475994	4842116	3996585	2637293	lymphoid	CLLE-ES	tumor	DO7018	WGS
d30e57f0b4f080f70bfb2b2c1f3b4f25	1232446591	1149448287	11199408	6707565	0	4491843	lymphoid	CLLE-ES	tumor	DO6388	WGS
93900dbc7d447f6b1492ba9606e319e7	1020396725	975403487	10822744	2570018	7040196	1212530	lymphoid	CLLE-ES	tumor	DO6561	WGS
23f12b9c7d3550208034c6af5489ba24	1112389784	1050456511	10695030	5527168	2522052	2645810	lymphoid	CLLE-ES	tumor	DO7136	WGS
50e24d9b24db912c4d7bb293754a234c	1170179726	1111435138	10032794	3684076	4542105	1806613	lymphoid	CLLE-ES	tumor	DO52711	WGS
c33a3a1af5fd2d6d08e3ff0eda7cdf9c	976894266	923103813	9291398	3864914	3629278	1797206	lymphoid	CLLE-ES	tumor	DO7280	WGS
235e2ef9355709d471c5526d65bab485	1299819911	1233532236	8969400	4853440	1748111	2367849	lymphoid	CLLE-ES	tumor	DO52702	WGS
cebca9fe761046ed57b5c6565e240621	1087076124	1031190353	8457354	4273303	2372155	1811896	lymphoid	CLLE-ES	tumor	DO6940	WGS
adc592f591810e0cfc9dbc83d398c026	1100327940	1055852066	8293638	3326579	3388739	1578320	lymphoid	CLLE-ES	tumor	DO7196	WGS
de3ec1f1e4d5795a38fd4c70dbb56379	1170374070	1115351195	8181390	3900403	2614241	1666746	lymphoid	CLLE-ES	tumor	DO52704	WGS
94299ec6f5dd88a0067105d0ff110dad	1052722248	1001727350	8164922	4587970	1404362	2172590	lymphoid	CLLE-ES	tumor	DO7172	WGS
2b35c74d475d3d5a7f4d8d2f32f5ff6d	1153220712	1105007733	8135612	4641744	1512668	1981200	lymphoid	CLLE-ES	tumor	DO52706	WGS
9e1f7da61211bd121ac61b132c992adb	1199953106	1133195496	7739222	3643672	1694767	2400783	lymphoid	CLLE-ES	tumor	DO52699	WGS
d3d5d25cd8e28963ae303c207f448aac	1295746981	1226650586	7733262	3833897	1840718	2058647	lymphoid	CLLE-ES	tumor	DO52701	WGS
bb110e302cb9e8a70e295951c4aadd63	1164776111	1104564608	6715768	2929746	2666311	1119711	lymphoid	CLLE-ES	tumor	DO52717	WGS
b9a2a4f4932b1f1b6c47751ce9d3af2f	972214727	924001502	6712578	3629990	1591745	1490843	lymphoid	CLLE-ES	tumor	DO7358	WGS
4883826fb22d83957f81c6216339e8c8	1767057471	1702408120	179574322	44722929	25619	134825774	myeloid	CMDI-UK	tumor	DO52742	WGS
a3f0e1cdc517ef735aaefaca5ea847df	1476482816	1402396878	116587158	23081771	18388	93486999	myeloid	CMDI-UK	tumor	DO52740	WGS
423e760d96f57ab254121c8e3293eea0	1668297096	1588848276	90707426	17338781	16317	73352328	myeloid	CMDI-UK	tumor	DO52737	WGS
ab2a5f7e57bdd73c8a40fbaf2965c25f	1738346043	1649661544	80882720	17368414	10384	63503922	myeloid	CMDI-UK	tumor	DO52745	WGS
5b9be6423aafbaed9b80b79ed589f696	1468050613	1393585625	76391014	15046921	16273	61327820	myeloid	CMDI-UK	tumor	DO52745	WGS
b0ad59f14007108a0eaeb644e30dc2aa	1551967045	1488091933	75808570	16253494	13773	59541303	myeloid	CMDI-UK	tumor	DO52758	WGS
15ced63c303a0206f448d67d3a302f8c	1712772594	1631794225	69670174	14834734	11659	54823781	myeloid	CMDI-UK	tumor	DO52737	WGS
c94f26e873760bc2365676f2f9773daf	1775044264	1676616948	69620970	17023661	13131	52584178	myeloid	CMDI-UK	tumor	DO52726	WGS
7676725d9976424c98f7a92075e65554	1712969599	1632701360	65301988	15301482	14534	49985972	myeloid	CMDI-UK	tumor	DO52739	WGS
d3fb62b29dc371d4aead5d24001cb1ab	1333973494	1257707363	60983966	22851917	16338	38115711	myeloid	CMDI-UK	tumor	DO52732	WGS
cd481999f9e9ab47b28bfa7cac893013	1361976421	1289841513	54265484	10530194	11604	8672696	myeloid	CMDI-UK	tumor	DO52743	WGS
e4a9c07b42ee59fb5fc79cfc7db0a057	1415808663	1352647540	54265484	10512702	8772	15033652	myeloid	CMDI-UK	tumor	DO52743	WGS
5df18ba8b3de7b859c05dc19f701c67b	1528817887	1438835791	54265484	10544439	9773	23485914	myeloid	CMDI-UK	tumor	DO52743	WGS
0271cf05ba44ca40efdbd37e477e4bc2	1599946991	1499348770	49461272	13404366	12593	36044313	myeloid	CMDI-UK	tumor	DO52752	WGS
5ac018c4da2bc99ae1a57ddce06153fa	1563761898	1484316484	48645336	11360075	9889	12080430	myeloid	CMDI-UK	tumor	DO52744	WGS
7588112e521f28cdbc7543d77a00b71c	1511037849	1445040542	48645336	9972625	4777	9999334	myeloid	CMDI-UK	tumor	DO52744	WGS
8d38feb85746255cc667e05b6e14657b	1521078669	1436421021	47739830	11738341	12518	35988971	myeloid	CMDI-UK	tumor	DO52753	WGS
74f6eb45200bc8b467665f769f890db7	1586098389	1521359351	46104038	12554335	7531	33542172	myeloid	CMDI-UK	tumor	DO52762	WGS
6d66f8bf97dba81395300707224b1c50	1675413968	1607728148	39373152	15439547	15101	23918504	myeloid	CMDI-UK	tumor	DO52749	WGS
494d9d5d9c42c2319e7b246971895889	1664667090	1597704059	38324674	15834825	11416	22478433	myeloid	CMDI-UK	tumor	DO52750	WGS
58d68f5d97934c6298fe76348b268259	1673071528	1581870001	37184534	11313630	9724	25861180	myeloid	CMDI-UK	tumor	DO52763	WGS
33230789a30861c0abad68ec0a39d52a	1685559049	1595797106	36125394	13766454	13375	22345565	myeloid	CMDI-UK	tumor	DO52727	WGS
81b4c6512a051a8a0d6c054daa3e6be9	1421397994	1343850440	36121892	8135514	6764	7144874	myeloid	CMDI-UK	tumor	DO52732	WGS
61f01acb98f7c4254618639b224d518a	1592784407	1509581775	36091554	12318266	8783	10934991	myeloid	CMDI-UK	tumor	DO52737	WGS
787de84446fa2b341360a8a267c4f80a	1560252074	1485359463	35248480	10723436	9972	8527560	myeloid	CMDI-UK	tumor	DO52742	WGS
e90b9d799ff214dbfa3dadef7d74ed54	1719276199	1642059091	30351148	11936286	9883	18404979	myeloid	CMDI-UK	tumor	DO52736	WGS
0ca7aeb320f80995ac28664fd5b3fa83	1604537689	1536708141	29707202	11001853	6058	18699291	myeloid	CMDI-UK	tumor	DO52758	WGS
203719f3d01d6fd8cd703589054ae87a	1455286262	1381188997	29456212	10988378	7559	18460275	myeloid	CMDI-UK	tumor	DO52727	WGS
30602b940d67a7b204c1c6249a522dba	1552781572	1490740437	26617248	11212012	22631	15382605	myeloid	CMDI-UK	tumor	DO52735	WGS
4460792ce84247973faf9360b07fb8fa	1524190284	1441640041	26278082	11885349	9239	14383494	myeloid	CMDI-UK	tumor	DO52740	WGS
0f59a6322e7793ac0d2588b3c9355721	1472080988	1399215763	25732740	10668200	7124	15057416	myeloid	CMDI-UK	tumor	DO52756	WGS
31b9d60ee017ce7ec7831e9146135565	1447568188	1374633700	25442970	12311716	8393	13122861	myeloid	CMDI-UK	tumor	DO52753	WGS
22d5d10f2b60e52386715357df84e3cc	1542204590	1457845665	25194652	9287631	8214	15898807	myeloid	CMDI-UK	tumor	DO52726	WGS
409abf6cd6eeea171b8a8995530d9174	1424741981	1348781541	24809734	11913515	8905	12887314	myeloid	CMDI-UK	tumor	DO52749	WGS
e42ca5ce3e928344d92d3bb100fb5a14	1533428615	1470101718	22556678	9175800	6367	13374511	myeloid	CMDI-UK	tumor	DO52762	WGS
02aa911dc6b0bcae357ebcf08e1e1048	1615959489	1545577787	22408154	11836117	16426	10555611	myeloid	CMDI-UK	tumor	DO52733	WGS
171215025ff293dc5e6814806f25d6ac	1709172064	1618126980	21563292	10918342	9910	10635040	myeloid	CMDI-UK	tumor	DO52729	WGS
33db6696d62b15d09b2b4442ee916b6f	1355937811	1300760594	21354892	8748951	5356	12600585	myeloid	CMDI-UK	tumor	DO52761	WGS
5d7fc06fd0dd742d26518190c469c9fc	1449054362	1374009066	21258598	9721297	6525	11530776	myeloid	CMDI-UK	tumor	DO52738	WGS
ec540e6f8828c165de51cbde045bb436	1298291510	1241880543	20909552	9302161	6561	11600830	myeloid	CMDI-UK	tumor	DO52750	WGS
f54b98247780d87419024ba31926cfa8	1509064926	1444187104	20899396	12146256	26405	8726735	myeloid	CMDI-UK	tumor	DO52760	WGS
4d819f3ecf7cd85ba4fadeebe6476375	1519110157	1441682257	20763056	10619545	8032	10135479	myeloid	CMDI-UK	tumor	DO52738	WGS
da208c83e5409ddcbb6e421bfb711d2d	1353738610	1290717278	19237900	8899436	10802	10327662	myeloid	CMDI-UK	tumor	DO52735	WGS
a1c1df18619f7bfe2844c1d00743c95c	1452003940	1373822538	18604512	8989374	12332	8009904	myeloid	CMDI-UK	tumor	DO52752	WGS
f61379da6db58b4c9425c1bdfd04669d	1415246161	1357130497	18443154	9108890	7786	9326478	myeloid	CMDI-UK	tumor	DO52736	WGS
b1d0d9cdd2ab4d65ec86f1cc2bb12027	1434253644	1379274401	18416892	9094081	5806	9317005	myeloid	CMDI-UK	tumor	DO52756	WGS
9f1819dd01d7b46c09e4fa8cb8ebe015	1366848985	1301562446	17706330	9117433	8223	8580674	myeloid	CMDI-UK	tumor	DO52731	WGS
23db73104e72fcd5428b438a4bb3969f	1332077367	1279707173	17695118	8445426	7189	9242503	myeloid	CMDI-UK	tumor	DO52747	WGS
7cb27d6d773556aaf7f2b7938ab545c5	1404209421	1339331137	17364368	9589870	24324	7750174	myeloid	CMDI-UK	tumor	DO52760	WGS
dd8bd66c1eb529745a55ae9fea2ddd4b	1410206017	1338196081	17222084	9273200	3955	7944929	myeloid	CMDI-UK	tumor	DO52739	WGS
b53efbcedc932b77e2d6a45c523c6b95	1590624684	1522150712	17097424	9143698	11727	7941999	myeloid	CMDI-UK	tumor	DO52733	WGS
b062ec4e85c3bdf632c206ad68c7f86f	1312091314	1251545954	15658536	8718414	12911	6927211	myeloid	CMDI-UK	tumor	DO52747	WGS
cfc7ebfaa79f18b8ebe0e9608aab340b	1513398949	1466444526	15201398	8550278	7236	6643884	myeloid	CMDI-UK	tumor	DO52757	WGS
cfefe7cdbe1e12e063956ce752679de7	1515048099	1463170648	14521920	8053683	12290	6455947	myeloid	CMDI-UK	tumor	DO52731	WGS
8d567437c8f656c4c619235344aaa1d7	1420584227	1345207930	13690930	7392912	6155	6291863	myeloid	CMDI-UK	tumor	DO52757	WGS
f4094a153bd35dd25f2b448bce757739	1360715837	1283350159	13372808	7377580	9202	5856416	myeloid	CMDI-UK	tumor	DO52729	WGS
3f8f27de92985166cf9e83fe14e771f8	1372851084	1314945466	12501658	6727305	6988	5767365	myeloid	CMDI-UK	tumor	DO52754	WGS
ec92f6e0809f8bfb27e8843044d323e2	1367322214	1298610640	10523200	6047085	5756	4470359	myeloid	CMDI-UK	tumor	DO52754	WGS
PCAWG.89addeb5-53d6-4055-aee5-7918dd5cd90f	2469871261	2344491389	67078014	22097418	5865948	39114648	colon.rectum	COAD-US	tumor	DO50090	WGS
PCAWG.9851e8f5-b032-41d0-82a2-35ca8deda38b	2642612804	2506512570	63983064	29831615	11022933	23128516	colon.rectum	COAD-US	tumor	DO7801	WGS
PCAWG.d8ec4d2a-d78b-4710-9112-ffced6d4f3e9	2509380293	2386675645	63673178	19334993	7955746	36382439	colon.rectum	COAD-US	tumor	DO44092	WGS
PCAWG.1c98d8d4-b35e-4503-a821-cbb788561cc7	2527321673	2391460297	63663146	23738904	5423747	34500495	colon.rectum	COAD-US	tumor	DO51731	WGS
PCAWG.6e53c5fc-7303-4839-a09d-4c23e517d274	2369562107	2238448007	59294998	26728570	12081753	20484675	colon.rectum	COAD-US	tumor	DO8447	WGS
PCAWG.402285b1-01fb-4ae6-8cdc-aab1d479f31b	2599558081	2440155958	56964198	29021901	6157680	21784617	colon.rectum	COAD-US	tumor	DO10172	WGS
PCAWG.9da01648-1c38-4f3c-84a7-7b8166390e22	2452767300	2318243385	56584268	19994312	5528898	31061058	colon.rectum	COAD-US	tumor	DO44086	WGS
PCAWG.bb5987f3-b5db-4b4f-ad33-fc64a79beaa0	2467860369	2338056923	55354884	18333656	6514302	30506926	colon.rectum	COAD-US	tumor	DO219106	WGS
PCAWG.a1f1bcef-0bc0-4a97-8617-1f4b6f493498	2414415435	2283054230	54962756	28262427	5684583	21015746	colon.rectum	COAD-US	tumor	DO8264	WGS
PCAWG.2421a1d5-2c10-4abd-9911-f42a680d8100	2513338926	2377437648	54787938	19816516	4891979	30079443	colon.rectum	COAD-US	tumor	DO44093	WGS
PCAWG.60f264f2-c652-4726-839c-47ac3b90ffb2	2555571303	2407137313	54667366	26940817	8527760	19198789	colon.rectum	COAD-US	tumor	DO8360	WGS
PCAWG.112d8768-02f2-436c-b794-ac04957c93aa	2405458324	2263576566	52307698	24502600	8972282	18832816	colon.rectum	COAD-US	tumor	DO9708	WGS
PCAWG.be304f64-d01b-4a09-8f10-4d44aa3f3266	2500320181	2372623871	51243460	16121893	3199900	31921667	colon.rectum	COAD-US	tumor	DO44090	WGS
PCAWG.963004f2-6200-4d73-8b08-dec4720219f4	2487088115	2347543088	50781460	18575295	6129677	26076488	colon.rectum	COAD-US	tumor	DO44095	WGS
PCAWG.b3d6a32e-0b4a-4d04-96c6-34c0d3052c06	1796367564	1704412919	48765402	21323910	7329317	20112175	colon.rectum	COAD-US	tumor	DO7934	WGS
PCAWG.6b57df66-ed67-4056-9c9b-11e32ef0622e	2551196227	2395946714	47666080	21902246	5830599	19933235	colon.rectum	COAD-US	tumor	DO44096	WGS
PCAWG.761b7816-f95a-4734-a1de-964efa1d39ef	2448730321	2315246997	46088702	18928764	6166711	20993227	colon.rectum	COAD-US	tumor	DO44094	WGS
PCAWG.2c26276b-dde6-4a42-b032-60949611d595	2310240346	2171505600	45494318	19938618	8228324	17327376	colon.rectum	COAD-US	tumor	DO8898	WGS
PCAWG.14b228c0-72c5-4c25-aaa5-da8e5b13eef7	2511382945	2369237163	45335936	16717533	7843809	20774594	colon.rectum	COAD-US	tumor	DO44087	WGS
PCAWG.fb993aca-bded-4304-a0f4-f38fa427cc7f	2549921008	2426779368	43996200	18200005	5138406	20657789	colon.rectum	COAD-US	tumor	DO44089	WGS
PCAWG.376a4b9b-94b9-4fd7-b3f0-96712f54428a	2321279537	2196809031	43459222	16094942	4935343	22428937	colon.rectum	COAD-US	tumor	DO44088	WGS
PCAWG.5bc4b7ec-f632-422b-ba14-6a1aaa9cf929	2390403349	2270218041	39971180	19321710	2367896	18281574	colon.rectum	COAD-US	tumor	DO44091	WGS
PCAWG.76f84868-1e60-4868-988b-0a20783f7e14	1522772905	1450782119	36894130	18285372	3406435	15202323	colon.rectum	COAD-US	tumor	DO9732	WGS
PCAWG.39f7b71c-b455-44f4-89e6-0d61742b3a06	1505483849	1420775640	36266966	15984089	6591024	13691853	colon.rectum	COAD-US	tumor	DO8047	WGS
PCAWG.8f370446-69c9-4b46-af3a-5bf924e57c34	1496394612	1414011844	34469940	14764369	6366750	13338821	colon.rectum	COAD-US	tumor	DO9700	WGS
PCAWG.b2f57308-2c3c-41a0-b866-c3cb60a82b1e	1367528129	1297966852	32770052	14462534	5109915	13197603	colon.rectum	COAD-US	tumor	DO10631	WGS
PCAWG.b36eb753-28e9-4f61-88a0-20f076b2736f	1356007525	1278107547	32622688	14223942	4967719	13431027	colon.rectum	COAD-US	tumor	DO9042	WGS
PCAWG.f0b7370f-8473-415b-86e7-9cb1d96c1411	1676442476	1577355892	31473686	13999287	3663885	13810514	colon.rectum	COAD-US	tumor	DO9074	WGS
PCAWG.f79360ec-f6ec-4b5e-97b8-ef7c8c9bbed1	1545761414	1440989057	31093866	14918881	5715872	10459113	colon.rectum	COAD-US	tumor	DO8004	WGS
PCAWG.12863f2c-7aa2-4371-bad7-b0976ba3cc18	1365984705	1285212723	30737370	13254950	3145084	14337336	colon.rectum	COAD-US	tumor	DO7990	WGS
PCAWG.b687ab8e-8210-469c-a914-2299c00443ef	1362262381	1286387474	30650824	13880416	5339910	11430498	colon.rectum	COAD-US	tumor	DO10486	WGS
PCAWG.3f77f546-687a-4432-ba01-02e670be2ed5	1587430093	1495029736	30207472	12826202	5261042	12120228	colon.rectum	COAD-US	tumor	DO9788	WGS
PCAWG.ae2cc4ec-c3f4-4d4d-b4d8-12a1e35911d9	1510294472	1429690819	29693556	12104474	7504810	10084272	colon.rectum	COAD-US	tumor	DO9034	WGS
PCAWG.d52f0097-331e-4b2b-b4e3-e5b5b8ae2c5e	2238616109	2104632826	29604394	11146004	10647312	7811078	colon.rectum	COAD-US	tumor	DO9876	WGS
PCAWG.3c77724b-772e-489b-a410-25f896d8620c	1265480764	1195392311	28775786	13622464	3347102	11806220	colon.rectum	COAD-US	tumor	DO9106	WGS
PCAWG.e72c727c-557e-424d-b045-3562a5a0f9c6	2118767128	1986779006	28249832	69339	152738	34663	colon.rectum	COAD-US	tumor	DO8730	WGS
PCAWG.9c43a613-b504-4e78-865c-06aae59b504d	1102971363	1036396795	26565540	11318902	5045573	10201065	colon.rectum	COAD-US	tumor	DO8658	WGS
PCAWG.f7b6b418-3f20-4832-87f1-483d400716bf	1178457603	1106445802	21345084	10458930	3772952	7113202	colon.rectum	COAD-US	tumor	DO9226	WGS
PCAWG.3d60f92e-5d4d-439e-aad8-f80cdeaae8e7	1069688357	1016524903	20583650	9609041	3046847	7927762	colon.rectum	COAD-US	tumor	DO7831	WGS
PCAWG.6aef5036-5811-405c-9c9e-c1566dd6f9c2	1118000506	1051027546	18870112	8580512	4079054	6210546	colon.rectum	COAD-US	tumor	DO7858	WGS
PCAWG.6cd64542-56ff-444e-9b5a-29efc28fb5af	980918760	921178007	15294522	6777991	3551183	4965348	colon.rectum	COAD-US	tumor	DO7822	WGS
PCAWG.f82ec484-8aae-4ed1-a527-fbe3b006cd45	1303886539	1238200806	13478918	3823221	7222590	2433107	colon.rectum	COAD-US	tumor	DO9940	WGS
PCAWG.776bec2b-b626-4b14-acec-9c2ee303e94f	1210484593	1158468791	11438070	3737470	5337160	2363440	colon.rectum	COAD-US	tumor	DO8858	WGS
PCAWG.6257baa6-3e82-4974-b796-24196748065b	1189365009	1129437532	11253158	3088840	6373007	1791311	colon.rectum	COAD-US	tumor	DO10324	WGS
PCAWG.aa2aec24-b8bc-4127-b0f8-66c5fc8a0068	2613887511	2451917734	51014392	20781041	7022122	23211229	lymphoid	DLBC-US	tumor	DO222309	WGS
PCAWG.fa54148a-e42e-4129-9e5a-1f303c74f8ce	2321834820	2188742108	49715374	16585450	9131476	23998448	lymphoid	DLBC-US	tumor	DO222308	WGS
PCAWG.aebf9849-0f03-4446-9fc8-df89a22aa0a8	2387626676	2234060855	48510070	18170094	7416621	22923355	lymphoid	DLBC-US	tumor	DO222305	WGS
PCAWG.5ccb910d-7b0b-4b2d-9471-4ec5a5582b53	2371745783	2222888636	47895636	16406518	7855779	23633339	lymphoid	DLBC-US	tumor	DO222307	WGS
PCAWG.d377e9ad-6da5-4d73-8b1c-f1bd02a3862f	2417080811	2263937655	43695534	15887134	7677580	20130820	lymphoid	DLBC-US	tumor	DO222304	WGS
PCAWG.5f58b6fd-fceb-4d5a-a701-43fcd811d106	2332258157	2180525950	41746680	16037845	4997181	20711654	lymphoid	DLBC-US	tumor	DO222303	WGS
PCAWG.13cf7527-6a58-4f25-a2d6-ac8ed97fcbe1	2482112798	2321018568	41060154	15791231	7568251	17700672	lymphoid	DLBC-US	tumor	DO222306	WGS
1d192400c75eb02c5ca906c2c290de3b	1906362295	1734563621	260804358	124575533	7389024	128839801	prostate	EOPC-DE	tumor	DO52509	WGS
efb735b2665a04d06edbddec2fdd4970	2138696944	1971547329	138637042	63260222	0	75376820	prostate	EOPC-DE	tumor	DO10807	WGS
a143d75b2c9a9c20be8a3da5d91cb15f	2441688847	2286388961	116817958	49392306	0	67425652	prostate	EOPC-DE	tumor	DO10809	WGS
4d29b40b62eed66000992857b415d448	1149052284	1043180847	112612142	50291861	0	62320281	prostate	EOPC-DE	tumor	DO10811	WGS
b7b384026521933e0a2b958645be0067	1607809402	1480823899	83305254	41605280	0	41699974	prostate	EOPC-DE	tumor	DO52530	WGS
a67d1d64ffce4cf2202c20849a7af9eb	1466156851	1394345750	48552416	26971286	0	21581130	prostate	EOPC-DE	tumor	DO10819	WGS
10093ecd541619eae3b7270d6dc3ac5c	1866023826	1772885454	37459838	15572194	0	21887644	prostate	EOPC-DE	tumor	DO10806	WGS
8337e3e50f0d38c6aa05506279123546	1450519808	1361421086	24783348	8438759	0	16344589	prostate	EOPC-DE	tumor	DO10815	WGS
5113e6b9bb6c458bab80c59069a9d36e	1671530232	1572202847	20497280	12201593	0	8295687	prostate	EOPC-DE	tumor	DO52522	WGS
894c2cc18500d1002cdc97d658606e0d	1073224210	1011628734	18513408	6502601	0	12010807	prostate	EOPC-DE	tumor	DO10817	WGS
ed0a4d0840cd48f19242feb5590142b6	1388486981	1317808659	17232890	9777351	0	7455539	prostate	EOPC-DE	tumor	DO52498	WGS
3029385852256d374050339b20e9b80a	1765031955	1664540974	16780458	10552879	0	6227579	prostate	EOPC-DE	tumor	DO52526	WGS
9d8572e851cbb590b92c621b96d17739	1080829807	1021817075	16710028	5316285	0	11393743	prostate	EOPC-DE	tumor	DO10813	WGS
459f962f8a993d875783f36d24093761	1682938814	1578023791	16585864	4957134	6633502	4995228	prostate	EOPC-DE	tumor	DO52510	WGS
b6e52e494497d86c0f37613417f39ba7	1662163022	1561776608	16322476	10530102	0	5792374	prostate	EOPC-DE	tumor	DO52513	WGS
7763f046e5db1018c1406a1dac7b5b02	1737260756	1631943113	14767186	9162763	0	5604423	prostate	EOPC-DE	tumor	DO52504	WGS
d06479519d4b72279b79f9d9c33a24c7	1858877698	1773393719	13844118	7658124	2	6185992	prostate	EOPC-DE	tumor	DO52516	WGS
fd94167f12ed1e89d7a49b9901963a8e	1325630122	1252410786	13387028	4176494	6451408	2759126	prostate	EOPC-DE	tumor	DO52509	WGS
b49e3f4e6412fa5d010d115fb78defc6	1440645236	1358670970	13342868	4612982	5851606	2878280	prostate	EOPC-DE	tumor	DO52510	WGS
befca8a1d106128aa28f78b4c5c352c3	1467955739	1382961624	13003822	8396513	0	4607309	prostate	EOPC-DE	tumor	DO10831	WGS
ab0154d60dd5d23774a0c6fefa563e81	1237326892	1162498812	12997346	4362578	5143411	2252567	prostate	EOPC-DE	tumor	DO52510	WGS
beb74fdd336fa1a5cb98320c5d556cb2	1154969372	1086875895	12997346	3457369	7150238	2147413	prostate	EOPC-DE	tumor	DO52510	WGS
dc78db755816055dc5fcf1071f4eab34	1205708956	1135149850	12997346	3612649	6250355	2196978	prostate	EOPC-DE	tumor	DO52510	WGS
16f2b6020b852c78e80e079edf6e9a00	1223549685	1149347046	12997346	4465023	5297777	2418472	prostate	EOPC-DE	tumor	DO52510	WGS
e12d90c6cc68ba64c50df2da7eef4605	1085505977	1026510055	12330464	5887519	3921281	2521664	prostate	EOPC-DE	tumor	DO10825	WGS
90228f6e766a87b3080a7d3a106d94b7	1258994923	1189955705	12175472	3546862	6416736	1425812	prostate	EOPC-DE	tumor	DO52509	WGS
7e4babba88e90e6bb63cda9d791c8637	1388744575	1312865606	12175472	3262244	5853250	1090828	prostate	EOPC-DE	tumor	DO52509	WGS
751db139427013aa38df9a00769a793a	1440365572	1362219299	12175472	3982763	5610325	1466688	prostate	EOPC-DE	tumor	DO52509	WGS
50b12463d314eba76a1834258965a89a	1219861070	1155125646	12175472	3660257	6974501	1493448	prostate	EOPC-DE	tumor	DO52509	WGS
8fbbf3ee2cbebc470903cf9fa8120dbb	1848070325	1741707915	12090570	8540688	0	3549882	prostate	EOPC-DE	tumor	DO52520	WGS
4779ccc4fd95fbf1dc3ba8f0a1944799	1732257787	1635279650	12010416	6129063	0	5881353	prostate	EOPC-DE	tumor	DO52505	WGS
c237b11d9c3ec0779df600e41ffeba7d	1455279450	1379775876	11459586	6565289	0	4894297	prostate	EOPC-DE	tumor	DO10829	WGS
6ed154531afa06f13728aae1d69468a9	1887907418	1777308084	11195784	7512381	0	3683403	prostate	EOPC-DE	tumor	DO52506	WGS
feee94a5108afc8026b6647294bd60ce	1386053646	1305896087	11150102	3452300	5647354	2050448	prostate	EOPC-DE	tumor	DO52508	WGS
fb80c4246cf9714ead7216045b0a3e84	1811068081	1708641821	11092810	7458379	0	3634431	prostate	EOPC-DE	tumor	DO52500	WGS
8def9fb05960331c82c5ce4dd24f0967	1276713375	1207275977	10933028	6633319	0	4299709	prostate	EOPC-DE	tumor	DO52499	WGS
2f68d926cbcd081b02621ec39e11ee5c	1077395769	1015149260	10797498	6479162	0	4318336	prostate	EOPC-DE	tumor	DO10821	WGS
77fe66c3e86954f6aa7fcd6591e8704b	1344508986	1268082776	10000422	3356052	0	6644370	prostate	EOPC-DE	tumor	DO10833	WGS
20d34e7ba34208861189bf7e966f7fba	1722644139	1626070400	9622760	6604165	0	3018595	prostate	EOPC-DE	tumor	DO52534	WGS
1b5b7d1edf631517b9b222f7b7707441	1798647833	1702672941	9247954	6626675	0	2621279	prostate	EOPC-DE	tumor	DO52518	WGS
b412b610d01a61d9ae90504bc1253b8b	1703238119	1612432760	8195412	6016065	0	2179347	prostate	EOPC-DE	tumor	DO52528	WGS
55586420804beee4b8d6b3488aaa3b7c	1463174822	1384485479	8092456	5752669	0	2339787	prostate	EOPC-DE	tumor	DO10835	WGS
4a53031914972a80db522191d8faa956	1274228160	1210276544	7633232	5134642	0	2498590	prostate	EOPC-DE	tumor	DO52503	WGS
3880412d7c4fa84c2ea6dd7dbd97a4b5	1674365292	1591081732	7548140	5077123	0	2471017	prostate	EOPC-DE	tumor	DO52524	WGS
f5cb08d2954f3113aa86bc3771137a5e	1517929887	1438215744	6915130	4685872	0	2229258	prostate	EOPC-DE	tumor	DO52532	WGS
c9fee8f052152acffc8d75dd07dd06d5	1286971759	1217418762	6913594	3669858	0	3243736	prostate	EOPC-DE	tumor	DO10837	WGS
ea987d0a4a1b7047f9af63430d49e1c0	1233345578	1169477146	5467226	3729243	0	1737983	prostate	EOPC-DE	tumor	DO52501	WGS
21f4c5aa649b4c456dd85932f8c45579	1466999995	1391342396	4632440	2808855	0	1823585	prostate	EOPC-DE	tumor	DO10823	WGS
d6250862d02f9a7edf281102cdccf83c	2490594386	2340113872	100179804	12858909	75142496	12178399	esophagus	ESAD-UK	tumor	DO50444	WGS
ab3c9eaa6ef608830aa124808176460f	2209031084	2086690693	97702184	6351915	24882363	66467906	esophagus	ESAD-UK	tumor	DO50349	WGS
5d003d442dbaf291b70d2d8a85db9670	2217036297	2103458381	86498406	23225646	17658556	45614204	esophagus	ESAD-UK	tumor	DO50402	WGS
2fc8147dda3413c420334a3e396fdd21	2398435503	2285271434	80462130	19189800	20365307	40907023	esophagus	ESAD-UK	tumor	DO50340	WGS
fdec7ac66f21e0127348adc913910e14	2593136899	2462290384	75869246	20551946	9652210	45665090	esophagus	ESAD-UK	tumor	DO50337	WGS
5b3bc69f8060efc4c44e13bcd1643365	2246352333	2138369277	73240530	19369980	21079366	32791184	esophagus	ESAD-UK	tumor	DO50339	WGS
3756a5bb0047504a87838271674b6424	1892142889	1786348295	68034714	23390384	25593007	19051323	esophagus	ESAD-UK	tumor	DO50441	WGS
d42c5f83c74276a84f9ba4f2e991e563	2006245022	1904865452	67082294	3811119	13420251	5910598	esophagus	ESAD-UK	tumor	DO10844	WGS
8e55753867a02048046f6b250021fe8b	2521749033	2388169038	65846134	6275020	54562957	5008157	esophagus	ESAD-UK	tumor	DO50362	WGS
c76c166f133cfefbacb11e838f7eadd1	2190941437	2081584923	62311434	22434628	15177944	24698862	esophagus	ESAD-UK	tumor	DO50401	WGS
04ceb5f141916f7fc091a5e0aa51ada3	2094553914	1968088495	60932986	12681197	25137028	23114761	esophagus	ESAD-UK	tumor	DO50406	WGS
39568c38b7848877cc7cd29f699320af	2086369233	1994800156	60642572	4398962	13149061	3531307	esophagus	ESAD-UK	tumor	DO10839	WGS
837f6c3f8d4c60a3193e39ffe069ea9f	2101474037	2007094265	60220314	4573287	12864609	2460632	esophagus	ESAD-UK	tumor	DO10840	WGS
17d0164ba75254a66877eb430bef5ab3	1959102967	1854064383	58927552	20081159	23886802	14959591	esophagus	ESAD-UK	tumor	DO50442	WGS
904342a8883a6c61874edc95a9a97cf5	2564499100	2424081057	58802310	24351495	17929767	16521048	esophagus	ESAD-UK	tumor	DO50364	WGS
cbbba74222441fa3ca729518f0aa851d	2112897221	1992563780	58625130	10943792	33489431	14191907	esophagus	ESAD-UK	tumor	DO50374	WGS
af71d29022bc62b7a5afd6bb8352645e	2388778494	2259586894	57304644	15123039	24519759	17661846	esophagus	ESAD-UK	tumor	DO50438	WGS
5818499818533772c63f1c0e94767950	2489622570	2343701370	56680922	13860888	29637756	13182278	esophagus	ESAD-UK	tumor	DO50356	WGS
006cdcd42d55e07a2fd1ad2d31dd1a87	2026925993	1917158290	56538182	10905817	33717704	11914661	esophagus	ESAD-UK	tumor	DO50381	WGS
90d99626b73bd35673e41235374bd024	2337087319	2209437030	55756572	14514012	21933626	19308934	esophagus	ESAD-UK	tumor	DO50342	WGS
04a446c6a660694dafe43ccaf1db7162	2502146972	2378499984	55697312	28472889	1	27224422	esophagus	ESAD-UK	tumor	DO50412	WGS
5ec441045ceb71e3c6ae032c22f986df	2152918326	2051818172	55684280	18230483	18514372	18939425	esophagus	ESAD-UK	tumor	DO50451	WGS
d68c213a0337da50a946bce580f49ee6	3022914316	2856565792	55179882	19161181	18175910	17842791	esophagus	ESAD-UK	tumor	DO50355	WGS
0d2e46185b6dc8be30492a81abc66147	2144892659	2047254453	55090858	13387394	23276345	18427119	esophagus	ESAD-UK	tumor	DO50385	WGS
e9b948776f05bb1e5affc2d713511abe	3000105062	2841406591	53911262	13778383	24839427	15293452	esophagus	ESAD-UK	tumor	DO50336	WGS
2c0180436ed4e6909018a722255feb2d	2418251735	2280505705	53677180	10454950	19033891	24188339	esophagus	ESAD-UK	tumor	DO50398	WGS
38ee0240debcdd0e2f5c8ec65f146af3	2889892647	2737840811	53047376	16088870	22447177	14511329	esophagus	ESAD-UK	tumor	DO50382	WGS
7c2156017cc2c847013c4b87cfca8a8b	1934349648	1817266971	51323028	9151241	15865194	26306593	esophagus	ESAD-UK	tumor	DO50321	WGS
3c54785645c4b1e1c9d334e9da4dff78	1909155388	1803105854	51173900	6237674	12090061	5330321	esophagus	ESAD-UK	tumor	DO10841	WGS
a6cd09c2289b82b7cb512b5f58035c2a	2040341317	1934955368	50621850	15048918	7892428	27680504	esophagus	ESAD-UK	tumor	DO50341	WGS
7ec671051c13c07911105396540c7223	2141633665	2018201605	50466110	10099710	30507140	9859260	esophagus	ESAD-UK	tumor	DO50384	WGS
d0ac3315f713a78b19b8f7d7eed839b3	2567970234	2449979775	49878564	28254556	247	21623761	esophagus	ESAD-UK	tumor	DO50315	WGS
bedc55cd2fe1d2872cccc95f4bf9d17e	2316952708	2184163840	47620796	8536608	26705768	12378420	esophagus	ESAD-UK	tumor	DO50350	WGS
4f669416867d09bcccb0f6ad44e579b3	2063689026	1959849860	47586064	15487035	15468747	16630282	esophagus	ESAD-UK	tumor	DO50403	WGS
d26b80c33e7bd28624a0d1ecf4eef0cc	2335195977	2218892560	46883098	10931936	16711451	19239711	esophagus	ESAD-UK	tumor	DO50314	WGS
1b680787b81a2fcba73705f933eaff7e	1904108841	1807107449	46391258	7273305	26765665	12352288	esophagus	ESAD-UK	tumor	DO50392	WGS
260b4b3ac77878293b707483482c37ac	2279420369	2156002581	45764130	7243102	28638684	9882344	esophagus	ESAD-UK	tumor	DO50437	WGS
14494d84b0b1d79b4ee27b5612a4bc1b	2318188967	2199791127	45325904	9520954	23709380	12095570	esophagus	ESAD-UK	tumor	DO50399	WGS
52e9c65df5950efde5a03d89ecfbbe0a	2841019600	2712036369	44574842	23058588	221	21516033	esophagus	ESAD-UK	tumor	DO50372	WGS
3272dbc31566b8d6a5c8a336310227ef	2554622413	2414847270	44448050	11339768	21862446	11245836	esophagus	ESAD-UK	tumor	DO50343	WGS
a89399ef0212863cb5d724f971977ca6	2010907102	1894210972	42507544	10888658	24870544	6748342	esophagus	ESAD-UK	tumor	DO50320	WGS
61c5eeae092659949b20354fdaae07d8	3070386653	2894215975	42091856	22553803	2	19538051	esophagus	ESAD-UK	tumor	DO50370	WGS
5bf4af94766a4eccee938ecfe433f40d	2415811703	2297246197	41247286	8441602	22716887	10088797	esophagus	ESAD-UK	tumor	DO50346	WGS
705459b427a9558670282f66354b0525	2041067258	1927005139	40336120	8709807	24597580	7028733	esophagus	ESAD-UK	tumor	DO50453	WGS
507fe214d41a761fe62c5efa61991cd4	2070583419	1966788663	40269608	7225982	14483024	9464174	esophagus	ESAD-UK	tumor	DO50436	WGS
d073e37c97d855da5783148477977ec5	2659440380	2521030754	39546128	9222084	22006412	8317632	esophagus	ESAD-UK	tumor	DO50445	WGS
7cf3133c7550991cae566e60c099f0e5	2273085038	2154350945	39485704	10465900	17166099	11853705	esophagus	ESAD-UK	tumor	DO50405	WGS
4ed4ba11e770408b47b2a18e37ab43fc	1963975677	1856287067	39300000	8047215	21568117	9684668	esophagus	ESAD-UK	tumor	DO50435	WGS
513bbeece195b52f92097da6e8b83439	1780893864	1676350715	38415444	8975899	17865307	11574238	esophagus	ESAD-UK	tumor	DO50309	WGS
d7f0d01e30c08ad5a53b08ad3f9891c6	1945226897	1837756292	38286546	5079792	28446460	4760294	esophagus	ESAD-UK	tumor	DO50357	WGS
2f5dfdb35d764ef1cbc04dd24efc12c3	2109825267	2001589293	38067376	7033152	22536151	8498073	esophagus	ESAD-UK	tumor	DO50328	WGS
47c410af32ae57b1681ecf42dabb69fe	2224693503	2106745776	37623946	10709525	14877103	12037318	esophagus	ESAD-UK	tumor	DO50316	WGS
a2f4cfbc8de2e9b57190be2e3939904f	2011229432	1897845111	37350972	8445569	20767092	8138311	esophagus	ESAD-UK	tumor	DO50410	WGS
ab4cd5b95392cd1c35b78659af1afaf4	2467560991	2338848394	37291982	8618444	16206938	12466600	esophagus	ESAD-UK	tumor	DO50388	WGS
0cf20dcaf06c163d39c219395680c817	2128174590	2006147151	37015886	8286387	16497277	12232222	esophagus	ESAD-UK	tumor	DO50395	WGS
5144479cf56f153995bc1b4f4005d181	2199375346	2086686694	36873836	8565024	19007748	9301064	esophagus	ESAD-UK	tumor	DO50393	WGS
97e6ae058406132d95f298fd9766478c	2144064804	2028852260	36735014	9449657	15240369	12044988	esophagus	ESAD-UK	tumor	DO50446	WGS
a290e711c72ff5177a4a4cd3df5f85cc	2582021392	2450753613	36502574	18870020	392	17632162	esophagus	ESAD-UK	tumor	DO50325	WGS
8e9327acb8e1cc667de3b7d0c3a35750	2414059343	2290121531	35953004	18883232	545	17069227	esophagus	ESAD-UK	tumor	DO50334	WGS
fe3227b1a765e834361ea5722bbd3cfb	2236949261	2117691554	35944640	7455605	20361492	8127543	esophagus	ESAD-UK	tumor	DO50318	WGS
4ec65eb85b93fe1e7aaaec76908c4e2b	2312112507	2194148987	34801326	7565321	17359097	9876908	esophagus	ESAD-UK	tumor	DO50396	WGS
18b320f63f6c5dd2dd4e0c30c87a1ce9	2031972447	1926126752	34538384	6954270	22155080	5429034	esophagus	ESAD-UK	tumor	DO50434	WGS
0a250b03103541ef9137514aa0ac5af0	2304625377	2190614434	34423236	11794121	10260555	12368560	esophagus	ESAD-UK	tumor	DO50307	WGS
a80a272635b66d9df4861d1a3624cddd	2200081646	2079096822	34285658	8193883	18296318	7795457	esophagus	ESAD-UK	tumor	DO50407	WGS
08b5e10caa8aae97aa54fc4ad360fd44	1851808764	1760487967	34222778	5740360	23245309	5237109	esophagus	ESAD-UK	tumor	DO50367	WGS
706e8a8516284214f76ba9a63b61697d	2314538761	2195370135	34110272	9313065	16207944	8589263	esophagus	ESAD-UK	tumor	DO50408	WGS
e4adf0d42db04c1e92b4f351b5ef414c	2367993057	2246233545	33706028	17265773	0	16440255	esophagus	ESAD-UK	tumor	DO50323	WGS
abd09865a9fa40065ad10f6b5fe7215c	2009344337	1902517755	33465424	7087707	15854120	10523597	esophagus	ESAD-UK	tumor	DO50332	WGS
b227a5220ac1ce103c6b66fa8ac1a5ec	1946284544	1845697185	32559382	7145879	16544219	8869284	esophagus	ESAD-UK	tumor	DO50409	WGS
0d5b4eff9dc73d8869d2db08d2e3bb44	2271299164	2166723593	31656250	9625376	11520314	10510560	esophagus	ESAD-UK	tumor	DO50327	WGS
e2d8c91de4566db465c92c8c960b4153	2065559929	1953420028	31473546	9134476	9868061	12471009	esophagus	ESAD-UK	tumor	DO50330	WGS
df4b26ce8210b8ad42f9ed2accc880a0	2082270476	1965466144	31188574	7624977	16169902	7393695	esophagus	ESAD-UK	tumor	DO50440	WGS
7875b5196f6b8b52847f99bf370aada0	2168443259	2058219014	31175666	5850591	17269719	8055356	esophagus	ESAD-UK	tumor	DO50311	WGS
492caa55c486aaf5c37fea1221c1c95f	2457649195	2323595810	30583576	7867414	14546016	8170146	esophagus	ESAD-UK	tumor	DO50387	WGS
e7c4d1e0da07ceddc34215fd998cb9b0	2246271476	2146832486	29544474	9884668	12950985	6708821	esophagus	ESAD-UK	tumor	DO50306	WGS
29a3f24332c88d064a5d658aad809003	2188308172	2074786495	29467264	7976926	15424798	6065540	esophagus	ESAD-UK	tumor	DO50449	WGS
1bace76d975be5d2b1d6dc18856d29e1	2093196349	1983455242	28849628	8413692	12365587	8070349	esophagus	ESAD-UK	tumor	DO50439	WGS
2e854733660d3a0d141f77c5204a3cb6	2186560438	2080435322	28807680	6770014	15208663	6829003	esophagus	ESAD-UK	tumor	DO50447	WGS
700af95816b32d4fc5e2091b5f01115d	2185500324	2065592503	28801078	6020447	17031318	5749313	esophagus	ESAD-UK	tumor	DO50448	WGS
d8faa1b0d77cab4bbb62e4d8f4bf7874	1987186025	1882910868	27125622	6715899	15809825	4599898	esophagus	ESAD-UK	tumor	DO10843	WGS
22678cebb6115f6e83feb242d90e39e0	1699592739	1605767095	26185158	5921250	11104343	9159565	esophagus	ESAD-UK	tumor	DO50329	WGS
06aa83c6bd0135a70071a8fb9fadcea3	2206398142	2103180647	25314546	7607744	10332297	7374505	esophagus	ESAD-UK	tumor	DO50450	WGS
10e5754ff94f5da74a0d04bd57c744b0	1727738031	1639400788	24468066	8768874	6935323	8763869	esophagus	ESAD-UK	tumor	DO50338	WGS
34f750e775facce4468828b9f3a94a54	1829901807	1738102013	23287094	6023450	12174363	5089281	esophagus	ESAD-UK	tumor	DO50365	WGS
0337efea9b59b88f804ea384c356377c	1957287465	1866600396	22894108	6095695	12332966	4465447	esophagus	ESAD-UK	tumor	DO50389	WGS
c6ba18d6624f747c5da256debf458d52	2785077088	2650829862	21465092	13122277	0	8342815	esophagus	ESAD-UK	tumor	DO50319	WGS
4694a3dd2c9a2daa40ccf3b8d9abbc21	2758452089	2608049644	20937644	12745528	0	8192116	esophagus	ESAD-UK	tumor	DO50411	WGS
bec1dad26b22ffa9196172241d60f7c7	1704803532	1617150954	20700260	4262395	11495914	4805617	esophagus	ESAD-UK	tumor	DO50454	WGS
212c34bd65434db34e6dbed057956545	2546795761	2408294716	20659174	11132415	0	9526759	esophagus	ESAD-UK	tumor	DO50390	WGS
2fc9508f5c225ae651c5a7fe930f056a	1736354755	1642645974	19665184	4303744	10243237	5118203	esophagus	ESAD-UK	tumor	DO50348	WGS
c614e7eeadb59ac88c51de2f91221148	2646932828	2517915329	18188396	10782775	0	7405621	esophagus	ESAD-UK	tumor	DO50345	WGS
74475d452e5ca9eaee00671529f1d22a	2490271890	2372403326	17522514	9338956	0	8183558	esophagus	ESAD-UK	tumor	DO50354	WGS
ee84c967997be3a2d88581deec6b928b	2535971573	2412496716	15196550	8156947	0	7039603	esophagus	ESAD-UK	tumor	DO50326	WGS
931205bde828ae2731cf37cb8444abb3	2544196802	2411537901	13773140	7606636	0	6166504	esophagus	ESAD-UK	tumor	DO50331	WGS
81d1bbace3d0a134ed2f820c75503147	1950344346	1829733787	561988	35852	499113	27023	esophagus	ESAD-UK	tumor	DO50452	WGS
6681a3b45b0975d2599d48a85149ba3d	1954158288	1847318036	550488	42717	481013	26758	esophagus	ESAD-UK	tumor	DO50443	WGS
fee8422013f0fcaed92612dd9be52c6a	2224110810	2088866730	514166	43364	244732	87676	esophagus	ESAD-UK	tumor	DO10858	WGS
444d1cf922841fb649a8dc74a1c2e992	1444770517	1413120107	3725476	387512	0	3337964	stomach	GACA-CN	tumor	DO217814	WGS
c4c7510e733fc3bb8f45f576717c635c	1558140946	1495322514	2896834	1119485	0	1777349	stomach	GACA-CN	tumor	DO222286	WGS
3405d6fc0e941fd73d51ba8fff71c12d	1585648118	1504206411	2476154	285419	0	2190735	stomach	GACA-CN	tumor	DO218088	WGS
b63ddda459dc4e7e082c5847ddc0f6c2	1470137190	1387595229	2054886	348938	18	1705930	stomach	GACA-CN	tumor	DO218517	WGS
ed0de188f1811585fe9951d3c25b746c	1353715426	1266514667	1702818	403288	0	1299530	stomach	GACA-CN	tumor	DO218243	WGS
87af9eb8a2ab6a437d95caf9dd7257bf	1382121395	1307944224	1699306	380126	0	1319180	stomach	GACA-CN	tumor	DO218547	WGS
c6b1d94e803578fc2396a2b1527af760	1190077038	1120569825	1653936	816998	0	836938	stomach	GACA-CN	tumor	DO218031	WGS
0407ea469e4d7da53ba545c884a56184	1420413655	1337378463	1528956	373774	0	1155182	stomach	GACA-CN	tumor	DO217822	WGS
7c7328d29d91e1ccf62affb7ae793cf2	1530910549	1433193192	1438270	513239	0	925031	stomach	GACA-CN	tumor	DO218223	WGS
44fe7c7062d6b3337efc81c88e9defaa	1210426193	1158186803	1406130	391925	0	1014205	stomach	GACA-CN	tumor	DO218030	WGS
e795a8fe0ba44c8d480b43771180f018	1432970151	1356273675	1387548	648419	0	739129	stomach	GACA-CN	tumor	DO218484	WGS
57c3bf61e7bcac81351bbb51a4fc8e3b	1260225433	1189140318	1375882	292644	0	1083238	stomach	GACA-CN	tumor	DO218443	WGS
f7fb9b13f724ce8f10e52b0240d1ebf2	1553899171	1475404369	1373898	359375	0	1014523	stomach	GACA-CN	tumor	DO218728	WGS
eb7677e8c9834d03c70bca5f1437fec9	1404593026	1309770513	1328778	360111	14	968653	stomach	GACA-CN	tumor	DO218282	WGS
2c3df2f4c04add6c07a25b1414557b0f	1256200072	1183305828	1316588	424347	0	892241	stomach	GACA-CN	tumor	DO218769	WGS
2fc5b79b0c13598c2965666a564d1eb4	1411569883	1333614142	1283484	400850	0	882634	stomach	GACA-CN	tumor	DO218136	WGS
c9f32a03411101c5a9a380d95dec5b43	1406314250	1322978553	1273340	377522	0	895818	stomach	GACA-CN	tumor	DO222276	WGS
364f84a2670a561dc0eff8aaadc4df93	1293876212	1222186347	1264122	397781	0	866341	stomach	GACA-CN	tumor	DO218774	WGS
860ce9c48fbda4197bf98de54806cfce	1505548281	1419679741	1240976	336739	0	904237	stomach	GACA-CN	tumor	DO222285	WGS
49466164d331f2fe53d8aceefa348ae1	1259053795	1189379159	1191008	563830	0	627178	stomach	GACA-CN	tumor	DO222288	WGS
3cc87374deb15e23c52a96623a3f047a	1423196709	1363046173	1183796	247633	0	269887	stomach	GACA-CN	tumor	DO222292	WGS
6d938d97451c6a07ada759f376b95a4a	1325552237	1241851148	1156040	368393	0	787647	stomach	GACA-CN	tumor	DO217896	WGS
3d1d8286528052dbb037ce95a00c462c	1364210635	1291872742	1136820	441715	2	695103	stomach	GACA-CN	tumor	DO218089	WGS
b7729adc6c919f69aa32ad5fbdce906b	1459581073	1416897391	932662	417500	0	515162	stomach	GACA-CN	tumor	DO218693	WGS
633352d336a82a394d505027b7ba1732	1228288914	1169010194	904352	604957	0	299395	stomach	GACA-CN	tumor	DO218487	WGS
3056e0df8143ec49b1e5d3f3793884db	1481221674	1412867187	897112	420852	0	476260	stomach	GACA-CN	tumor	DO217867	WGS
6cf9586b1c531d9ecf09b94f7916059c	1089795162	1025922949	749194	219995	0	529199	stomach	GACA-CN	tumor	DO218067	WGS
301c6c7f706c8f628f671be01418eebc	1240826059	1178511743	745320	379928	0	365392	stomach	GACA-CN	tumor	DO218068	WGS
81a87e5b88ef31e9df304497994300cd	1436279068	1360291141	736330	301266	2	435062	stomach	GACA-CN	tumor	DO217817	WGS
e60a9577598af1bf384937795421bb6b	1410886310	1347971100	704226	333105	0	371121	stomach	GACA-CN	tumor	DO218673	WGS
47249f7b4d48cb7ebbf6e4d11244ab3a	1434416217	1368967788	696870	383975	0	312895	stomach	GACA-CN	tumor	DO218230	WGS
cf0a644894003fee54e8070d6d5967a3	1385212161	1306428449	680670	364221	0	316449	stomach	GACA-CN	tumor	DO217818	WGS
dbdd8d1ab8075ed6218c0e74fe3c808e	1503084974	1430631007	674494	311312	0	363182	stomach	GACA-CN	tumor	DO218442	WGS
fbcb9894d233030bfcbb66532c009f61	1491023915	1417755311	667872	370312	0	297560	stomach	GACA-CN	tumor	DO218019	WGS
cae75e168fdab75b63353fd276c62492	1130855520	1071078904	661202	184147	0	477055	stomach	GACA-CN	tumor	DO224498	WGS
9e88071efcc89015c07827595760a69a	1181508178	1127816097	650014	354756	0	295258	stomach	GACA-CN	tumor	DO222275	WGS
750a7089669a92c37bb8621156659f63	1648789178	1570843136	515700	258469	0	257231	stomach	GACA-CN	tumor	DO222299	WGS
PCAWG.bce80a38-3810-4e76-9946-ae20a8baa9a9	3032527750	2824670261	343424976	101646624	154	241778198	cns	GBM-US	tumor	DO13192	WGS
PCAWG.c9d5f460-3f05-470c-99b7-c289f2919f03	2626871747	2480650751	130472600	52928900	0	77543700	cns	GBM-US	tumor	DO12382	WGS
PCAWG.c47d6ff5-d5d1-4838-be9b-06f3ad968376	2597733568	2460997146	80520980	30215407	0	50305573	cns	GBM-US	tumor	DO11794	WGS
PCAWG.1bf802b8-24c6-4052-a6af-aa9f98f8ee24	2631676916	2496901867	76159370	28664436	0	47494934	cns	GBM-US	tumor	DO13510	WGS
PCAWG.6cb5288b-e45e-4780-bcd7-75284059d9e0	2735356773	2594159392	70118282	27626910	0	42491372	cns	GBM-US	tumor	DO11382	WGS
PCAWG.84f95e67-9a3e-47f2-b8b7-d0f88682fd35	2344186491	2222205217	68584108	23578018	0	45006090	cns	GBM-US	tumor	DO10975	WGS
PCAWG.1ae88de1-c985-4dee-9a3e-217a0b3bef4c	1604338138	1529105239	64429946	21246547	0	43183399	cns	GBM-US	tumor	DO10960	WGS
PCAWG.67bd36fb-7bbd-47d0-87ae-51b478029429	1522958022	1447418902	64053892	25624971	0	38428921	cns	GBM-US	tumor	DO11447	WGS
PCAWG.6e7a9f18-773c-4067-b543-cf589d4b3ad1	2465224516	2332698126	63423832	24786786	0	38637046	cns	GBM-US	tumor	DO11854	WGS
PCAWG.a56e1470-fb7d-4962-bfd8-84688409fb9c	2498768419	2366877039	59356576	24516185	0	34840391	cns	GBM-US	tumor	DO11148	WGS
PCAWG.c13c2a30-2594-4c85-8e4a-f91a0dba4073	1431514238	1370912126	56412044	23538471	0	32873573	cns	GBM-US	tumor	DO13575	WGS
PCAWG.0fac518a-9ea4-4881-a68e-23698cf98f57	1519772389	1446468242	54409028	19161219	0	35247809	cns	GBM-US	tumor	DO12370	WGS
PCAWG.b090883d-0e39-4edc-aa74-7285366c304b	1349549538	1299000694	53732458	20125549	0	33606909	cns	GBM-US	tumor	DO11501	WGS
PCAWG.0cb8b751-00e1-4f02-bf08-b56921e84f08	2362123531	2233327951	53509644	20938337	0	32571307	cns	GBM-US	tumor	DO11238	WGS
PCAWG.099521d0-0e78-4814-b890-7d4c0641e52a	2176896121	2067018920	52917864	20510107	0	32407757	cns	GBM-US	tumor	DO13971	WGS
PCAWG.1d77eb0d-c0a9-4681-9227-b3738cbf265c	1442159544	1375078538	51852068	20562243	0	31289825	cns	GBM-US	tumor	DO12352	WGS
PCAWG.9a19031d-cbf0-4862-a4af-aaeba9ae3570	2273226075	2165020843	50904462	20323344	0	30581118	cns	GBM-US	tumor	DO13869	WGS
PCAWG.97d7e71a-9787-4c26-b23a-a38b2a64518d	1387151479	1320558992	49427798	20373570	0	29054228	cns	GBM-US	tumor	DO12070	WGS
PCAWG.04d406a3-60c0-4ed4-a2b5-4b7a697049bd	1458143956	1387797636	47888462	16686967	0	31201495	cns	GBM-US	tumor	DO13132	WGS
PCAWG.55ac4df1-cebb-4eac-b868-000ef020acc6	1502489097	1433473412	47087208	17355894	0	29731314	cns	GBM-US	tumor	DO11860	WGS
PCAWG.bfb50740-29f7-46be-9fb9-c00bf12b8582	1476459080	1404187623	44425234	16990809	0	27434425	cns	GBM-US	tumor	DO12952	WGS
PCAWG.e5ed8877-e214-4eee-a7be-f8987f4dda91	1592870955	1518250846	42712086	15527299	0	27184787	cns	GBM-US	tumor	DO11046	WGS
PCAWG.125ada35-5bfa-4f7e-acb9-9dea174cd55b	1460887627	1393269251	42610032	16431026	0	26179006	cns	GBM-US	tumor	DO13474	WGS
PCAWG.7725cfb4-22c7-496d-9fac-219cb6162d9f	1194846384	1134839721	42025434	15029268	0	26996166	cns	GBM-US	tumor	DO13144	WGS
PCAWG.6dfbd313-b122-47eb-b367-30178ff594de	1444539775	1381142618	40799146	15495331	0	25303815	cns	GBM-US	tumor	DO13348	WGS
PCAWG.5c55c1cb-c455-4139-9dcc-7ea209fa4729	1368974515	1312519923	40258784	15939539	0	24319245	cns	GBM-US	tumor	DO12454	WGS
PCAWG.927a31f9-3090-4f76-bbef-a06c7b079f95	1428886878	1365171985	40150208	15329863	0	24820345	cns	GBM-US	tumor	DO12742	WGS
PCAWG.83d78ed4-6ed3-4d03-ad2e-53c7ad306447	1461871165	1404882237	40044882	14435696	0	25609186	cns	GBM-US	tumor	DO12484	WGS
PCAWG.d19dbf14-3293-4e09-a072-a746bb26376c	1635262281	1536476030	38906986	11896314	0	27010672	cns	GBM-US	tumor	DO11441	WGS
PCAWG.23a4dc82-3e87-474c-9893-3bf2727effdc	1399623080	1328998974	38549796	13963026	0	24586770	cns	GBM-US	tumor	DO10908	WGS
PCAWG.edb4b888-5716-43c6-93d4-cc44f81a8279	1278907950	1218763724	35450430	14261260	0	21189170	cns	GBM-US	tumor	DO11782	WGS
PCAWG.c90960b3-ca67-451f-b922-08c63da33e79	1379007652	1299004535	34555418	13188742	0	21366676	cns	GBM-US	tumor	DO12814	WGS
PCAWG.67a06ced-999a-4412-a3f8-9cc24f12ea28	1302445284	1246062448	32209572	12642940	0	19566632	cns	GBM-US	tumor	DO11202	WGS
PCAWG.0feceeff-9e4f-4e19-82b0-a3a05ff9463f	1186080894	1128296539	31862048	13793332	0	18068716	cns	GBM-US	tumor	DO12034	WGS
PCAWG.62ffaace-0002-4977-8b06-c806cf461846	1401444986	1314239774	31800874	11286981	0	20513893	cns	GBM-US	tumor	DO13072	WGS
PCAWG.31032bd7-9c4d-4836-b958-e003ca32eed9	1206308866	1145441058	30747598	12443401	0	18304197	cns	GBM-US	tumor	DO13318	WGS
PCAWG.9bc2601a-df86-42e3-a270-ba0fecad0d19	1206078593	1147763411	29757822	12664322	0	17093500	cns	GBM-US	tumor	DO14049	WGS
PCAWG.64d83e97-f798-45d1-b9e6-efaa635b4abb	1352301462	1286258222	15991384	7126074	0	8865310	cns	GBM-US	tumor	DO10900	WGS
PCAWG.9f6f74fa-0707-4caa-b658-8ad588b6072d	1252609982	1187459600	10736318	4837560	0	5898758	cns	GBM-US	tumor	DO10970	WGS
PCAWG.0e55832b-32c8-4759-9b43-29e8af629af0	1473136424	1399013292	9665804	6446468	0	3219336	cns	GBM-US	tumor	DO11292	WGS
PCAWG.4d6b9b8b-3aa9-4563-9966-17d1af9b6bb8	1228180358	1163751794	7309308	4525384	0	2783924	cns	GBM-US	tumor	DO11776	WGS
PCAWG.b9a2d1dd-1241-4a4e-b692-8b20d1a1e29c	2818765141	2627124081	148023934	73561730	6886048	67576156	head.neck	HNSC-US	tumor	DO14242	WGS
PCAWG.b8d16018-7fd2-4d8a-af89-fc88cfe3d597	2172857086	2052144373	107819356	19028250	7695575	81095531	head.neck	HNSC-US	tumor	DO14614	WGS
PCAWG.03a77f9e-fcdb-4795-8c2f-141fbfeda1bb	1776760517	1691664031	102516434	38492973	0	64023461	head.neck	HNSC-US	tumor	DO14566	WGS
PCAWG.bdd67234-0b9f-4257-930f-0402db38eb97	2245358847	2123959740	99580304	21461330	7082155	71036819	head.neck	HNSC-US	tumor	DO15591	WGS
PCAWG.7deb6875-292d-4cba-85cc-1f93de939987	2108977213	2008176632	99364838	24802925	7635887	66926026	head.neck	HNSC-US	tumor	DO15398	WGS
PCAWG.90697135-943c-4533-a1a9-48b1ff25601b	2371301655	2237834096	93284448	25089231	7673036	60522181	head.neck	HNSC-US	tumor	DO14862	WGS
PCAWG.9428f3db-6c71-41cc-83a0-1bc0d4a105cc	1675314826	1592740519	88850876	35550386	0	53300490	head.neck	HNSC-US	tumor	DO15870	WGS
PCAWG.1989963d-b3ab-4e2f-aa3f-5a419769ca59	2335005352	2201560041	85542178	21741654	4854243	58946281	head.neck	HNSC-US	tumor	DO14250	WGS
PCAWG.5a67ad74-aefd-4882-bff3-0dd30582781c	2320997530	2207077506	75063598	30071279	0	44992319	head.neck	HNSC-US	tumor	DO15527	WGS
PCAWG.974c74c9-3f98-4186-b940-f685da21fe10	1254874210	1202262091	71978760	18269734	4	53709022	head.neck	HNSC-US	tumor	DO52029	WGS
PCAWG.de6a197f-58c7-46f7-9f41-cafe488a2222	2305488276	2181147636	70469856	28334232	0	42135624	head.neck	HNSC-US	tumor	DO15943	WGS
PCAWG.f785e861-ef1c-4b2a-aeb5-5b21abf21f52	1620354622	1539407905	69846448	22825936	0	47020512	head.neck	HNSC-US	tumor	DO15198	WGS
PCAWG.b12f60fc-240c-4a3e-ba20-18edebf03fab	2405756535	2281793805	69651624	20191803	8524640	40935181	head.neck	HNSC-US	tumor	DO14232	WGS
PCAWG.5bd480d4-153a-4e6e-820a-548dfa963af4	2296947358	2173308740	64024920	17801946	8219073	38003901	head.neck	HNSC-US	tumor	DO14171	WGS
PCAWG.598e15ee-ecf2-4ca3-95e8-a11fd94ea091	1956831142	1861791448	60001108	24416615	0	35584493	head.neck	HNSC-US	tumor	DO14264	WGS
PCAWG.4e9aae2e-ea49-4fba-bfaf-6b05a93fd3da	1479756375	1410341404	57205850	24616441	0	32589409	head.neck	HNSC-US	tumor	DO15911	WGS
PCAWG.3a2f274b-9594-4290-849e-2021741648fe	2135238433	2020942524	55628540	16893238	5424149	33311153	head.neck	HNSC-US	tumor	DO15815	WGS
PCAWG.3a0d44b3-5f33-470e-a486-93a98be1b67a	1638736559	1554356523	55341868	21229949	0	34111919	head.neck	HNSC-US	tumor	DO14296	WGS
PCAWG.095603a6-4192-4c70-8c13-9ad46934f9ee	2615748752	2481045050	48685018	16931800	9044147	22709071	head.neck	HNSC-US	tumor	DO14238	WGS
PCAWG.db1c7fe4-8a15-4671-ae20-987d5aa593d8	1489263612	1412410705	48288366	18264167	0	30024199	head.neck	HNSC-US	tumor	DO15503	WGS
PCAWG.70ead34e-2b1e-4a28-986e-8862c4611e87	1543608677	1465193892	47636842	16689540	0	30947302	head.neck	HNSC-US	tumor	DO14420	WGS
PCAWG.e68888a6-8b80-4279-a457-bed2b539b971	1380240388	1318564912	44380198	17757069	0	26623129	head.neck	HNSC-US	tumor	DO14282	WGS
PCAWG.b13de1b0-deff-445f-9f20-e068d51607d7	2225114918	2124806334	39572270	15038151	7088605	17445514	head.neck	HNSC-US	tumor	DO14192	WGS
PCAWG.6afb13e8-6d2e-4b0a-af61-bc7d66e14f9d	2519197363	2397440154	38337494	18984771	6294223	13058500	head.neck	HNSC-US	tumor	DO14718	WGS
PCAWG.30ec872d-a8ca-4e9b-816b-d7b4f6e55e67	2374652415	2254051450	37335072	16572502	7331561	13431009	head.neck	HNSC-US	tumor	DO14236	WGS
PCAWG.9b1e7070-cc34-4b63-9ea5-e5f812a4e8dc	2167436258	2062694941	36276630	14984139	6343881	14948610	head.neck	HNSC-US	tumor	DO14159	WGS
PCAWG.10e88fc1-ad11-4612-a050-3ea1f12f5f74	2276415145	2148728923	36063166	14404538	7922009	13736619	head.neck	HNSC-US	tumor	DO14343	WGS
PCAWG.fcbb51f3-02bb-477e-b7c4-38730f708ae3	2313401084	2195863144	35961068	14047057	7816752	14097259	head.neck	HNSC-US	tumor	DO15014	WGS
PCAWG.8f43da7a-8fc7-4e9f-aea6-84127457238e	2444933906	2308529780	35841258	14226737	8316564	13297957	head.neck	HNSC-US	tumor	DO14204	WGS
PCAWG.251916ec-f78e-4eae-99fe-ff802e3ce2fe	2667198925	2527682291	35753930	17003594	7794012	10956324	head.neck	HNSC-US	tumor	DO15110	WGS
PCAWG.d9ca4870-8cf2-45a3-aaf1-952ac9463646	1426658138	1356633969	35409412	12156780	0	23252632	head.neck	HNSC-US	tumor	DO14686	WGS
PCAWG.c867cb1d-1d33-43ea-9897-05f401bd8801	2494029775	2359803298	34818230	10105661	8713685	15998884	head.neck	HNSC-US	tumor	DO14742	WGS
PCAWG.5623ebea-0556-465b-bcc0-70978eba10b3	2367172202	2258665205	34316856	15380198	8173795	10762863	head.neck	HNSC-US	tumor	DO14750	WGS
PCAWG.4fc25bde-394a-4e35-9e2d-1a5c77ba7a7b	2324895730	2217305883	32204972	13999490	6553944	11651538	head.neck	HNSC-US	tumor	DO15046	WGS
PCAWG.a8b0ef82-b285-4ffc-8d27-bd0e848ef133	2393853526	2262013877	31541742	11893725	9538841	10109176	head.neck	HNSC-US	tumor	DO16015	WGS
PCAWG.d2f1678c-6ebd-4f32-914c-497fc7ab6ae5	2374625358	2233989432	28889942	11115207	7974129	9800606	head.neck	HNSC-US	tumor	DO15022	WGS
PCAWG.df4683af-8b1d-4e0a-a8e7-5189c32bffea	2328412708	2218575174	28063234	13223120	4602091	10238023	head.neck	HNSC-US	tumor	DO14814	WGS
PCAWG.74923ba6-d428-49e4-997b-5d1b646baaa2	1932218965	1837967218	26208524	8916996	6901310	10390218	head.neck	HNSC-US	tumor	DO14502	WGS
PCAWG.4282dbca-91dc-4dc9-8146-298be73d8bb1	2213546138	2096783441	25026738	8139415	6268013	10619310	head.neck	HNSC-US	tumor	DO14678	WGS
PCAWG.c67b59a1-53df-4e40-906c-c8c601536b20	2336145992	2229342491	24624792	11644092	4779913	8200787	head.neck	HNSC-US	tumor	DO15791	WGS
PCAWG.99955741-e034-44f0-8dde-f66dd7f339a9	2430259255	2303478693	24276224	8229442	11134688	4912094	head.neck	HNSC-US	tumor	DO15430	WGS
PCAWG.49d80430-1b6b-47b0-82a6-06e36848323f	2179163701	2073021044	22895112	10008124	6681583	6205405	head.neck	HNSC-US	tumor	DO14582	WGS
PCAWG.18c017d0-134d-4531-9940-4d0c9dac38f5	2112962451	1992292968	21279060	7986180	8638007	4654873	head.neck	HNSC-US	tumor	DO14942	WGS
PCAWG.e4c57024-7622-4621-8bc1-26a1fc9c8ed6	2121541321	2029905335	195364	40438	119661	35265	head.neck	HNSC-US	tumor	DO15414	WGS
PCAWG.2cc6ce6e-9a03-4220-8246-0eff162361f6	2559723144	2415566250	92164396	49371305	5430673	37362418	kidney	KICH-US	tumor	DO220338	WGS
PCAWG.4df34d54-6036-45a8-96b6-fc5e53f0cb97	2221802387	2088672620	71506272	34341824	8225271	28939177	kidney	KICH-US	tumor	DO220360	WGS
PCAWG.caf4a902-c496-4d00-aa41-a2ff1bd252ab	2110842511	1985037116	70959940	33636003	7596008	29727929	kidney	KICH-US	tumor	DO220433	WGS
PCAWG.1ced6738-aeeb-49e9-885c-c4eec0dad990	2604677786	2441258261	69223140	33576775	9716093	25930272	kidney	KICH-US	tumor	DO220341	WGS
PCAWG.ba1d09ad-c4af-44e5-b635-86a63641dd42	2670830717	2531473733	67892810	30001652	10505326	27385832	kidney	KICH-US	tumor	DO220334	WGS
PCAWG.264d7a6d-a5a6-4aaf-9702-ecc6f594b409	2646854398	2504608867	67460996	32380839	5438457	29641700	kidney	KICH-US	tumor	DO220335	WGS
PCAWG.6c2d192a-74a2-4f96-bfbc-ac65ff729bcf	2637062520	2498608024	62427426	29633736	8115946	24677744	kidney	KICH-US	tumor	DO220340	WGS
PCAWG.a182d00d-bb33-489a-b4f6-050b0a81ecb7	2189367126	2056413733	62427026	29456732	7737596	25232698	kidney	KICH-US	tumor	DO220484	WGS
PCAWG.4ee0fc53-8037-4579-9162-569235973a70	2407101561	2270712273	62019084	31749901	6549562	23719621	kidney	KICH-US	tumor	DO220339	WGS
PCAWG.17cf4b89-6cab-4bf0-af54-052c146fa448	2610263568	2442991576	60787750	29665259	7803184	23319307	kidney	KICH-US	tumor	DO220342	WGS
PCAWG.9af76d5a-a297-4387-a238-6885372cdb13	1831729032	1733933808	58691192	27793237	8708467	22189488	kidney	KICH-US	tumor	DO220478	WGS
PCAWG.f7603c86-d882-4e46-bdbc-6322acef20e6	2494311405	2354396548	58413586	28218440	9428732	20766414	kidney	KICH-US	tumor	DO220348	WGS
PCAWG.fcc82015-05f7-4068-92e2-13bf9e08c501	2030783727	1922846537	57914696	28361918	6320542	23232236	kidney	KICH-US	tumor	DO220336	WGS
PCAWG.959280eb-f0df-48d2-b93a-2ad7319d69d0	2119882436	1997547105	57118098	26923965	9257705	20936428	kidney	KICH-US	tumor	DO220439	WGS
PCAWG.1feb9cd2-988c-4747-9964-59164946f9dd	2054190565	1935985944	53997842	24135666	10603896	19258280	kidney	KICH-US	tumor	DO220474	WGS
PCAWG.fd45a5ea-32b6-4f46-bd6b-4d2d831a0b63	2020494992	1894336929	53147248	24808663	8373473	19965112	kidney	KICH-US	tumor	DO220509	WGS
PCAWG.1140c365-43fb-4285-9543-37aa5220c971	2079300288	1958793749	52833062	23399739	9042268	20391055	kidney	KICH-US	tumor	DO220510	WGS
PCAWG.66b44383-6d59-4b0e-818d-d20080aaa44b	2127816566	2012270133	52754980	26257993	7161924	19335063	kidney	KICH-US	tumor	DO220351	WGS
PCAWG.9699fc0b-9873-43ae-9bc0-516c7b04e85d	2176619711	2053480912	52711472	24075233	10076260	18559979	kidney	KICH-US	tumor	DO220449	WGS
PCAWG.40526b6a-a013-442c-af36-db3bd509a520	2137438265	2010702770	52531220	23905558	9339337	19286325	kidney	KICH-US	tumor	DO220362	WGS
PCAWG.4b5eb5f4-5eb5-4f3c-bec4-e934d9069d6a	2445633295	2290968403	51264774	21541302	11250697	18472775	kidney	KICH-US	tumor	DO220549	WGS
PCAWG.d75ab915-4372-4f05-9b61-2bf5b373a7d5	2490954918	2333993429	50163954	23857252	9443154	16863548	kidney	KICH-US	tumor	DO220357	WGS
PCAWG.19d5d095-c5e2-40bf-8273-2a49532104ff	2059473585	1948781872	49973338	24221877	7615780	18135681	kidney	KICH-US	tumor	DO220356	WGS
PCAWG.5403e92f-caf8-43d4-b22a-3850e8f16847	2018774821	1901033764	49718168	23903102	6586164	19228902	kidney	KICH-US	tumor	DO220479	WGS
PCAWG.08193903-19f8-4a0e-9ebf-6bb9c84d5691	2430387338	2281792917	49559676	22915527	8879714	17764435	kidney	KICH-US	tumor	DO220577	WGS
PCAWG.06f297f6-830b-4a56-a9e0-57d9ced0242d	2059289603	1933095413	48265770	22748279	8673830	16843661	kidney	KICH-US	tumor	DO220359	WGS
PCAWG.85a52795-2116-4a71-bae1-dc4018e93551	2114304562	1980451627	47859244	22563843	7142654	18152747	kidney	KICH-US	tumor	DO220361	WGS
PCAWG.f0366c74-63fc-4569-a191-0a06af88875b	2082523651	1969080176	47700192	22263865	8994378	16441949	kidney	KICH-US	tumor	DO220358	WGS
PCAWG.60a4935d-f899-4be2-aa93-61c9a64f7758	2562647598	2416680285	47253914	19923733	7528093	19802088	kidney	KICH-US	tumor	DO220363	WGS
PCAWG.5f65df7b-5031-40c5-9478-8d2d8dba540a	2607665955	2458080636	45480256	19706270	8049470	17724516	kidney	KICH-US	tumor	DO220535	WGS
PCAWG.c425d7c7-e5e1-4297-9916-5c986784e17d	2027235817	1913008748	44188394	20909243	8214578	15064573	kidney	KICH-US	tumor	DO220354	WGS
PCAWG.df7ec290-c137-4a78-93f2-c0e15bf6b3b1	2223134845	2078829426	43900692	17685687	10600043	15614962	kidney	KICH-US	tumor	DO220599	WGS
PCAWG.a1ca9bb7-aef1-4a3c-869e-e1a199e5fbe1	2042356798	1924979167	42773064	18458762	9582464	14731838	kidney	KICH-US	tumor	DO220556	WGS
PCAWG.a095dc08-4817-49ba-ac2e-242427a723b8	2269987555	2138486246	42499844	18151344	8028455	16320045	kidney	KICH-US	tumor	DO220525	WGS
PCAWG.fd06d198-82f3-4d8c-b82e-9ac45d9224f7	2010713146	1891223652	42498582	17739619	10817972	13940991	kidney	KICH-US	tumor	DO220350	WGS
PCAWG.95f31dd1-0014-4f11-b866-f6bf5cb152c8	2076408389	1965508383	42210298	18423196	7406417	16380685	kidney	KICH-US	tumor	DO220331	WGS
PCAWG.c755f36f-593a-4beb-8ac4-bd1861135a48	2189525914	2065810159	40783726	19888664	6057704	14837358	kidney	KICH-US	tumor	DO220355	WGS
PCAWG.78dce513-ee74-4d0b-b809-195d961f7f56	2232251266	2098015497	40551746	54768	137612	38884	kidney	KICH-US	tumor	DO220468	WGS
PCAWG.94ddd24a-20e3-4a0f-908f-6d0424100a21	2332825578	2195010751	39435850	16769430	6922170	15744250	kidney	KICH-US	tumor	DO220423	WGS
PCAWG.be067f80-0365-4c40-96a3-5a8f9d016982	2171949991	2056092671	39402294	16853229	8077029	14472036	kidney	KICH-US	tumor	DO220554	WGS
PCAWG.52861726-be7e-4e72-a9a9-931362609ed2	2156637178	2044746693	39263296	17225993	9735157	12302146	kidney	KICH-US	tumor	DO220333	WGS
PCAWG.01550f60-b5e2-4964-8fda-db5a3554562a	2187447688	2061471295	38531012	16390818	9073202	13066992	kidney	KICH-US	tumor	DO220349	WGS
PCAWG.73c81eb4-9cd4-4d4c-9109-1cbfeb41c73c	2070195212	1953625159	35336124	17802091	5006423	12527610	kidney	KICH-US	tumor	DO220352	WGS
PCAWG.a785a8f7-c849-44c0-b03f-cc300dae9461	2122604418	2010865401	33564222	14502298	8976084	10085840	kidney	KICH-US	tumor	DO220519	WGS
PCAWG.82f49bdb-3cb9-40aa-ba76-4a6c614e6c5a	2233404855	2119537966	33221300	12945114	8234202	12041984	kidney	KICH-US	tumor	DO220490	WGS
PCAWG.1771bdd3-702b-41cc-946b-598c2bc32ec9	1994266530	1503987987	800109788	20673937	0	779435851	kidney	KIRC-US	tumor	DO17751	WGS
PCAWG.825c836b-ef6b-4060-b34d-65776dad324e	1435992315	1357568098	61688560	24983607	0	36704953	kidney	KIRC-US	tumor	DO17848	WGS
PCAWG.5f531366-d06f-43bb-9211-ea9b1470ee5b	2189566306	2056926561	50936078	23071473	8200346	19664259	kidney	KIRC-US	tumor	DO19380	WGS
PCAWG.7461abae-0a22-4a0d-9d08-7ad95e0a04e7	2308926570	2169877969	47075566	20209951	8998195	17867420	kidney	KIRC-US	tumor	DO20416	WGS
PCAWG.f663ab4e-1b23-4502-83e1-0b8d039e8fdb	2173401545	2046576302	46995234	21597534	8869219	16528481	kidney	KIRC-US	tumor	DO19733	WGS
PCAWG.251466ea-c72f-4004-900f-e6b2d667f7ea	2245435099	2121583388	46055726	21668524	8590345	15796857	kidney	KIRC-US	tumor	DO17373	WGS
PCAWG.1712010d-3b10-49d0-afb8-91629f01894c	2165399774	2047130844	44464458	22074681	6574254	15815523	kidney	KIRC-US	tumor	DO17054	WGS
PCAWG.f0fcaa4d-1ad3-4077-acc6-d2959ac735fd	2210414259	2063750957	44203128	18721063	9231658	16250407	kidney	KIRC-US	tumor	DO18164	WGS
PCAWG.a559a3c7-c87d-4f7b-a285-694c681f18ba	2237238050	2092938442	42542590	19574260	8750790	14217540	kidney	KIRC-US	tumor	DO18016	WGS
PCAWG.d1d777d0-49ca-4ee8-bbb4-8b575a0e032d	2155688654	2025422711	40432750	18076026	9058117	13298607	kidney	KIRC-US	tumor	DO20604	WGS
PCAWG.f55f7d2f-444e-4347-9fb9-6f204955d527	2192868880	2064236549	40269496	17848076	7401457	15019963	kidney	KIRC-US	tumor	DO17074	WGS
PCAWG.484b753d-9c49-4f15-b9be-5aa61e064390	2362861174	2228708115	38327994	16085466	8792319	13450209	kidney	KIRC-US	tumor	DO20082	WGS
PCAWG.c346d953-7cae-471f-aa4d-018c86be6988	2335944082	2209713298	37764842	15475867	11046530	11242445	kidney	KIRC-US	tumor	DO17977	WGS
PCAWG.d5979bdc-8a8a-48a5-8dc7-72d93b71c4ad	2112502008	1982151352	37729558	19107917	4930490	13691151	kidney	KIRC-US	tumor	DO19028	WGS
PCAWG.a0218c53-0b70-4940-8e14-cdc7dde9e5a7	2097506949	1989151272	34548830	12786701	12565050	9197079	kidney	KIRC-US	tumor	DO19048	WGS
PCAWG.de019d15-47ea-40b4-8055-885a16610d6e	2474158626	2328807372	32809582	14049300	10277343	8482939	kidney	KIRC-US	tumor	DO18839	WGS
PCAWG.3d86775b-9149-41a5-91a2-4dbcc82eb3f6	2219667563	2100713906	30631028	11897339	10937262	7796427	kidney	KIRC-US	tumor	DO16110	WGS
PCAWG.77ec5481-d398-4ce5-87da-7b1c1c6735d1	2062820368	1960386874	27406816	10776548	9595351	7034917	kidney	KIRC-US	tumor	DO16881	WGS
PCAWG.7ca5fe5f-2d9e-4251-9cb3-a7d1b1b26ff9	2311363833	2189428877	26154940	8928206	12017263	5209471	kidney	KIRC-US	tumor	DO16233	WGS
PCAWG.d58b1763-f9aa-4dcf-9aca-ac6f7bc3c928	2137130699	2027221815	24492152	9454083	9058640	5979429	kidney	KIRC-US	tumor	DO16113	WGS
PCAWG.964eb3a2-8c65-46b1-9087-14b3b5ade6ad	1117558235	1056329354	22349086	9256662	6083410	7009014	kidney	KIRC-US	tumor	DO18988	WGS
PCAWG.662b5257-33d4-4af7-8a95-fe19e3802103	1016793352	960964666	20804118	5883195	8706893	6214030	kidney	KIRC-US	tumor	DO18572	WGS
PCAWG.aef0dfc7-37f8-435a-acf7-3fc588f27c67	1077931183	1017352909	20345332	9879090	4433178	6033064	kidney	KIRC-US	tumor	DO16769	WGS
PCAWG.77be39e3-d271-4089-ae1d-c6000c6ff38e	1198595415	1134504964	18549288	7638774	5594001	5316513	kidney	KIRC-US	tumor	DO18056	WGS
PCAWG.211364b8-eec2-40fe-8a27-b133e581085b	1106625022	1044067577	16874044	6548252	5541675	4784117	kidney	KIRC-US	tumor	DO16248	WGS
PCAWG.9c707b88-3a0a-4ecf-a34e-1529c2998e2c	1130293250	1068533984	16117898	5573577	7011968	3532353	kidney	KIRC-US	tumor	DO16999	WGS
PCAWG.64b4514f-c553-4bdc-beb5-8e10ada3ad3a	1227983440	1160137170	15862156	5556765	6880382	3425009	kidney	KIRC-US	tumor	DO18392	WGS
PCAWG.fb4371f6-148d-481d-9abc-84c00f825749	1242122518	1176824919	15581558	6713497	4865310	4002751	kidney	KIRC-US	tumor	DO18671	WGS
PCAWG.2342ca7f-0a28-4bca-9980-47680a885c01	1176710039	1116554745	15405394	5424103	6342881	3638410	kidney	KIRC-US	tumor	DO17791	WGS
PCAWG.f31328b7-8c00-46d6-847f-02222f2954bb	968379136	912651546	15403086	4250455	7989893	3162738	kidney	KIRC-US	tumor	DO17178	WGS
PCAWG.092f9a5d-33ab-4c55-a1d8-4ecc87dcedf1	1005644105	952971929	14986280	5036142	6032610	3917528	kidney	KIRC-US	tumor	DO18701	WGS
PCAWG.8d082ed4-4804-497b-9833-ed922686808d	1054693009	994893309	14310188	4902633	6215117	3192438	kidney	KIRC-US	tumor	DO17085	WGS
PCAWG.34ff759b-e62e-45ec-8c27-3f0e531f77c8	959966198	909900875	14301504	4156714	7177468	2967322	kidney	KIRC-US	tumor	DO18651	WGS
PCAWG.58828324-2c5a-4bff-9238-8e05ebf8332c	1086358304	1032164704	14015702	4373553	6772767	2869382	kidney	KIRC-US	tumor	DO16269	WGS
PCAWG.6f28a92d-fd9e-4f06-8bdf-cba2add672ba	961261386	909134402	13238368	3999959	6639138	2599271	kidney	KIRC-US	tumor	DO16136	WGS
PCAWG.89fe67e5-8993-4d26-bb79-f7edcd4d512f	1057548179	1003086018	12733540	3749217	6883399	2100924	kidney	KIRC-US	tumor	DO17722	WGS
PCAWG.78cefa65-901e-40ff-beb8-83001b91683b	1234989763	1167182371	9577324	5367961	678497	3530866	kidney	KIRC-US	tumor	DO17323	WGS
PCAWG.45834f43-f8da-4289-ac3a-08ff808144b4	2479551970	2356592122	122907846	30327568	9837929	82742349	kidney	KIRP-US	tumor	DO20863	WGS
PCAWG.b5bf0921-7fc5-4139-aace-7b653b4dddf6	2256740779	2128043982	109510708	27788419	7779580	73942709	kidney	KIRP-US	tumor	DO20905	WGS
PCAWG.64c0bad3-e4be-432a-934a-148ee5f293bb	2120968772	2005119782	99692984	26923821	7195355	65573808	kidney	KIRP-US	tumor	DO20867	WGS
PCAWG.409bac6e-db76-48a6-ad86-a625ca6beae6	1873230782	1772239417	98872656	27746723	7423076	63702857	kidney	KIRP-US	tumor	DO20923	WGS
PCAWG.baf57d47-3f1c-4600-a785-6d958e60766a	2002254700	1888415065	96107392	22319260	5171529	68616603	kidney	KIRP-US	tumor	DO20768	WGS
PCAWG.9b887028-3f7a-458d-b13d-7ee334110adc	2157908940	2040171788	90953558	25033406	7133560	58786592	kidney	KIRP-US	tumor	DO20839	WGS
PCAWG.0b2c96c3-aa31-43b9-831c-0220ccbb2332	2298670701	2163620401	90776576	24016754	6355869	60403953	kidney	KIRP-US	tumor	DO20780	WGS
PCAWG.4ec70d83-1170-4be6-a441-137fcff62e14	2203051743	2091739426	83923838	23544673	7365629	53013536	kidney	KIRP-US	tumor	DO20829	WGS
PCAWG.f68ceda0-e068-46b3-a07b-2fa064a9709d	2148990072	2027146513	83293000	21799836	5255143	56238021	kidney	KIRP-US	tumor	DO20915	WGS
PCAWG.3b988ee7-3d31-4580-9f74-db43187d43b6	2459285023	2319203793	81396004	24098864	10049697	47247443	kidney	KIRP-US	tumor	DO20770	WGS
PCAWG.b6e478c5-4b53-465f-96e3-cf518d5b6385	2008073264	1908418826	66587944	20066324	6992722	39528898	kidney	KIRP-US	tumor	DO20928	WGS
PCAWG.79d878cc-29f5-463a-935f-131a4ed4f766	2066627783	1948373678	57372750	18695414	5825392	32851944	kidney	KIRP-US	tumor	DO20849	WGS
PCAWG.dd2b7c9a-409c-45b5-8cb0-0327c5dcafdb	2293547752	2154538465	52227862	24518919	7795533	19913410	kidney	KIRP-US	tumor	DO48495	WGS
PCAWG.4f6f5ddc-2a7d-4450-9f27-92e408183671	2327969624	2187169727	52123654	21678075	8566073	21879506	kidney	KIRP-US	tumor	DO44462	WGS
PCAWG.c4e5003b-069b-4f19-afa7-1d9161c2564a	2297011222	2161613995	48871662	21585032	7273333	20013297	kidney	KIRP-US	tumor	DO48482	WGS
PCAWG.1b935ef4-5c36-45c6-a64e-6fbe5e9141b5	2578855469	2445490534	48631078	24418304	6527222	17685552	kidney	KIRP-US	tumor	DO49728	WGS
PCAWG.8283c5e9-1aa1-463d-9e57-d50fde0dea81	2316534326	2179113930	48021804	21465182	7784973	18771649	kidney	KIRP-US	tumor	DO44520	WGS
PCAWG.cfcf1320-5fb0-4c58-8852-f70c763a630c	2321567786	2182359118	47067540	22166129	7611326	17290085	kidney	KIRP-US	tumor	DO48509	WGS
PCAWG.5e438c69-00e0-4d09-bee1-1752be2231ae	2112924870	1995884102	45747032	20492011	6362911	18892110	kidney	KIRP-US	tumor	DO48516	WGS
PCAWG.ea49194e-a9b4-4c8a-93fb-2ce2debc3d19	2276089700	2103066096	45199056	14792220	8888008	21518828	kidney	KIRP-US	tumor	DO49738	WGS
PCAWG.bd5f029c-4e08-4c03-b082-5caaa7d1b664	2338057170	2200889740	44971234	22902645	6105507	15963082	kidney	KIRP-US	tumor	DO44525	WGS
PCAWG.87c7f3ee-6c00-41b7-a2f0-91d97364405d	2275781363	2141056322	44713596	20642942	7534870	16535784	kidney	KIRP-US	tumor	DO44478	WGS
PCAWG.70fd94f3-f63a-4372-811a-e7182f40c015	2129277286	2004113740	44679234	21806937	5983546	16888751	kidney	KIRP-US	tumor	DO48474	WGS
PCAWG.f85c89dd-fb71-42cb-8512-283c22f7fdd3	2387459477	2253266705	44508980	22421307	6294089	15793584	kidney	KIRP-US	tumor	DO44517	WGS
PCAWG.f462e9f9-8026-4300-b337-4fa61b6aef28	2429017949	2281793118	41848554	21380111	4385507	16082936	kidney	KIRP-US	tumor	DO44485	WGS
PCAWG.89d56f3d-30b1-40de-a789-33c92a8bfc16	2063576202	1949847980	40856354	20702791	5977495	14176068	kidney	KIRP-US	tumor	DO49768	WGS
PCAWG.af8674a0-521e-4f28-b13f-5559909e60c8	2380308187	2207654618	39289144	16709603	7949742	14629799	kidney	KIRP-US	tumor	DO44469	WGS
PCAWG.266ed66b-9a33-42ed-9750-011f487345eb	2282342162	2115871721	38778224	14173787	8304016	16300421	kidney	KIRP-US	tumor	DO44496	WGS
PCAWG.113e3b01-b8d5-4255-bdfa-3bc40f6fc6f1	2241090917	2121463285	38349570	20974055	3444109	13931406	kidney	KIRP-US	tumor	DO44465	WGS
PCAWG.87d1f78c-1242-4e79-9073-f89eef3eb6c5	2090366503	1978165860	36831374	17025298	8012736	11793340	kidney	KIRP-US	tumor	DO44515	WGS
PCAWG.bdb8cbf8-a622-41cd-ace2-c7dfceb6ea0e	2277005930	2116834531	36535602	15728078	1126802	19680722	kidney	KIRP-US	tumor	DO51551	WGS
PCAWG.bfb1f8cc-39fa-49c5-a71f-323ac3a2a00e	1871366615	1767757260	36262524	17990653	5969688	12302183	kidney	KIRP-US	tumor	DO44528	WGS
PCAWG.f17b8910-49c4-446d-be5e-83f506a74f2d	2043225321	1885239344	34740244	12270624	6776904	15692716	kidney	KIRP-US	tumor	DO49736	WGS
6ffb74f8c7782e67df42abd29db9eda0	1135877866	1062605058	25543534	7267422	0	18276112	myeloid	LAML-KR	tumor	DO49531	WGS
d7385a2b08a91a2ed1e0667c25bdc0bd	1200207664	1132594294	10376026	4642084	0	5733942	myeloid	LAML-KR	tumor	DO49529	WGS
b8db7942767581c224864486c65e71eb	1031817025	998990942	7857938	3326747	0	4531191	myeloid	LAML-KR	tumor	DO49536	WGS
ebbe35422c60d70bdda421c5bd09920d	977760778	930196172	6902916	4056513	0	2846403	myeloid	LAML-KR	tumor	DO49537	WGS
f1791b5dd73bc0eefcde7f80d530b877	1154616681	1101451457	141448	78502	0	62946	myeloid	LAML-KR	tumor	DO221548	WGS
24c91b6bab31c9b28cb078394d05b0dd	1207173293	1133757570	91654	42321	0	49333	myeloid	LAML-KR	tumor	DO49528	WGS
f34f0c2c9642b2eac55db4990a2a2fa6	1000565350	955055444	88014	30954	0	57060	myeloid	LAML-KR	tumor	DO49532	WGS
654f8872454e4f051ce20e87604ea0ae	1146588909	1109201408	74904	39670	0	35234	myeloid	LAML-KR	tumor	DO49533	WGS
PCAWG.c4acd2ab-93da-47ff-a5ac-14a9c269bc06	1340520050	1271237329	60742806	16564566	0	44178240	cns	LGG-US	tumor	DO22496	WGS
PCAWG.df783e3e-7e62-4c24-b76a-7bff3e34f964	2229902473	2115201570	49181792	19687750	0	29494042	cns	LGG-US	tumor	DO22285	WGS
PCAWG.07a6281c-4f1c-4121-938b-c93f436408de	2083164481	1981467604	43407118	18224965	0	25182153	cns	LGG-US	tumor	DO22490	WGS
PCAWG.64b83db8-23f5-47bf-87eb-db43a296da9c	2374564385	2255659345	41579850	18657477	425	22921948	cns	LGG-US	tumor	DO22720	WGS
PCAWG.542afa3c-0a47-42ae-a47c-cc09db098043	2093080528	1982557719	41547968	16063723	0	25484245	cns	LGG-US	tumor	DO22736	WGS
PCAWG.5237918f-2360-48e7-93c0-23de43369270	2133070017	2026837419	39355356	17555085	2	21800269	cns	LGG-US	tumor	DO22106	WGS
PCAWG.94935f6d-7c10-40cf-b017-13f973ef12cb	1477486977	1402756278	38289132	14554629	0	23734503	cns	LGG-US	tumor	DO22195	WGS
PCAWG.2765b1db-598c-4dc8-a188-3134dd9a281b	1267971570	1200018934	35638732	16834527	42	18804163	cns	LGG-US	tumor	DO22293	WGS
PCAWG.e0281249-419e-477b-b1e4-aa7d3be8a656	1177978037	1119044643	34567462	14963272	0	19604190	cns	LGG-US	tumor	DO22536	WGS
PCAWG.11d167fc-2ff3-42e0-b064-b11ad64d456f	1273816677	1200299302	34417354	10968795	0	23448559	cns	LGG-US	tumor	DO22117	WGS
PCAWG.c6433fce-cd74-4b12-a4ff-65633b881596	1222428050	1157839061	31063234	11878711	0	19184523	cns	LGG-US	tumor	DO22417	WGS
PCAWG.ec277668-487e-44f7-a874-da32b59eb6ed	1295135557	1235456073	31008162	11388293	0	19619869	cns	LGG-US	tumor	DO22145	WGS
PCAWG.8a0b525b-ca5e-454b-9fa9-30088c29a103	1467728299	1387067429	30438398	10812302	51	19626045	cns	LGG-US	tumor	DO22548	WGS
PCAWG.779c1e2d-d4c1-4806-bd88-4ce0106e5d40	1239468202	1177354137	28257592	10650989	0	17606603	cns	LGG-US	tumor	DO22524	WGS
PCAWG.624eead9-ec42-4b16-ac5a-bad326184d40	1142934686	1078559479	26375250	12048224	0	14327026	cns	LGG-US	tumor	DO22382	WGS
PCAWG.7b876c3a-ba1b-4f5f-9cfb-2e9bc63d973b	1105374974	1046212034	22424932	8948271	0	13476661	cns	LGG-US	tumor	DO22356	WGS
PCAWG.51bd82dd-309f-489d-b8fd-a85701de3736	1186941583	1125583962	21211670	8486644	0	12725026	cns	LGG-US	tumor	DO22324	WGS
PCAWG.ec210713-343a-45d9-adef-78df46f1aa02	1037149768	988190148	18328870	6942384	0	11386486	cns	LGG-US	tumor	DO22295	WGS
c67baaf2ea0af6ad82cb4f4d28f0e7e2	1226378148	1146261490	23897414	2179972	20161502	1555940	liver	LICA-FR	tumor	DO44832	WGS
4ab27de1aaaa7729fa18b39a6b09ae60	1373264231	1294054246	23190154	3324497	17782795	2082862	liver	LICA-FR	tumor	DO44828	WGS
1c86ae37495a07de46d37a9b776e78ea	1254569521	1191780501	18796094	2129751	15555985	1110358	liver	LICA-FR	tumor	DO44744	WGS
f28662d5d3374bcc14157c24dc59d322	1407710778	1352408696	17476842	3569859	12457957	1449026	liver	LICA-FR	tumor	DO44808	WGS
20c0ae23596db7d30a8d25dcd69bb760	1437784052	1384828684	16417604	2481741	11557963	2377900	liver	LICA-FR	tumor	DO44740	WGS
d85d950111c04ef170317bd35234cf84	1662618847	1558668686	15008558	4304307	8011109	2693142	liver	LICA-FR	tumor	DO44806	WGS
PCAWG.68a6d3a9-da03-4f1b-8234-e573c9946e34	2733835960	2514676253	224437620	89477708	8368221	126591691	liver	LIHC-US	tumor	DO44994	WGS
PCAWG.a129f834-74c7-4faf-b81e-b3fe00433851	2939350645	2789656818	174008504	40881279	7746651	125380574	liver	LIHC-US	tumor	DO44889	WGS
PCAWG.368769aa-f94f-4b1a-a910-f054006dc651	2566550557	2409139502	149168568	31665860	7360076	110142632	liver	LIHC-US	tumor	DO44978	WGS
PCAWG.b445f98f-05d4-458b-9141-4dee44774660	2943872219	2773621456	131147066	37252535	9460823	84433708	liver	LIHC-US	tumor	DO52307	WGS
PCAWG.b75e14f5-11dd-4a0c-a072-304f9ea40885	2597840943	2465699409	121451562	31441199	8039907	81970456	liver	LIHC-US	tumor	DO49659	WGS
PCAWG.89b9fc71-bc34-4a55-8a2b-23ab3c6d690d	2906205893	2746332499	120193608	32012417	8937956	79243235	liver	LIHC-US	tumor	DO49695	WGS
PCAWG.9d74037c-99c0-45ac-a234-b770af4e15e4	2574502512	2428149779	118720470	30615680	7566190	80538600	liver	LIHC-US	tumor	DO22935	WGS
PCAWG.8865cec5-ae2e-495f-af40-bec60d0a0d83	2687224827	2542988699	107192438	32093710	9216531	65882197	liver	LIHC-US	tumor	DO22914	WGS
PCAWG.e96e162e-067b-4b4a-9b1d-8627dcffada7	2599287516	2430737587	105422370	28508703	7007111	69906556	liver	LIHC-US	tumor	DO52172	WGS
PCAWG.eb3dd9f7-7d02-472d-ab5f-61e86f5b1f0a	2483013615	2345114371	82244988	25593152	8449557	48202279	liver	LIHC-US	tumor	DO44919	WGS
PCAWG.113b2808-cffa-4253-bd8d-1c3287e16c9e	2549823292	2410105062	75860906	23911343	9194515	42755048	liver	LIHC-US	tumor	DO22978	WGS
PCAWG.b31e8738-f9df-4825-a5e3-9e216f6ad920	2605619477	2446096715	56787598	24689070	8885687	23212841	liver	LIHC-US	tumor	DO22866	WGS
PCAWG.d2cc26b2-996a-4311-8dc4-129c08dbb22b	2520148727	2358587411	54877362	24055460	7553508	23268394	liver	LIHC-US	tumor	DO45009	WGS
PCAWG.dfa63f7d-b956-4dff-8978-b3fa6aa27646	2403374681	2251029996	53723646	25390683	7525829	20807134	liver	LIHC-US	tumor	DO22838	WGS
PCAWG.5ad77998-53d6-482b-91e3-a6c78a0ad8e9	2545564223	2405305663	52088920	24269635	9354652	18464633	liver	LIHC-US	tumor	DO23023	WGS
PCAWG.7884d6fc-8f67-4f87-a796-564d727331b9	2488779012	2345038369	48124710	22502399	8948284	16674027	liver	LIHC-US	tumor	DO22959	WGS
PCAWG.6f58eb6b-9f49-41ad-ab11-0eda3b4100ba	2392412449	2254037397	47923664	21746595	9173841	17003228	liver	LIHC-US	tumor	DO44883	WGS
PCAWG.aff62adc-6fae-4be9-b953-b23038182862	2335982965	2205976257	47308686	23044429	6935235	17329022	liver	LIHC-US	tumor	DO44875	WGS
PCAWG.17441329-0f3e-40a4-a041-c6262fb3678a	2439054974	2297008993	46836982	20139819	8146322	18550841	liver	LIHC-US	tumor	DO48518	WGS
PCAWG.26ffe1b3-f660-445b-a45f-86ff80d3be81	2299229904	2153749000	46812832	21647094	7599869	17565869	liver	LIHC-US	tumor	DO22998	WGS
PCAWG.5a038122-9b9b-4acb-98fc-920973813fb1	2325221935	2193018882	46151346	21390715	8649591	16111040	liver	LIHC-US	tumor	DO44982	WGS
PCAWG.ccad54ca-89fb-4818-8122-cfe86373449c	1904231008	1779955008	45736284	19962817	5695622	20077845	liver	LIHC-US	tumor	DO52171	WGS
PCAWG.77d95ff9-4f58-4820-9de5-ed6a8d3e7263	2282808119	2139528595	44850962	21374480	8116360	15360122	liver	LIHC-US	tumor	DO23018	WGS
PCAWG.ad74aa4d-61b1-4063-86bc-ca34234af9fa	2517872562	2379516671	43189708	20367870	7806247	15015591	liver	LIHC-US	tumor	DO22970	WGS
PCAWG.400c1b65-094b-42d4-a3b2-f01386eb7164	1897012406	1779526622	43124838	18762980	7379369	16982489	liver	LIHC-US	tumor	DO44885	WGS
PCAWG.c87aa49d-34a4-4021-bd1d-0187a8e7756c	2191838140	2056434087	42924990	20962468	4191193	17771329	liver	LIHC-US	tumor	DO22956	WGS
PCAWG.03b78b3d-3921-4a70-ab82-2bd797a2491c	2320117694	2202684459	42769784	20233232	7717489	14819063	liver	LIHC-US	tumor	DO22932	WGS
PCAWG.cace742e-5c92-44ad-b9e6-7c1153ca6f05	2190222352	2065770732	42657312	19217821	8139623	15299868	liver	LIHC-US	tumor	DO22953	WGS
PCAWG.dd0cd71d-72dd-4b1c-a723-841cc97592db	2350065049	2207810207	42589826	17777772	11085132	13726922	liver	LIHC-US	tumor	DO22986	WGS
PCAWG.3e9fe7eb-69ad-465e-8f91-282642b672d4	2392195699	2228337163	42107924	17412476	5774076	18921372	liver	LIHC-US	tumor	DO44966	WGS
PCAWG.656245ea-58d6-4f10-871a-e23cb03845fe	2340037188	2207777564	41702046	18629582	9667358	13405106	liver	LIHC-US	tumor	DO44872	WGS
PCAWG.56ffda33-ec05-4f98-9179-1f1ed6fd9f0e	2490750194	2338209162	41185208	20090102	5843109	15251997	liver	LIHC-US	tumor	DO22890	WGS
PCAWG.2c762701-c48b-466a-85f2-9bf4c4ea4dca	2415446542	2275590864	40418406	19406156	8005682	13006568	liver	LIHC-US	tumor	DO22994	WGS
PCAWG.4e6493cb-919e-4406-a6aa-b71b0bda9f88	2363985803	2234712378	40289684	16073996	12423572	11792116	liver	LIHC-US	tumor	DO22836	WGS
PCAWG.9655e82b-a364-45d2-b2b4-0672714989d3	2419162531	2287648560	39935288	18249143	7312394	14373751	liver	LIHC-US	tumor	DO22860	WGS
PCAWG.40d651d9-db31-48b8-b158-995d45e74dd0	2529489867	2374726201	39862078	16836169	11126798	11899111	liver	LIHC-US	tumor	DO48505	WGS
PCAWG.4c8b8e4b-6687-4577-9c3b-d18aa21103c9	2397450723	2235025357	39695128	17646222	9117998	12930908	liver	LIHC-US	tumor	DO22839	WGS
PCAWG.a3173d77-4d11-447a-b952-56b474b2582a	2329501390	2189892549	39554548	14442369	9478861	15633318	liver	LIHC-US	tumor	DO219580	WGS
PCAWG.80f0a03e-dfea-4450-a3d9-630cc17ca8d4	2547794412	2397124126	39491128	16952390	9020710	13518028	liver	LIHC-US	tumor	DO22887	WGS
PCAWG.796dceb2-369e-4cb1-a53c-75f53c904ece	2293212369	2159683640	38959296	18791790	6363056	13804450	liver	LIHC-US	tumor	DO22896	WGS
PCAWG.2f500a2b-aad6-40d1-8827-ba4d8d1454e4	2466755640	2332528889	38930644	16101825	10898477	11930342	liver	LIHC-US	tumor	DO44986	WGS
PCAWG.b7fcfb70-5390-4b50-b5cb-3308fb098226	2315633699	2133295536	38050610	16741276	8923358	12385976	liver	LIHC-US	tumor	DO23048	WGS
PCAWG.6a9a2b79-2687-40bf-bc6d-9da364f8dd2c	2335916604	2207977902	37253494	17076838	8068316	12108340	liver	LIHC-US	tumor	DO22884	WGS
PCAWG.edc29b57-9243-40e4-a9df-8d69fd1c3774	2198392630	2042667872	36598322	15029317	9591015	11977990	liver	LIHC-US	tumor	DO23073	WGS
PCAWG.fd41c4bb-1309-4edc-9e75-fd30cdee6f00	2449562285	2316190393	36486582	17627889	7795528	11063165	liver	LIHC-US	tumor	DO48552	WGS
PCAWG.f79e13f5-c011-47b0-b252-018133b8400f	2423183264	2270809963	36409820	18054677	6033062	12322081	liver	LIHC-US	tumor	DO22875	WGS
PCAWG.4febf556-e763-423b-9ac0-5aed4dc862d7	2515749312	2388726128	35846264	16526397	7692444	11627423	liver	LIHC-US	tumor	DO44890	WGS
PCAWG.faf3d7eb-1b88-4640-888e-a2c8caa0d402	2400679703	2264885294	35744422	15187013	9589693	10967716	liver	LIHC-US	tumor	DO44877	WGS
PCAWG.a46cafee-ec45-4109-bc31-b9b98fcbff28	2437155277	2303882236	34896092	17140949	6962702	10792441	liver	LIHC-US	tumor	DO44974	WGS
PCAWG.fbe95c81-af7f-40fc-a999-70ec2736d301	2308725639	2162437194	33506488	14406043	8226081	10874364	liver	LIHC-US	tumor	DO44930	WGS
PCAWG.02de548c-fe3e-4932-8166-0536904f3e74	2345998415	2216609288	33226094	14773362	8851440	9601292	liver	LIHC-US	tumor	DO44888	WGS
PCAWG.d18a2764-f092-42f6-9e55-dc1d93545440	1991669325	1885297209	24517626	13641665	1304436	9571525	liver	LIHC-US	tumor	DO23028	WGS
PCAWG.43715dc6-f216-4cbc-bb2c-44eb03252489	2029568670	1924203889	286506	67985	178197	40324	liver	LIHC-US	tumor	DO22929	WGS
PCAWG.7ca34534-e8ae-4ae1-b20b-80aab7003027	2359452875	2230097011	274684	66327	171719	36638	liver	LIHC-US	tumor	DO22854	WGS
dfc38bcdf70ab1ac56f0f785bcbba506	4440431824	3737235200	287345116	65668102	140859060	61150254	liver	LINC-JP	tumor	DO45045	WGS
276ec1a8bf0d0dcef9eea9db711177bf	3172963193	2699280158	224363968	56718349	118109249	49536370	liver	LINC-JP	tumor	DO45047	WGS
f8b3adbc03e721c471ff5f6453a95bfb	4014113280	3753897601	200624906	69820391	0	130804515	liver	LINC-JP	tumor	DO45071	WGS
99bb37d159645c47dd271e75b66f7d92	4557325313	4160237583	180825794	75656121	2	105073923	liver	LINC-JP	tumor	DO45029	WGS
cdd62293bbcdfa30a0890d944317de79	2290667632	2137890196	169519296	50525695	0	118993601	liver	LINC-JP	tumor	DO45069	WGS
0abaed7ebc6f59b41b71c52b89a33e55	2559051272	2412482517	133087020	36617452	0	96469568	liver	LINC-JP	tumor	DO45077	WGS
f5b67e480c4571f1466f3155adabd352	2641730044	2483894076	128139064	43906008	0	84233056	liver	LINC-JP	tumor	DO45079	WGS
1c699aa07bf9ef539467388264b4a749	5052820897	4482178060	127035927	63903296	0	63131904	liver	LINC-JP	tumor	DO45035	WGS
94aa81e41d275a9c05dcac38adce2809	4527084211	4048033622	124024642	63049344	0	60975298	liver	LINC-JP	tumor	DO45037	WGS
cb6c9b1c1187dc32be48387b3c28ab28	4256581316	3579008214	117150832	59139338	0	58011494	liver	LINC-JP	tumor	DO45041	WGS
e74441c55453f44eb69cf1540e7dc4ad	2093248803	1984803290	110247370	36399467	0	59488135	liver	LINC-JP	tumor	DO45057	WGS
eda0b72b35c12b0674f587f80dcffbaa	2110804601	1983625046	102690374	32302070	0	70388304	liver	LINC-JP	tumor	DO45087	WGS
bc6a9759fdc029cd9886522f3f5b9fad	2381352968	2248372915	96731532	31131856	0	65599676	liver	LINC-JP	tumor	DO45075	WGS
c7a3160a5775699af2be594aa30ff474	2003320354	1872492212	90592322	23666133	0	66926189	liver	LINC-JP	tumor	DO45051	WGS
175218d2ad4c33eafd245acc8cb6c648	2727132525	2370166870	74801998	36501412	6	38300580	liver	LINC-JP	tumor	DO45043	WGS
32fcdf18f842c75a4046ba76ae568e4b	2637745146	2490797918	66189930	22688984	0	43500946	liver	LINC-JP	tumor	DO45089	WGS
0be7b38c63ffc11ca241ab1ebda7defd	2022391610	1905525591	60517884	17341807	0	24784997	liver	LINC-JP	tumor	DO45061	WGS
608fababf81bd2eebbaaf89e835d112b	2060203523	1816064572	3406802	62807	3313451	30544	liver	LINC-JP	tumor	DO45049	WGS
5e4664e038ae05c928ed65ff1728063e	3413159997	2987692558	663238	507451	0	155787	liver	LINC-JP	tumor	DO45039	WGS
9e7db53ff79c246d565a01a48c516509	2350343082	2215971555	176732	57153	0	112083	liver	LINC-JP	tumor	DO45073	WGS
8dc7de088b29d51a0e3c5708fd49b9be	2147118459	2030712313	175606	54419	0	92259	liver	LINC-JP	tumor	DO45067	WGS
89d47d7ce35846c116236f18d638b20b	2432382943	2285794608	167514	29074868	0	58127048	liver	LINC-JP	tumor	DO45083	WGS
12618023223ce42839d65965b478c4c6	2139607533	2026563618	153032	65958	0	87074	liver	LINC-JP	tumor	DO45064	WGS
228086cb7d48f7a586b938c41ee9382a	4572679783	4313158093	151602	71733482	0	118367462	liver	LINC-JP	tumor	DO45065	WGS
7bc9a7b77ee0dbd40310c486adae4b1a	1646761060	1546167362	126960	46807	0	80153	liver	LINC-JP	tumor	DO45081	WGS
ba9996e46430b22bf826a0cc4d472cd5	1649926044	1567075659	115896	48000	0	67896	liver	LINC-JP	tumor	DO45085	WGS
6e132777dfc56c8b5287651c13860325	2344924886	2215737577	100755718	65584795	0	35170923	liver	LIRI-JP	tumor	DO45107	WGS
0c9147cf5ef63a43e843ba87ddb2e57f	1465671825	1389223733	79023130	8778531	0	4992787	liver	LIRI-JP	tumor	DO48684	WGS
083e09867e732022c89efcb3cbffe788	1688441087	1567161919	71317684	36163278	0	35154406	liver	LIRI-JP	tumor	DO50857	WGS
e044e7ce2d1f29bbdaf664c3ae4156c4	1451586288	1363220874	65168644	12847729	0	9705565	liver	LIRI-JP	tumor	DO45287	WGS
41e1e0fe99d4c488ad2211d2f6247e1b	1334650011	1252355261	33993678	15128796	0	18864882	liver	LIRI-JP	tumor	DO23516	WGS
a76aa4632601f4929b2406aeda6434b9	1398433520	1322734342	27418958	16481331	0	10937627	liver	LIRI-JP	tumor	DO48712	WGS
3419bfac194cef29e4d22c5d21ff27f3	1505638563	1375158406	25882404	12758224	0	13124180	liver	LIRI-JP	tumor	DO48759	WGS
2e7e17c7b324f339e5293d6728d5dfd7	1859201075	1732240113	23579656	11319541	0	12260115	liver	LIRI-JP	tumor	DO50859	WGS
b9417e890ae226e91b26effdbc95720a	1442084416	1372137313	23495836	14555397	0	8940439	liver	LIRI-JP	tumor	DO48757	WGS
21977b574768909b31ba8da89e738a1d	2419428984	2278258203	22666182	11443226	0	11222956	liver	LIRI-JP	tumor	DO45123	WGS
3e7eae0d66e1b983bc73f49fce020232	2299596088	2173590216	21806452	12887091	0	8919361	liver	LIRI-JP	tumor	DO48672	WGS
8244cf64cacad36d7a5270a53c1deeab	1322053042	1242211717	20866526	10794923	0	10071603	liver	LIRI-JP	tumor	DO48732	WGS
7fdbaca59a0bb655576db326f34c7b64	2198072026	2100140393	20712074	12610511	0	8101563	liver	LIRI-JP	tumor	DO45131	WGS
d23a1b5a37b03339366c316c35738d47	1511932340	1366826644	20286098	10088465	0	10197633	liver	LIRI-JP	tumor	DO48694	WGS
02c56e60fa09238d168bfd759309d8f0	2439237610	2289743050	19877458	11486776	0	8390682	liver	LIRI-JP	tumor	DO45101	WGS
a551d4dcf6940ba739644b3612eec8a9	1266185824	1187094183	19523548	8714731	0	10808817	liver	LIRI-JP	tumor	DO48691	WGS
e0c6e2409149501f4b1c03a3e97d8ed2	2782863727	2610757798	19189878	12922009	0	6267869	liver	LIRI-JP	tumor	DO45291	WGS
e32d5503bcea94d98c0421f80abcfb80	1986317207	1849387659	19148126	11620766	0	7527360	liver	LIRI-JP	tumor	DO45191	WGS
0d6ea3e2480a3f748ecaf607f43f8415	1555190220	1462672353	17916102	6921829	0	10994273	liver	LIRI-JP	tumor	DO45137	WGS
a681e8a21029420ce5275e0cd4a7a2b7	1685360157	1561177208	16608710	9595424	0	7013286	liver	LIRI-JP	tumor	DO45105	WGS
efaa63df12212ce97c6f0a3f721d1681	2148938854	1849020492	15921878	3944396	0	11977482	liver	LIRI-JP	tumor	DO23544	WGS
f6140af682e752c22d0c8727e366b55d	1738031701	1554088675	15706126	14265257	0	1440869	liver	LIRI-JP	tumor	DO23540	WGS
20ccfbee37daa41b7a4f668c5a3300c5	1651234340	1543211393	15606692	10028297	0	5578395	liver	LIRI-JP	tumor	DO45211	WGS
97ace2f7fb41b232024573f27e09f155	2038270005	1904493774	15561766	9202630	0	6359136	liver	LIRI-JP	tumor	DO45111	WGS
89babea52b71b20f3cfd9921a55ddefb	1673170753	1588795524	15406452	8691547	0	6714905	liver	LIRI-JP	tumor	DO45217	WGS
359f4fff9552c1146709bb377eac62fd	1888888483	1789371276	14128872	7913816	0	6215056	liver	LIRI-JP	tumor	DO23551	WGS
192b6326c30d7ff338e19ce547cf30fb	1647629926	1550993977	13535420	8321580	0	5213840	liver	LIRI-JP	tumor	DO50778	WGS
f7d9f56b4c32bc791823aa5827c198ed	1845106791	1740533588	13482808	7950758	0	5532050	liver	LIRI-JP	tumor	DO48697	WGS
5acf9c773784487d962cdf94a7f14d9c	1404884401	1326522223	13410268	7722105	0	5688163	liver	LIRI-JP	tumor	DO23513	WGS
861e04923cef3df4015606366390131b	1814695581	1719561513	13351528	7609767	0	5741761	liver	LIRI-JP	tumor	DO45109	WGS
24553ea58b132575d9b704959a351cff	1564454438	1470145598	13313606	8570354	0	4743252	liver	LIRI-JP	tumor	DO48719	WGS
e7b2a07d163e25ab890bed35c4857ab4	1527810821	1434546669	13278934	8120785	0	5158149	liver	LIRI-JP	tumor	DO48693	WGS
34a39cf580fa1e70c44049141377abc6	1291697001	1214501141	13261954	7438314	0	5823640	liver	LIRI-JP	tumor	DO23533	WGS
ec897609b8dd98817189162fc47208d7	1468147764	1378318326	13234670	7655244	0	5579426	liver	LIRI-JP	tumor	DO23538	WGS
4d83158f2c915531cf3ab027c52bca7e	2024019993	1886637126	13218226	7469805	0	5748421	liver	LIRI-JP	tumor	DO45159	WGS
9dc82af243029312d10bf9923b1ea575	1455612329	1334934534	13210250	8196667	0	5013583	liver	LIRI-JP	tumor	DO48689	WGS
fdf8475123206d1f4d9bebef522b3e60	1647803923	1569815819	13125960	8389266	0	4736694	liver	LIRI-JP	tumor	DO45133	WGS
b76a2522eaf924b30972ccb8087ddf73	1280813509	1198561127	13032450	7874952	0	5157498	liver	LIRI-JP	tumor	DO50845	WGS
469acf910d4582d87590b2c9b0428c8b	1592563950	1503407261	12704826	7095840	0	5608986	liver	LIRI-JP	tumor	DO45207	WGS
71c2374307f4acfddef67c9a185762ab	1295603906	1231064325	12614948	8326225	0	4288723	liver	LIRI-JP	tumor	DO45221	WGS
c816e85edb2da26ded3820bcbb448e8b	1824581670	1702553336	12429914	6481601	0	5948313	liver	LIRI-JP	tumor	DO45096	WGS
ca3b3edaef8df7eb4e955d9a91ddfb4d	1985261742	1864363972	12297440	7052672	0	5244768	liver	LIRI-JP	tumor	DO45187	WGS
f40eb75b2152120df017713f7c5ebf0e	2662204092	2503919332	12289012	10459408	0	6814996	liver	LIRI-JP	tumor	DO45283	WGS
1e4ee6a031f54daaecbc0822721fe17f	1721217165	1617822064	12228226	7668526	0	4559700	liver	LIRI-JP	tumor	DO45307	WGS
631b9975333570d974c869406889eea8	1369975182	1291760327	12226490	6742064	0	5484426	liver	LIRI-JP	tumor	DO48721	WGS
ae1ae5ea0593207ed9bd649a369bca8d	1593979171	1509816319	12203884	7798326	0	4405558	liver	LIRI-JP	tumor	DO23519	WGS
a26bf251eb4af311f78dba6789588fb0	1801939059	1450416542	12057638	3983550	0	8074088	liver	LIRI-JP	tumor	DO48716	WGS
c01c07b0d204c9438bf0d75743a97b40	1379171030	1299444221	11821162	7288861	0	4532301	liver	LIRI-JP	tumor	DO48725	WGS
0d5f0104a3fe59837fdddac61635f9ea	1563373675	1468496543	11819984	7602800	0	4217184	liver	LIRI-JP	tumor	DO45253	WGS
55e8ba44e3c36e7f29aeacee07d2e693	1339578333	1260709971	11750110	5461019	0	6289091	liver	LIRI-JP	tumor	DO48723	WGS
1698262a48747e5541b94c7678e7584e	1619195213	1534626028	11707252	5244523	0	2856861	liver	LIRI-JP	tumor	DO45223	WGS
8401d0418b67ad5809fa28ae010d7f5c	1349230393	1268289208	11502092	6828435	0	4673657	liver	LIRI-JP	tumor	DO23515	WGS
a504a0523f7315a7fb59dffc7c613748	1521760453	1433890652	11347230	7150833	0	4196397	liver	LIRI-JP	tumor	DO23527	WGS
cf85208fe8bb3d17f77674fdde3b3b10	1828308317	1714446406	11312280	6654126	0	4658154	liver	LIRI-JP	tumor	DO45096	WGS
fccb1b95fb0ace4b13282e0d8391f427	1283649505	1182169448	11292026	4033751	0	7258275	liver	LIRI-JP	tumor	DO45099	WGS
43f60e3287bf8915ed3881c49229ef01	1507923014	1427439974	11174272	7694508	0	3479764	liver	LIRI-JP	tumor	DO50815	WGS
6f46f53a23f04777342e1c141018162a	1406778719	1326045676	11168874	6984633	0	4184241	liver	LIRI-JP	tumor	DO48736	WGS
841754b81fea4c1e0edff9e3c2496ad2	1612654865	1521980900	11140934	7598416	0	3542518	liver	LIRI-JP	tumor	DO50820	WGS
60f6fb73f6509495d29350064a48924f	1455314360	1377334937	11025416	6901250	0	4124166	liver	LIRI-JP	tumor	DO45201	WGS
a961971d7183183270de63991366be94	1379720158	1302683869	10903696	6674951	0	4228745	liver	LIRI-JP	tumor	DO45167	WGS
b9d3375696e9042faae5edeab974821a	1594879804	1501343139	10894652	5985453	0	4909199	liver	LIRI-JP	tumor	DO45213	WGS
0c72f54bec8ca72a9eee324ffa985677	2000815510	1782662492	10808148	7577804	0	3230344	liver	LIRI-JP	tumor	DO23550	WGS
80d5a0760c6e5757e46b1e9e403411d9	1519925213	1445386274	10782496	6614732	0	4167764	liver	LIRI-JP	tumor	DO45139	WGS
c22e9a9f76be4fd90d736b12256ee5d3	1476333792	1397538653	10589736	6447572	0	4142164	liver	LIRI-JP	tumor	DO45219	WGS
b16bde93e0750353e9d8c694b5b88d3c	1788281050	1702144096	10495784	6432974	0	4062810	liver	LIRI-JP	tumor	DO23539	WGS
3761a5de33c9a3b83449510959aa22cb	1359191688	1288874340	10420416	5342817	0	3211337	liver	LIRI-JP	tumor	DO45165	WGS
c5ab1835d41716418e9b28278028dbbc	1516266403	1446308504	10347058	5933958	0	4413100	liver	LIRI-JP	tumor	DO45189	WGS
806db5073d623abfb8cf866664309404	1357044388	1279933846	10230986	5643507	0	3805271	liver	LIRI-JP	tumor	DO45231	WGS
f7fa29dcd90d0e7c7c9b30964108c5f7	1564771165	1476678831	10215176	6449546	0	3765630	liver	LIRI-JP	tumor	DO45215	WGS
ed35f24c42a93207582a6bba2f02aba6	1355803395	1285942290	10041536	6202398	0	3839138	liver	LIRI-JP	tumor	DO48720	WGS
6abba3f621d5442ad1e893d1ea11e9c6	1552476401	1392739630	10008528	1601996	0	777484	liver	LIRI-JP	tumor	DO48701	WGS
4f00a44924e5cdfa34fe9d6c43b8c0d5	1657188010	1549814859	9967758	6532159	16	3435583	liver	LIRI-JP	tumor	DO45251	WGS
83d303323ab924037142e09017d1c2e4	2250211838	2114845721	9859654	11390469	0	8976571	liver	LIRI-JP	tumor	DO23522	WGS
9d6cce73231ede00ae6e03834cfcc7cc	1612807461	1522093999	9714756	6640664	0	3074092	liver	LIRI-JP	tumor	DO48700	WGS
813529c38dbade68e3e89ede80f897ec	2373028784	1974736589	9563650	4416353	0	5147297	liver	LIRI-JP	tumor	DO45095	WGS
a92f7958cf598c46d917884218274f63	1370942315	1287957266	9555610	6163965	0	3391645	liver	LIRI-JP	tumor	DO45175	WGS
fd9bececebc47d975c7fef7de999aac8	1564184720	1391675474	9545596	1562501	0	703607	liver	LIRI-JP	tumor	DO45273	WGS
c351e477d3466759639105da2783c98c	1299062495	1229765172	9393080	5762236	0	3630844	liver	LIRI-JP	tumor	DO45229	WGS
ca7c67691c436029141e2ed6e4f92720	1362704927	1278034074	9336270	6014367	36	3321867	liver	LIRI-JP	tumor	DO50831	WGS
a66f168e0b3091298a4a187cff02a5d8	1507934198	1426415827	9238366	5303860	0	3202088	liver	LIRI-JP	tumor	DO45265	WGS
fe2d3a95275124711d5f185d87e2b6d3	1496690305	1406307297	9210112	6082413	0	3127699	liver	LIRI-JP	tumor	DO23532	WGS
226003eabda473cad0d7ff1b8878d7c5	1476439215	1392551058	9127428	5762260	0	3365168	liver	LIRI-JP	tumor	DO45249	WGS
792cad237dc07283adb7920e1ffd874d	1517275797	1432843402	9055818	6066921	0	2988897	liver	LIRI-JP	tumor	DO45259	WGS
45ced80f49b14aad071a6ae2df9fa9a6	1384738319	1307034089	8938646	5210376	0	3728270	liver	LIRI-JP	tumor	DO23548	WGS
8803f9425e61768d43c65132d8b2d60a	1406900915	1328710714	8679266	5766912	0	2912354	liver	LIRI-JP	tumor	DO45171	WGS
872e3e2037f5147fefbbad82cb946428	1366254653	1298081833	8670364	5575919	0	3094445	liver	LIRI-JP	tumor	DO45145	WGS
8505c33e4b44c5ad8d3171f275f24b9b	1259937754	1192944661	8660278	5438754	0	3221524	liver	LIRI-JP	tumor	DO48751	WGS
58e99398186fa3e1de23fd086c2720e7	1240004440	1169857740	8629612	5522699	0	3106913	liver	LIRI-JP	tumor	DO23517	WGS
e04c5c23920c1aedb60c17524fb2e66a	1467749304	1397686472	8618994	5787899	2	2831093	liver	LIRI-JP	tumor	DO50825	WGS
c05d1671a6c34e68d33013b672dc7ff7	1308120528	1224080715	8561346	5017827	0	3543519	liver	LIRI-JP	tumor	DO45239	WGS
a03863e837cbd7e183cc08923d0d2a3d	1199919417	1133040097	8428670	4527933	0	3900737	liver	LIRI-JP	tumor	DO23552	WGS
845edd22360c738acf72a12248aed969	1177152839	1104672803	8414898	2514719	0	5900179	liver	LIRI-JP	tumor	DO45177	WGS
bdb29502f2110989a59a385d62809b55	1463524513	1389918864	8370556	5631459	0	2739097	liver	LIRI-JP	tumor	DO45267	WGS
8d48c2f05e391f06b0778c026baf9413	1286653791	1208659592	8361396	4695862	0	3665534	liver	LIRI-JP	tumor	DO45241	WGS
fbab150594cf8a4afc059c8dc17935af	1440318712	1368086094	8356600	5584151	0	2772449	liver	LIRI-JP	tumor	DO23510	WGS
26c9b540ea641a0d7c0bb7204b7f1378	2494549903	1992345781	8340498	2154054	0	1143942	liver	LIRI-JP	tumor	DO45309	WGS
dbceff1bb7fe3091fd117b21b545c3e7	1407266096	1320311956	8317204	5552570	0	2764634	liver	LIRI-JP	tumor	DO50827	WGS
bd968b6797b97f27288f4ae0e21cc496	1494005191	1404484468	8292956	5698793	0	2594163	liver	LIRI-JP	tumor	DO50780	WGS
715e2a206dac1b74e22255b5cc0bf271	1904567836	1801004249	8286000	5149258	0	3136742	liver	LIRI-JP	tumor	DO45305	WGS
31aceb60211819d7b4e30e21ab38db91	1811244704	1723186098	8254298	5288322	14	2965962	liver	LIRI-JP	tumor	DO48682	WGS
0962216408b0c663ce83b6ed19ef322c	1287504502	1213338986	8166682	5275493	0	2891189	liver	LIRI-JP	tumor	DO45205	WGS
237ae7a95ec8f7313ef1bb9652326070	1548226936	1465365917	8074118	5130218	0	2943900	liver	LIRI-JP	tumor	DO45269	WGS
2d1b0cf4192f61800a4d43884fc68b4e	1472214294	1395745052	8055618	4875557	0	3180061	liver	LIRI-JP	tumor	DO48730	WGS
2025874445ecc32ec9ebeb9ff1cc0163	1280422020	1209602334	8016200	4855373	0	3160827	liver	LIRI-JP	tumor	DO45209	WGS
b75b62164eeb056bbe7a40e8bfcd380e	1978231225	1764520350	8015588	4232592	0	3782996	liver	LIRI-JP	tumor	DO23535	WGS
b7654a3588bc98f7302155eaae9345f3	1466129005	1380259030	7906908	5200270	0	2706638	liver	LIRI-JP	tumor	DO48703	WGS
06ed2aec4321ae57bdad5643b7c4795d	1432223932	1354845759	7868730	4798566	0	3070164	liver	LIRI-JP	tumor	DO45233	WGS
725a52a351e9173a47bb31c79116831e	1286600547	1223102526	7831026	5182219	0	2648807	liver	LIRI-JP	tumor	DO45169	WGS
16b2dbb1d30da5215cf19b4991a510ed	1623837388	1466165441	7777322	1947603	0	798571	liver	LIRI-JP	tumor	DO45297	WGS
00e9c36d0ad263811cbb20d20a930ca8	1396873799	1326128874	7662188	4721278	0	2940910	liver	LIRI-JP	tumor	DO45161	WGS
3ceafb53355fbc0fd92748ca1fd2ca04	1371831290	1293747570	7518816	5020145	0	2498671	liver	LIRI-JP	tumor	DO45227	WGS
47dd06fd816c86594efa5e2f4278526b	1254826766	1186650759	7407460	4365282	0	3042178	liver	LIRI-JP	tumor	DO23536	WGS
0314062731eb1e6a04511f3d4ca2a64c	1142958087	1079239790	7346680	4303236	0	3043444	liver	LIRI-JP	tumor	DO45237	WGS
1d96abd8f822f0c3a4e69fc148a512e9	1304609329	1224919156	7335480	4766217	0	2569263	liver	LIRI-JP	tumor	DO48695	WGS
98f7996cd34f4b6c8a494dd5943cb754	1371155098	1296230137	7245490	4414819	0	2830671	liver	LIRI-JP	tumor	DO23526	WGS
d576337680594cd3408f1668318f2075	1289594804	1222965572	7193898	4539286	0	2654612	liver	LIRI-JP	tumor	DO45225	WGS
873bd70adcbd8b5ad12972a6e3df781f	1313249990	1226307571	7181126	4227243	0	2953883	liver	LIRI-JP	tumor	DO45155	WGS
d6ead30748645077747d1e06f2451224	1583789155	1403879879	7075276	965817	22	314337	liver	LIRI-JP	tumor	DO45295	WGS
af97680b3c7d30247f2967d2ac72dbe5	1289215831	1215522595	7028776	4463852	0	2564924	liver	LIRI-JP	tumor	DO48706	WGS
d842a8fc6fe254ca734c910bc2358ec9	1781772583	1421482972	6914918	2195126	0	4719792	liver	LIRI-JP	tumor	DO45285	WGS
13f6034648d31da39bd8855d39d1db00	1295941758	1225699761	6712762	4543728	0	2169034	liver	LIRI-JP	tumor	DO48681	WGS
85f02af2793e68f932bc55896f195eed	1401939265	1326683985	6652546	4560358	0	2092188	liver	LIRI-JP	tumor	DO50832	WGS
003db425b6c27cb63c2f24903e8de237	1755649493	1427060258	6627760	1549103	0	5078657	liver	LIRI-JP	tumor	DO48747	WGS
027a710163273df6f749ea4f46153735	2765999836	2511685177	6625052	3466340	0	3158712	liver	LIRI-JP	tumor	DO23537	WGS
a0b6801b27c429a096583edf5b4561a2	1319099622	1238383095	6608876	4070893	0	2537983	liver	LIRI-JP	tumor	DO48761	WGS
e7960156d3799d1ce046ad3a7fb70df0	1407852599	1332247393	6598126	4447102	0	2151024	liver	LIRI-JP	tumor	DO50851	WGS
1d66c397c85d3f9a359f3b377e368922	1424785652	1344962221	6577700	4291112	0	2286588	liver	LIRI-JP	tumor	DO45149	WGS
eebbc03498b9d661b75249722a23f2a5	1151881488	1079616723	6506334	4089152	0	2417182	liver	LIRI-JP	tumor	DO48733	WGS
86bbdea3f47a4a14ab23d12f68af587f	1322711185	1248718155	6460950	4073572	0	2387378	liver	LIRI-JP	tumor	DO23541	WGS
c46dd226d9b4260e23ddb8d63781fd3c	1504559080	1344508304	6420458	1271181	0	397251	liver	LIRI-JP	tumor	DO45277	WGS
222f45d0a4ddd73c031926708d85d84a	1315387642	1252360800	6407686	4307628	0	2100058	liver	LIRI-JP	tumor	DO50850	WGS
85b01a3f26054fbde17f8e0a5761c2e3	1181690583	1116292043	6222580	3869238	0	2353342	liver	LIRI-JP	tumor	DO48728	WGS
83cbebb6565258efee389fedb013cdfb	1207296754	1137803198	6181754	3794299	0	2387455	liver	LIRI-JP	tumor	DO45185	WGS
5249149e763cf3ba4fa8dc1983ae8519	1372095614	1310026963	6163592	4217740	22	1945830	liver	LIRI-JP	tumor	DO50811	WGS
235047b7aaa8531d51d3caa50e95ddfc	1377557977	1306462535	6154032	4065557	0	2088475	liver	LIRI-JP	tumor	DO50818	WGS
aa175664e1e842f4f3f73cebbf28856e	1519769153	1404524008	6107636	1477145	0	4630491	liver	LIRI-JP	tumor	DO48737	WGS
6d3909e345e1610c198d877c3a214f29	1274276715	1208499285	6046646	4163407	16	1883223	liver	LIRI-JP	tumor	DO50803	WGS
2e6effa27f5be90f7089d8f70eab0a70	1138127213	1078836737	5976636	3626535	0	2350101	liver	LIRI-JP	tumor	DO23542	WGS
60c1b594f48a5e791f6a8e2d24f02b61	1278019665	1209818502	5892028	4075471	0	1816557	liver	LIRI-JP	tumor	DO50774	WGS
e27832164b1e2b7a9bb7d287c02f93ae	1351832207	1275047835	5612860	3754362	0	1858498	liver	LIRI-JP	tumor	DO50807	WGS
e51a014424eafec8161982ecd988737a	1184629561	1122659916	5426298	3555365	0	1870933	liver	LIRI-JP	tumor	DO23528	WGS
362626022141daa80e63dec42f69b550	2506809029	2191283974	5322102	3728852	0	1593250	liver	LIRI-JP	tumor	DO45245	WGS
0bfd773cae9caedbf37ae7a4505f0d34	1605453320	1408768540	5156130	1128248	0	340816	liver	LIRI-JP	tumor	DO50819	WGS
577479bf0c96b6fb0a2aabb0efddc36a	1362208281	1280915277	5151904	3354857	0	1797047	liver	LIRI-JP	tumor	DO50772	WGS
50e9a6dad94770c415c7eb544c34ad31	1581395905	1414873540	4978220	2138776	10	1642988	liver	LIRI-JP	tumor	DO50834	WGS
fde0dc373e0ea3fadb755cf5d0c275d9	1323472384	1260638923	4960758	3286578	0	1674180	liver	LIRI-JP	tumor	DO50799	WGS
c00fa790888bf9947996dd2d434f4ef4	1317395596	1251286717	4933904	3285071	0	1648833	liver	LIRI-JP	tumor	DO50785	WGS
3eaa5ad57b778829907b36ac45baa681	1323907636	1216724945	4770730	2574200	0	2196530	liver	LIRI-JP	tumor	DO45147	WGS
e7d0e885f7a064e9d0e4fa5009f19252	1390811874	1319642991	4714314	3359497	0	1354817	liver	LIRI-JP	tumor	DO50822	WGS
87fa59b6981d66bc1d454cc7129df6fe	1385309005	1296376244	4588342	2835589	0	1752753	liver	LIRI-JP	tumor	DO45153	WGS
45eec16c65b4695d1680a18047f9b1ba	1347774180	1273551051	4540520	3315052	0	1225468	liver	LIRI-JP	tumor	DO50829	WGS
a5625e0263936d2506d9c48fe98d2d56	1410209254	1328161693	4453810	2841371	0	1612439	liver	LIRI-JP	tumor	DO45097	WGS
8a945a8df7e6a618162fba1c639f0098	1288203111	1219642090	4389308	2968444	0	1420864	liver	LIRI-JP	tumor	DO50813	WGS
974006181fc72da58a373c814710b75b	1514499353	1386927844	4370034	2059277	0	1348465	liver	LIRI-JP	tumor	DO45193	WGS
72f6b7109433e5a02c9a9c2113206858	1553155662	1417136222	4334408	2506306	8	1828094	liver	LIRI-JP	tumor	DO50791	WGS
4716e0df7d4e8128ca2f1f54f5db6a31	1644790719	1439553938	4127806	2386893	0	1740913	liver	LIRI-JP	tumor	DO50789	WGS
5258ec3f782ebfb81daeae91bd93cc1e	1424022381	1343272355	3910148	1670327	0	2239821	liver	LIRI-JP	tumor	DO45203	WGS
2a0fb96042008635e7c7a9266e54f143	1605703852	1470769921	3832202	2179910	0	1652292	liver	LIRI-JP	tumor	DO23525	WGS
5705a1c3d47986c3058a842f5fda4be2	1483637176	1358361311	3792192	2290743	0	1501449	liver	LIRI-JP	tumor	DO23549	WGS
e37c736ebb1e8e18c620b603817c8284	1688306846	1400847136	3755890	1940454	0	1815436	liver	LIRI-JP	tumor	DO48709	WGS
897c8c9b5891e716b47f636025c50859	1516703062	1365779403	3682068	1927244	0	1754824	liver	LIRI-JP	tumor	DO48679	WGS
375613e936b7fe77d56f09bd4625b674	1567438625	1398695400	3605064	2077814	8	1527242	liver	LIRI-JP	tumor	DO23530	WGS
cd528aa50c99275ff6a421fb1241889b	1597365649	1433310886	3505036	2316119	0	1188917	liver	LIRI-JP	tumor	DO48687	WGS
731ba8fad4d84e1d450b14736f42c91f	1508703377	1361391163	3474898	2157150	0	1317748	liver	LIRI-JP	tumor	DO23547	WGS
aa2cf92ea36e841d4a6e581487d7ba35	1822198776	1483175781	3470424	1977350	0	1493074	liver	LIRI-JP	tumor	DO23520	WGS
ab216d3cfda436463c4c3725cbf3c703	1620071479	1508511316	3420468	1861729	0	1558739	liver	LIRI-JP	tumor	DO23509	WGS
0930da74bbf9f92654b5fa454319ce96	1850253760	1724999211	3379888	2179675	0	1200213	liver	LIRI-JP	tumor	DO45247	WGS
0c9f69467874e2dad1435f9b320eb5df	1668283518	1485679178	3360082	2368012	0	992070	liver	LIRI-JP	tumor	DO45299	WGS
54986a86cf793e3f14f51711bef37de3	1491399132	1364409496	3232942	2081527	0	1151415	liver	LIRI-JP	tumor	DO45235	WGS
c0380a3a4b84c275f9d482daeb7868ec	1589254749	1389499904	3177362	2304638	0	872724	liver	LIRI-JP	tumor	DO48727	WGS
2d6c73aacc7cd76aad11c5caa1e2779d	1396307294	1255605046	3115386	2038529	0	1076857	liver	LIRI-JP	tumor	DO45255	WGS
4b490e803087576bf225903cc610c441	1571145942	1401422559	3026152	1773938	0	1252214	liver	LIRI-JP	tumor	DO48704	WGS
64ddea05a2bee49e4a139db4f7ea226f	1775760322	1446729460	2999338	1586412	0	1412926	liver	LIRI-JP	tumor	DO23545	WGS
2a15b895377694539b8fb1df59833af4	1767822808	1523080552	2976070	2030811	0	945259	liver	LIRI-JP	tumor	DO48717	WGS
77695a33a7d56f66aee829113d1e8ef3	1562531414	1385379791	2966700	1971131	0	995569	liver	LIRI-JP	tumor	DO23546	WGS
53920d82ba35ac800f7c94ec28331017	1399202741	1306932861	2915086	1670391	0	1244695	liver	LIRI-JP	tumor	DO45243	WGS
b63a97ecaf084c55d68d2095044ccc8b	1530579112	1368629673	2826984	1846055	0	980929	liver	LIRI-JP	tumor	DO50855	WGS
959348aaa0a689242660648eff07ec3d	1531736095	1396833445	2811306	1438347	0	1372959	liver	LIRI-JP	tumor	DO23529	WGS
0d75a5e042364e2ddef653f16e5807c1	1511032999	1339613003	2756694	1853812	0	902882	liver	LIRI-JP	tumor	DO48692	WGS
74aab6f6a3b33c3a42001cf9948ee6db	1553119436	1404758904	2728822	1732502	0	996320	liver	LIRI-JP	tumor	DO45257	WGS
d1ebcf86e0f15e7f04c8a3c287902aac	1595711479	1418342434	2726006	1912614	0	813392	liver	LIRI-JP	tumor	DO50796	WGS
8b293efbf5796f768e94d75a266027b8	1440226314	1309452866	2521600	1715886	0	805714	liver	LIRI-JP	tumor	DO45173	WGS
4a953fb72cd2994d70578b6dd9e7f666	1506642749	1386299340	2463988	1651230	0	812758	liver	LIRI-JP	tumor	DO23521	WGS
5ceac1a982999281aa521da71b7d1211	1637838675	1404247453	2463984	1518212	0	945772	liver	LIRI-JP	tumor	DO48760	WGS
0360d0857a2df64b62d50c2a5bd7391d	1544192846	1366205348	2340108	1577755	0	762353	liver	LIRI-JP	tumor	DO48715	WGS
6855ab76532bc036b22d13f9bf026c2c	1572000001	1447873475	2321042	1541151	0	779891	liver	LIRI-JP	tumor	DO23524	WGS
7f520b796426b49512c0a703c722603c	1487243608	1358900190	2301926	1634912	0	667014	liver	LIRI-JP	tumor	DO50806	WGS
9b1efa7c402209f5e3b6b8e13efcb18e	1475123062	1341813313	2278078	1509293	0	768785	liver	LIRI-JP	tumor	DO48686	WGS
f1ee58112806f98531adaace21224beb	1513558948	1362891263	2250674	1641546	0	609128	liver	LIRI-JP	tumor	DO45195	WGS
05583800119914748b9079e50ee7bf47	1439148269	1353766420	2201748	1456917	0	744831	liver	LIRI-JP	tumor	DO45197	WGS
bafc99aa48907e1cffdbfd7ff1e88d41	1533730466	1390386248	2143586	1452670	0	690916	liver	LIRI-JP	tumor	DO23534	WGS
17b31c224edc1217d8c6dabaebdbc071	1604370968	1412712080	2140548	1505200	0	635348	liver	LIRI-JP	tumor	DO45303	WGS
f26562c8deacc964af5565f6ec4549e8	1551048391	1373478274	2139506	1612576	0	526930	liver	LIRI-JP	tumor	DO50805	WGS
334f452a0fc08046845d9f5e64938c02	1573996566	1419208692	2106356	1465809	0	640547	liver	LIRI-JP	tumor	DO45301	WGS
2f9700c4ddf26305a9e17af64845931e	1550326729	1341261335	2105912	1506939	0	598973	liver	LIRI-JP	tumor	DO50783	WGS
27d310a03426b2afd3217fc891e35606	1584330146	1372235205	2078228	1624464	0	453764	liver	LIRI-JP	tumor	DO45289	WGS
a887a50bccb0a7f205ee3eaa7ff33155	1546340964	1385289889	2055204	1381537	6	673661	liver	LIRI-JP	tumor	DO50816	WGS
e3e040980251cd350b4056d6d8234a93	1553250211	1369356354	2035112	1534636	0	500476	liver	LIRI-JP	tumor	DO50804	WGS
397fed4711ede7c7ddbc11396b74174d	1625691731	1449147416	2029122	1430321	0	598801	liver	LIRI-JP	tumor	DO48741	WGS
81d83a3f5b5b9d2da0d880ad241d3e55	1492451737	1355936625	2012420	1513095	0	499325	liver	LIRI-JP	tumor	DO23514	WGS
840d0a76742a7084e5d79b21ffda7926	1509998770	1361947287	1990216	1401363	0	588853	liver	LIRI-JP	tumor	DO45263	WGS
27d9eeea5f6d5de0604cbd2bf48cfe29	1446697524	1328416883	1970578	1406642	0	563936	liver	LIRI-JP	tumor	DO23512	WGS
184cd60fc339a1f3bce6631ca2c315f5	1473722259	1377778858	1970190	1335897	0	634293	liver	LIRI-JP	tumor	DO50808	WGS
6559869eca3fce04ad1da2315d71bbe4	1586529974	1398568568	1959834	1416611	0	543223	liver	LIRI-JP	tumor	DO45181	WGS
55ddac377438c15e33eb205a44a8baef	1607656352	1414831461	1953922	1456858	0	497064	liver	LIRI-JP	tumor	DO48743	WGS
79656f8415fe11d4ee4df7d5c3261193	1497804763	1407794473	1900166	1316445	0	583721	liver	LIRI-JP	tumor	DO50848	WGS
f7e1b64f4a03f62e70b4e518c000bf18	1855244826	1425612635	1892276	1253258	0	639018	liver	LIRI-JP	tumor	DO50837	WGS
75b6eb87614f1dd3a6e5cd651f5d109c	1840033326	1426542666	1880504	1319115	0	561389	liver	LIRI-JP	tumor	DO48738	WGS
64bc239132f8930cfc7af9034fe6b6fe	1606667844	1419437091	1874822	1515249	0	359573	liver	LIRI-JP	tumor	DO48742	WGS
66ca43d44c0d21569c6d31eb163f0d0a	1505295987	1369898683	1864246	1436942	0	427304	liver	LIRI-JP	tumor	DO50802	WGS
1418fd34c29012497afe6c1828992ac5	1575808700	1393986708	1856240	1446082	0	410158	liver	LIRI-JP	tumor	DO45179	WGS
6a6141348896ac8d34f9f528b982a03a	1531043256	1376448816	1821342	1431143	0	390199	liver	LIRI-JP	tumor	DO48677	WGS
9e8e7e322b154edbc1ccf49f3f636b5c	1520019700	1395642354	1806526	1209596	32	596898	liver	LIRI-JP	tumor	DO50809	WGS
813035c27709454d6dffcea4a443da3d	1432383517	1341253685	1796262	1211831	0	584431	liver	LIRI-JP	tumor	DO50787	WGS
43c82bf35cb5d3a8d72dd8724538e795	1516196752	1395660009	1734674	1340060	0	394614	liver	LIRI-JP	tumor	DO45199	WGS
8ce8ef7a2b64bec9cc7741865d5e9c56	1505503452	1397370949	1728330	1267245	0	461085	liver	LIRI-JP	tumor	DO23518	WGS
612c4953245322da7edc7335cf53e658	1470177406	1355259019	1709150	1360037	0	349113	liver	LIRI-JP	tumor	DO45103	WGS
7ec36ddeb982bcca20b6168a98a0b3eb	1572308748	1412213925	1621326	1144421	14	476891	liver	LIRI-JP	tumor	DO50840	WGS
304fd89f2c457256167de88935c196a6	1554430190	1390189858	1620380	1154833	0	465547	liver	LIRI-JP	tumor	DO50798	WGS
b53db4dfebec9b08c60bce745ef77d1a	1606567520	1430421395	1532576	1183294	2	349280	liver	LIRI-JP	tumor	DO50817	WGS
d84253d0bb5e6cc5c27fdd9646cfb564	1558566608	1362039160	1498030	1171348	0	326682	liver	LIRI-JP	tumor	DO45183	WGS
825429c98f2515e38bd404fb6c9c142a	1640168499	1321386845	1489554	1010436	0	479118	liver	LIRI-JP	tumor	DO48674	WGS
829d6e1ddd458a50814f514085ef5304	1558842952	1403498201	1484654	1118220	0	366434	liver	LIRI-JP	tumor	DO48753	WGS
089c8a8d535ad2d33e8c094b74a18a5a	1584274961	1396033511	1324742	1032685	6	292051	liver	LIRI-JP	tumor	DO45293	WGS
21b242d2051c3bcb0e189db479b57d96	1502832269	1398269244	1324520	937983	10	386527	liver	LIRI-JP	tumor	DO50839	WGS
f545aa1d53b0f4bb458651dcdcb712a3	1570744372	1376644354	1255908	1015504	0	240404	liver	LIRI-JP	tumor	DO50800	WGS
31182e00f43f2e2940f6fd4ce29e73d4	1553148880	1405369080	1076530	896397	0	180133	liver	LIRI-JP	tumor	DO50776	WGS
525968b1062dc369ca8f3466a28af453	2105775781	1973752211	360232	211193	0	91635	liver	LIRI-JP	tumor	DO45092	WGS
6b6f1a89cb052b1fa8b0c2e740b2cc2a	1075131786	996520329	357462	58705	0	298757	liver	LIRI-JP	tumor	DO45113	WGS
1a28b5d0088201a6d5038e3f0bd05012	2123749859	1998981412	355414	204682	0	150732	liver	LIRI-JP	tumor	DO45093	WGS
5b356a61f17f38a17908d3796c1678d0	1647529678	1541362469	134690	69410	0	65280	liver	LIRI-JP	tumor	DO45121	WGS
8949159753ca10ab28cddc6eaaaecf66	1348344025	1277594891	129154	38293	0	90861	liver	LIRI-JP	tumor	DO45129	WGS
34e6379a897d1c8af72c5f43d7444e23	1523629802	1418432102	125746	66749	0	58997	liver	LIRI-JP	tumor	DO45119	WGS
001642979e361dc2c60f0128740b258b	2074481419	1950591353	116708	97707	0	19001	liver	LIRI-JP	tumor	DO45125	WGS
e7d6648ee569bbe09a0558491fe39ad5	1513101679	1429896077	69160	47257	0	21903	liver	LIRI-JP	tumor	DO45094	WGS
55547b4b9b8dbee85c4117b43327a953	1494509841	1427631181	58150	36842	0	21308	liver	LIRI-JP	tumor	DO45117	WGS
f48a360e68225dbaadd53e8065d11893	1200856498	1140138586	55750	39046	0	16704	liver	LIRI-JP	tumor	DO45143	WGS
3f68917256d8464f1dfb44bbc6c2cb93	1398179600	1328184206	51834	5968064	0	2776150	liver	LIRI-JP	tumor	DO45163	WGS
bad29cf8bb8f39b548bb144ae34d0416	1329102816	1270882606	42034	18628	0	23406	liver	LIRI-JP	tumor	DO45127	WGS
f91074da6d0193d1da952230076ce582	1925373615	1737521386	41352	27075	0	14277	liver	LIRI-JP	tumor	DO45135	WGS
5d2ebb6616cad80affcbf330347c1be2	1647255638	1569366015	34706	26453	0	8253	liver	LIRI-JP	tumor	DO45091	WGS
0db5c3f06366e2feb6c7b4a778aa5ec5	1590708367	1394186506	29886	21715	0	8171	liver	LIRI-JP	tumor	DO23508	WGS
2b2e4ed310e5215e33793f7c4dc8d037	1585396925	1499518542	29520	20860	0	8660	liver	LIRI-JP	tumor	DO45157	WGS
7a00c29f1c0d4b7c348d7f1913a2802f	1911693822	1795892563	28036	19412	0	8624	liver	LIRI-JP	tumor	DO45115	WGS
PCAWG.f5dfa3c9-ce13-4db4-91ec-3ac86ba7e579	2818777731	2606364425	163121040	48548348	0	114572692	lung	LUAD-US	tumor	DO25040	WGS
PCAWG.2b3d194c-b20a-4cb1-8598-0b07fa7aaa8a	2663568282	2538099377	129727624	43290105	0	86437519	lung	LUAD-US	tumor	DO26280	WGS
PCAWG.d1e29fad-5ab0-4a4a-9535-7f0c42620d3c	2602725699	2486369879	120619906	41505656	0	79114250	lung	LUAD-US	tumor	DO26062	WGS
PCAWG.088ee7cc-a012-4af8-bc93-9a4032f152ee	3132197368	2981709353	117458220	47202605	0	70255615	lung	LUAD-US	tumor	DO26354	WGS
PCAWG.9be0695b-3b7f-40f2-805b-84f9a1cf3801	2586785522	2456619409	111363650	37355781	0	74007869	lung	LUAD-US	tumor	DO25622	WGS
PCAWG.4939d0e5-81fb-4c65-84f2-e0a1e60705b3	1758686072	1639522834	106411282	31205240	4	75206038	lung	LUAD-US	tumor	DO25797	WGS
PCAWG.40f2dc70-331c-470b-aa3a-abc503cb0a3e	2508275066	2383007458	106324446	38025042	0	68299404	lung	LUAD-US	tumor	DO25887	WGS
PCAWG.a32260e7-25f0-4d4c-8ad8-253486487a53	1537618416	1450998449	84381934	30782568	0	53599366	lung	LUAD-US	tumor	DO23744	WGS
PCAWG.fc9c49db-76c4-49e3-8048-abe56fc93169	1626205505	1546038662	75506866	25729013	0	49777853	lung	LUAD-US	tumor	DO24860	WGS
PCAWG.12dc65bd-b969-4915-825e-ed15bc90bdee	1798648743	1700348856	72611578	26516031	0	46095547	lung	LUAD-US	tumor	DO25847	WGS
PCAWG.3d19fb14-bd8d-4a89-be98-984f69eeedaf	1481813726	1408148216	68429410	23132266	0	45297144	lung	LUAD-US	tumor	DO25985	WGS
PCAWG.d761f04e-23a3-4264-aa27-62a2916921cf	1374057423	1309489106	67792850	21719323	0	46073527	lung	LUAD-US	tumor	DO23608	WGS
PCAWG.0828717d-9def-476c-983f-04654e68d9ab	1824743811	1759014266	65650350	28848993	0	36801357	lung	LUAD-US	tumor	DO24497	WGS
PCAWG.38060a44-e00e-43fb-9f5b-e188f9d593e4	1596244131	1522754083	64331166	21461474	0	42869692	lung	LUAD-US	tumor	DO25068	WGS
PCAWG.cb694f72-81b9-4ca7-8dc1-73f0dd77a03b	1518033469	1458884151	62936300	20708123	0	42228177	lung	LUAD-US	tumor	DO25444	WGS
PCAWG.27c2031a-39f1-473c-88a6-9e7a03cedf04	2079307701	1981357576	62526496	21999521	0	40526975	lung	LUAD-US	tumor	DO23735	WGS
PCAWG.22de9305-c6a1-457a-9d3c-2703db0df29e	2077959276	1976720386	61479722	23584677	0	37895045	lung	LUAD-US	tumor	DO25927	WGS
PCAWG.d64013c7-d80d-4ee3-80d8-ee80250c40b5	1361120278	1273209002	54849932	18279550	0	36570382	lung	LUAD-US	tumor	DO23942	WGS
PCAWG.572f6319-e2f6-4917-86a5-fc210fe9ff24	1299903857	1235238300	53826124	17887257	0	35938867	lung	LUAD-US	tumor	DO25320	WGS
PCAWG.fe0068e0-734c-4fc8-86c2-ca6475165f5e	1330253012	1259273262	53095596	18219971	0	34875625	lung	LUAD-US	tumor	DO23786	WGS
PCAWG.4b56411a-02d3-4431-b7a4-37e279dd7282	1598604477	1502830924	50986222	17068678	0	33917544	lung	LUAD-US	tumor	DO25104	WGS
PCAWG.898002e6-3ff8-49ce-910e-fad7bb95c130	1381809825	1318506483	50460722	20205089	0	30255633	lung	LUAD-US	tumor	DO24675	WGS
PCAWG.e1f10725-9ed6-4482-b1fe-b442d4c017f6	1570207691	1494967137	49848270	17273682	0	32574588	lung	LUAD-US	tumor	DO23838	WGS
PCAWG.c0c1c679-2c21-4f7d-8b9c-f7c7ef26680e	1327105310	1260981528	49482858	18252363	0	31230495	lung	LUAD-US	tumor	DO26230	WGS
PCAWG.ab10ec7f-7dca-4615-b5d8-8cc82ae24546	1517892078	1442371688	49261004	17290681	0	31970323	lung	LUAD-US	tumor	DO23651	WGS
PCAWG.a77bb578-a75d-44c9-bf02-4164c2980621	1502365177	1420419171	46031288	17273419	0	28757869	lung	LUAD-US	tumor	DO25737	WGS
PCAWG.ce5a53ec-40be-4b3a-9fd2-9f9d5f225cb5	1237850815	1165258239	45603420	17983240	0	27620180	lung	LUAD-US	tumor	DO24307	WGS
PCAWG.649b0c20-3f4a-4b99-8b23-be10249c47b7	1348991711	1267973367	43081366	15731401	0	27349965	lung	LUAD-US	tumor	DO24467	WGS
PCAWG.cf583bf4-a5aa-4c7a-9962-1d20ffc42a98	1283416930	1204860628	42609926	14483339	0	28126587	lung	LUAD-US	tumor	DO24646	WGS
PCAWG.42f0f99e-2f06-40c6-8fd1-d622e5645425	1566516170	1480283336	42497822	11516033	0	30981789	lung	LUAD-US	tumor	DO25010	WGS
PCAWG.e37853e0-6fb2-4d2c-9912-8b440e399be9	1559795578	1469309003	29278330	11763425	0	17514905	lung	LUAD-US	tumor	DO25189	WGS
PCAWG.5105cd71-8923-4605-9b0c-cb96808f5277	1332297186	1273592348	20494138	8570786	0	11923352	lung	LUAD-US	tumor	DO23610	WGS
PCAWG.9d0305ff-f5bd-414d-bfe6-f5e66e312dff	1321439948	1251666262	19592078	8225734	0	11366344	lung	LUAD-US	tumor	DO24130	WGS
PCAWG.4d5a508a-2f4f-4ff3-ac98-034622bb3990	1453311253	1375413140	19437460	7603845	0	11833615	lung	LUAD-US	tumor	DO24729	WGS
PCAWG.53182085-109e-486c-9017-591fdf1801db	1557452167	1468581645	18249676	8016512	0	10233164	lung	LUAD-US	tumor	DO23584	WGS
PCAWG.23cf9b85-1450-43f0-be88-ba45ff42c9a8	1512669605	1442734630	17882586	8175104	0	9707482	lung	LUAD-US	tumor	DO23702	WGS
PCAWG.384e39f3-8687-4689-92b6-2a5c3eb970ae	1258142649	1185587190	17456362	7204655	0	10251707	lung	LUAD-US	tumor	DO23648	WGS
PCAWG.9d860cf8-e17f-4e6a-a328-9a4127330383	1126761190	1068730351	16102864	6931934	0	9170930	lung	LUAD-US	tumor	DO23687	WGS
PCAWG.594bef56-d532-473b-b0d2-d6266456208c	2357153322	2218225259	206136400	58987440	0	147148960	lung	LUSC-US	tumor	DO26798	WGS
PCAWG.ac5ccfff-bb07-4379-b025-9b0b09e97528	3576170901	3397248956	164249292	79542887	5	84706400	lung	LUSC-US	tumor	DO27484	WGS
PCAWG.394065e3-67f6-4d82-8ea6-ffc36fddb336	2863595671	2692860759	133936426	43079393	3	90857030	lung	LUSC-US	tumor	DO26971	WGS
PCAWG.e00706d7-5e70-4c98-a5f9-fe4e8954f33a	2848262931	2702755597	113330764	55819619	1	57511144	lung	LUSC-US	tumor	DO26445	WGS
PCAWG.65ae66f5-4f01-4132-8378-619fd4c10ce3	1751100814	1642261978	113030780	26447642	0	86583138	lung	LUSC-US	tumor	DO27128	WGS
PCAWG.7f564586-d149-4e87-8687-55fcd2286d31	2467281147	2337381383	112639208	42635675	0	70003533	lung	LUSC-US	tumor	DO27453	WGS
PCAWG.12a5ba81-91e2-40a4-8fa6-b7f601010463	1875173815	1751406972	93226880	29112756	0	64114124	lung	LUSC-US	tumor	DO26653	WGS
PCAWG.cb423b19-f378-4723-bad4-ba901ad9c194	3275509802	3095766079	86390270	33319184	0	53071086	lung	LUSC-US	tumor	DO26459	WGS
PCAWG.ae9c4829-2c74-4ca6-9dd8-4bc0ca5bf77e	2349954023	2195962360	82224940	26123809	0	56101131	lung	LUSC-US	tumor	DO27025	WGS
PCAWG.ceacf4df-ccd6-4af6-b31f-b6fca17ec30d	2369749641	2259029819	80697634	27172581	1	53525052	lung	LUSC-US	tumor	DO26469	WGS
PCAWG.c249ec48-e4a6-4c1a-b4bd-46539ffb2175	2914620164	2770077471	79702774	29758407	0	49944367	lung	LUSC-US	tumor	DO27279	WGS
PCAWG.6f3db01b-40f3-4f3a-b9b4-c902b16c402a	2455265943	2334327678	77874622	30895672	0	46978950	lung	LUSC-US	tumor	DO26572	WGS
PCAWG.f14162bd-7f1b-4f70-8a6b-c151b4638424	2652054849	2507984763	75308758	28679329	0	46629429	lung	LUSC-US	tumor	DO26512	WGS
PCAWG.e8d1e208-8010-4b4b-a142-a072f5fc39df	2777979850	2634038232	74600930	27792356	0	46808574	lung	LUSC-US	tumor	DO26475	WGS
PCAWG.f95cfc93-7427-4b76-9a36-a32193ea082e	1916149801	1829175054	74487498	36515277	1	37972220	lung	LUSC-US	tumor	DO27747	WGS
PCAWG.543cc985-d2ff-48b5-8d0f-56edb5a6aa6e	2024148956	1911366874	73849754	24249541	0	49600213	lung	LUSC-US	tumor	DO26692	WGS
PCAWG.339d2a1a-eb8d-4731-a31e-397cd81a4bb4	1776959048	1681910944	73740044	24901365	0	48838679	lung	LUSC-US	tumor	DO26461	WGS
PCAWG.3ca402f0-1e2b-4e5d-b12a-cbd5638ffdd6	3099805363	2942991573	72794850	26945238	0	45849612	lung	LUSC-US	tumor	DO26769	WGS
PCAWG.6aab14fc-46db-4c39-8c41-c63a5454cb38	1894870488	1770370621	72349262	25294456	0	47054806	lung	LUSC-US	tumor	DO26476	WGS
PCAWG.f3fb00f9-1fc2-4026-9c0b-c24252c30d7f	2628435096	2497367682	72175490	27380266	0	44795224	lung	LUSC-US	tumor	DO26492	WGS
PCAWG.82c0ae33-0ad4-405a-9a92-254b34d461f4	2189752744	2083083873	70535240	25040407	3	45494830	lung	LUSC-US	tumor	DO26463	WGS
PCAWG.64e31ea6-b895-470b-b5da-82c37f7ca5c3	2379226067	2252564555	68564608	28519340	1	40045267	lung	LUSC-US	tumor	DO26540	WGS
PCAWG.f9dc5eb6-ef4a-4aa3-96b7-b95eba171e57	1866198982	1755389391	65782592	24231564	0	41551028	lung	LUSC-US	tumor	DO26596	WGS
PCAWG.03745bb8-c311-4de3-abf5-92b122578588	2172283758	2063611193	63605816	22549884	0	41055932	lung	LUSC-US	tumor	DO27636	WGS
PCAWG.8794c9bb-227e-4b3d-a069-d4893b2b35fa	2488021896	2369831557	62507076	25071825	0	37435251	lung	LUSC-US	tumor	DO27067	WGS
PCAWG.9a55dfa3-19d8-42b1-a2db-1d35b8699a20	2457410696	2312870055	62346672	22033107	0	40313565	lung	LUSC-US	tumor	DO27318	WGS
PCAWG.290fdafe-870e-4935-b342-0623bbf69adb	1977443618	1875972056	60841660	20875902	0	39965758	lung	LUSC-US	tumor	DO26599	WGS
PCAWG.034812a8-f493-4647-bfb4-bdbbec4d65cd	2643313525	2508077338	60618944	24519386	0	36099558	lung	LUSC-US	tumor	DO26427	WGS
PCAWG.329eabdc-8294-4522-bbea-ef0e5975f45c	2791658388	2651217326	60437474	24451784	0	35985690	lung	LUSC-US	tumor	DO27208	WGS
PCAWG.77f19647-b92e-4557-8f9c-9468dbd9838a	2524333464	2393587133	58600534	23586163	0	35014371	lung	LUSC-US	tumor	DO26934	WGS
PCAWG.88ad783d-e3fe-43cf-a165-2a4fa983a2f6	2162864789	2054434219	58369284	21018283	0	37351001	lung	LUSC-US	tumor	DO26710	WGS
PCAWG.ea004d9b-3834-40f3-99b8-300cb1ed4afc	1967274863	1863988015	54909768	20390902	0	34518866	lung	LUSC-US	tumor	DO26806	WGS
PCAWG.54518d13-27e8-4c55-bc66-e0825f2da28f	3245541188	3090786872	52425778	24028206	0	28397572	lung	LUSC-US	tumor	DO26553	WGS
PCAWG.16a6fb28-9c5a-4e8f-8659-79fb96f9c128	1940071972	1838582024	47250982	17658751	0	29592231	lung	LUSC-US	tumor	DO26508	WGS
PCAWG.e3dd7708-f1da-4c9a-be8a-4ce9018eaf3d	2442712745	2327192428	46956642	18287344	0	28669298	lung	LUSC-US	tumor	DO26976	WGS
PCAWG.a1ea4a9a-90ac-4b7a-9422-929d8faf5fac	2382048991	2266609393	45786430	19680451	0	26105979	lung	LUSC-US	tumor	DO26993	WGS
PCAWG.7543def0-ee24-4824-8913-f5b8bf0a0fef	1922963448	1831806507	45164554	18033076	0	27131478	lung	LUSC-US	tumor	DO26434	WGS
PCAWG.ba4739c3-3940-494d-a386-626031e4d63b	2541970592	2433954565	42608124	18138060	0	24470064	lung	LUSC-US	tumor	DO27334	WGS
PCAWG.8ede9261-be6a-4d84-b746-3bdaae14cc3d	2176685873	2080970081	42121926	18254929	0	23866997	lung	LUSC-US	tumor	DO27326	WGS
PCAWG.b5902242-b4ff-4544-955b-00272d6d448c	1729681918	1635737809	39464234	14108977	0	25355257	lung	LUSC-US	tumor	DO26987	WGS
PCAWG.118043ba-ba5c-4da3-a80a-cd81b6bebec6	1934016586	1836651438	36778840	15358916	0	21419924	lung	LUSC-US	tumor	DO26957	WGS
PCAWG.ecb13b68-71ff-4ec9-897c-f9c8959b8c15	1376213299	1294162857	34239096	11078659	0	23160437	lung	LUSC-US	tumor	DO27081	WGS
PCAWG.ba07365e-1c12-41a5-852f-b4039998ae04	2242404655	2110991167	33755094	14876683	0	18878411	lung	LUSC-US	tumor	DO26719	WGS
PCAWG.56128d3f-dd55-4905-8950-ac30454411c2	2785272641	2656022516	33141456	16317204	0	16824252	lung	LUSC-US	tumor	DO27120	WGS
PCAWG.bf651cb3-f4cb-41da-8940-f2fad3ef8fe5	2337967864	2215891699	28656764	13538543	0	15118221	lung	LUSC-US	tumor	DO27104	WGS
PCAWG.0747c4ce-4bfd-4c88-9f96-d5589157dfcf	1615642760	1534350519	26872548	11638254	0	15234294	lung	LUSC-US	tumor	DO26563	WGS
PCAWG.6e8e1ba0-9b63-412b-b76c-327a95789e9d	1863868488	1776709713	25479326	12516893	0	12962433	lung	LUSC-US	tumor	DO27588	WGS
PCAWG.f3a8fac6-23eb-484d-ba4a-408cb5ca570b	1877189210	1794321787	24811784	11837323	0	12974461	lung	LUSC-US	tumor	DO26894	WGS
ed803330021389a88ded0e0ea8936de1	1808787865	1526224657	336079530	36327312	4630158	295122060	lymphoid	MALY-DE	tumor	DO52659	WGS
b1769e7bd7f962c3c4945afca73f1054	1658914798	1562371989	106867946	32719624	2264090	71884232	lymphoid	MALY-DE	tumor	DO27859	WGS
814ac9511ce645edd03049a797872072	1603323081	1512894983	100665938	34505474	2318153	63842311	lymphoid	MALY-DE	tumor	DO52661	WGS
64ff15d627f153b3349f550a1120e147	1599934091	1502279159	96785912	28317400	6152446	62316066	lymphoid	MALY-DE	tumor	DO52695	WGS
9e544c9e2c99249042b7a7d56c56142c	1481123239	1407064569	91566588	47936845	11457918	32171825	lymphoid	MALY-DE	tumor	DO52647	WGS
4cfd4d743416bd9bd144ff2435ea851c	1738624853	1644323593	85693600	26127110	2995242	56571248	lymphoid	MALY-DE	tumor	DO52663	WGS
bead50a2add5ebada1ab78788d9b1523	1531394928	1456388481	65372134	33085835	557954	31728345	lymphoid	MALY-DE	tumor	DO27769	WGS
489afdb85a3a449d75c8c036fd26ca78	1643896368	1558949832	64113554	21657959	367339	42088256	lymphoid	MALY-DE	tumor	DO27779	WGS
36f00b10b50ea1576610747c0cd2d542	1565744440	1481788177	62192248	27186616	418858	34586774	lymphoid	MALY-DE	tumor	DO27773	WGS
0250ef4409f89362b7f3ebe2f6042131	1621086369	1535552348	59940584	21169139	639472	38131973	lymphoid	MALY-DE	tumor	DO27811	WGS
6db9eb9138d88ce7c7e9dac51a440ae0	2054719488	1948503214	56630978	18242662	2341838	36046478	lymphoid	MALY-DE	tumor	DO27791	WGS
7f4c0b50e0871e86b276522e0a72f96e	1400760002	1332063212	50873238	17179879	650439	33042920	lymphoid	MALY-DE	tumor	DO27857	WGS
317311d6e5a3c2e3f8e25b2075e88332	1470475695	1393176971	49341926	17585955	4919572	26836399	lymphoid	MALY-DE	tumor	DO52669	WGS
268434f9539a10bce5651bb8588356a8	1541440841	1463276557	48039096	17991421	223285	29824390	lymphoid	MALY-DE	tumor	DO27781	WGS
a11f17af193bbcd78f3448df648fe245	1239188498	1170710797	46378184	14148421	1082448	31147315	lymphoid	MALY-DE	tumor	DO27777	WGS
7441bd43a9bc6845058d87fe38ea5e16	1422440575	1356067986	44946626	15664487	1064513	28217626	lymphoid	MALY-DE	tumor	DO52694	WGS
f5e5f82c3ff8bf33baaae6d80473fb8f	1510243011	1440106079	44864098	15843841	747759	28272498	lymphoid	MALY-DE	tumor	DO27815	WGS
faae4e45e2c82c7fa7be90ee0f04b95b	1312749425	1248788147	43996926	18146210	659644	25191072	lymphoid	MALY-DE	tumor	DO52674	WGS
71b0401ff14cd19cdb18deca7403d3bf	1390220091	1323770575	43625878	20607830	1923007	21095041	lymphoid	MALY-DE	tumor	DO52653	WGS
e5109ca33e942753ce13ae39d4e164db	1491302369	1415224657	43327748	13728335	9647084	19952329	lymphoid	MALY-DE	tumor	DO52657	WGS
e79235f88fd01f1bec356b46f6a33277	1426119180	1356170542	43130140	14194385	980750	27955005	lymphoid	MALY-DE	tumor	DO52693	WGS
91a8d4ee70621554b27c419c64d92690	1736769815	1648325008	41517740	16538429	4410587	20568724	lymphoid	MALY-DE	tumor	DO52687	WGS
3cd4806c03a5274a5a6f6427843064dc	1313778963	1239524247	39887350	13299884	5978813	20608653	lymphoid	MALY-DE	tumor	DO27855	WGS
18e5e9da8a85fa45aa4acca28e9e4e3f	1295354121	1230757213	39748446	13715372	1183086	24849988	lymphoid	MALY-DE	tumor	DO52680	WGS
b1c65c887254f24ebb10899787e41ab9	1443867552	1380630998	38561482	17082155	2366463	19112864	lymphoid	MALY-DE	tumor	DO52676	WGS
44bbca31861c07d1d59b5fcc714ee24f	1437379688	1363064327	37831908	13777762	424100	23630046	lymphoid	MALY-DE	tumor	DO27797	WGS
6d8be7f24739ef2abc0adb53e4445400	1250361250	1191298936	37488914	16433048	1300828	19755038	lymphoid	MALY-DE	tumor	DO52673	WGS
96460558e18251450ded5dcdb25efe7b	1369631818	1285065608	37449856	14436196	983175	22030485	lymphoid	MALY-DE	tumor	DO27765	WGS
72638a59b08172c749813ec8ca0dfafc	1525838410	1444426965	36870548	13316468	239368	23314712	lymphoid	MALY-DE	tumor	DO27775	WGS
1b3c9c1ef515da7bf6f5214b59d97336	1420689650	1348066847	36494136	10150032	8119541	18224563	lymphoid	MALY-DE	tumor	DO52664	WGS
122bd15d4b1c2cced3ac37d9de801b49	1263239631	1202923508	36181716	13798763	1116904	21266049	lymphoid	MALY-DE	tumor	DO52679	WGS
59f0b912cb371e217ad1dc357f324ccb	1318591018	1255192669	35969936	14484925	964889	20520122	lymphoid	MALY-DE	tumor	DO52672	WGS
0f55aa4df2de88dd7297cc5a50ee370a	1283763450	1216910165	35883940	14511283	2186231	19186426	lymphoid	MALY-DE	tumor	DO52670	WGS
a203fe1b93948eab99f52dfea0dfe7d8	1398872489	1333294950	35779782	9697963	8587421	17494398	lymphoid	MALY-DE	tumor	DO52656	WGS
784fcaba065e338a9d53fad6154e9d61	1351319084	1281554670	35271324	10344931	9704741	15221652	lymphoid	MALY-DE	tumor	DO52650	WGS
b75c781235ab02a5cea005f6d45fbea2	1358413667	1290769424	35099138	10745944	6383817	17969377	lymphoid	MALY-DE	tumor	DO52649	WGS
106b265314cf36fc4e5d6eebde1e2529	1452529055	1382423536	34825336	14148046	283929	20393361	lymphoid	MALY-DE	tumor	DO27825	WGS
6534b145d54f68dc8d9f587b0ad64883	1420320451	1350796685	34672068	10291051	8381122	15999895	lymphoid	MALY-DE	tumor	DO52651	WGS
20121ddae9fa68b93655b66919406fb5	1745595885	1654413718	34519908	9969047	9395374	15155487	lymphoid	MALY-DE	tumor	DO52655	WGS
32a338a91e1c9a071e5501310611f542	1399845447	1323475267	34482834	14579210	2685240	17218384	lymphoid	MALY-DE	tumor	DO27833	WGS
875d4962cbeaeb70e3cc724b3422a687	1469721879	1387645958	34197564	12296929	912725	20987910	lymphoid	MALY-DE	tumor	DO27841	WGS
5eabab64d7504bfe4f7ae25413e60b60	1297777709	1229726469	33861202	12459002	733859	20668341	lymphoid	MALY-DE	tumor	DO52667	WGS
bc2a0d7a36e0dff49e7ea95c34889e3c	1425460700	1354931472	33499202	14479011	1643969	17376222	lymphoid	MALY-DE	tumor	DO27793	WGS
c362a63c47e69774f4b3e25e90af8b80	1517022510	1437118640	33375144	13243326	2909734	15230626	lymphoid	MALY-DE	tumor	DO221124	WGS
f9f0f66d03f8461fd7031db6c9fdf956	1465034395	1378016203	33010932	6492947	15213800	11304185	lymphoid	MALY-DE	tumor	DO52684	WGS
25419566cd72cbf8c758801d708bc715	1467987133	1398446449	32656516	10665474	3442589	11983917	lymphoid	MALY-DE	tumor	DO221123	WGS
dc464f623c76b67714752419ba4f9007	1244648425	1170487794	32122932	9506835	6016184	16599913	lymphoid	MALY-DE	tumor	DO27849	WGS
edd715fdbcb0778b9895a816517bcaaf	1270116049	1201269646	32084348	8137397	11031992	12914959	lymphoid	MALY-DE	tumor	DO52665	WGS
d7bba194e5989da0d06cf761c1aa0214	1486656495	1416868826	32029376	14098820	2169424	15761132	lymphoid	MALY-DE	tumor	DO52666	WGS
4caad590a05dbd898db2a1a105f3a041	1320827670	1253719027	31681074	11235575	1717370	18728129	lymphoid	MALY-DE	tumor	DO27829	WGS
83c841c68bacd0172818d344f35112d1	1465404913	1387521975	31473030	11405571	823863	19243596	lymphoid	MALY-DE	tumor	DO27771	WGS
697e4c9f4f5f38ce5396480a56b9dc6f	1245952936	1187137396	31400940	11594470	1664890	18141580	lymphoid	MALY-DE	tumor	DO52686	WGS
41b049d90d766b4e4a7910bfc67515ab	1304343673	1236933320	31147806	10033998	1822743	19291065	lymphoid	MALY-DE	tumor	DO221127	WGS
3d8c6817b2ac919b724d1b88fe2db766	1315680319	1249904195	31127348	13896885	1863942	15366521	lymphoid	MALY-DE	tumor	DO52691	WGS
16a8b4acaa8390ed2a2673c3e7058e92	1188081900	1125782424	31079852	10312266	3310645	17456941	lymphoid	MALY-DE	tumor	DO52648	WGS
320f5d787ed26d70a1b29ce009d05666	1388846565	1319192361	30978274	12189164	292053	18497057	lymphoid	MALY-DE	tumor	DO27813	WGS
aed34a6b5e0a183c9d6b1327fa99445b	1213444481	1153507699	30848572	10283085	3748515	16816972	lymphoid	MALY-DE	tumor	DO52654	WGS
4bccb49512c88773b2d6a04587110d5d	1357297822	1282786714	30802124	12068229	976524	17757371	lymphoid	MALY-DE	tumor	DO52677	WGS
ad0cc12ccd8edd8e837ed4851a434247	1221554696	1164871090	30783168	10687157	1244503	18851508	lymphoid	MALY-DE	tumor	DO52671	WGS
e22b415d67370a2a3a6359314695aa15	1117450356	1060102170	30113136	14435518	1518528	14159090	lymphoid	MALY-DE	tumor	DO52692	WGS
993817bf83faad4e4bad146e47a0899e	1427151652	1355943239	29769892	14503900	1899616	13366376	lymphoid	MALY-DE	tumor	DO52668	WGS
be5ae37f0556b20c666ffe068d488798	1299370764	1221250326	29689018	10361782	1467553	17859683	lymphoid	MALY-DE	tumor	DO27763	WGS
1de50f83e6eb10309a6ac59a7c9d5b56	1396902413	1325451376	29430154	9356531	2170081	17903542	lymphoid	MALY-DE	tumor	DO27853	WGS
bf01ecda1b068759e973dad0ebdea41a	1158764693	1100481494	28990834	11006657	2014833	15969344	lymphoid	MALY-DE	tumor	DO52689	WGS
c8a7f582724170ed758a80845e3833fc	1309708503	1254206634	28951992	12346696	1064723	15540573	lymphoid	MALY-DE	tumor	DO52682	WGS
726c5346ccd8b30c02fc38d48c89f86b	1237790840	1174512687	28667930	10421767	1242841	17003322	lymphoid	MALY-DE	tumor	DO52685	WGS
0c8dcc5b1adc287a2c0d8f24b4dfb260	1184012738	1128885778	27769534	10290720	1631321	15847493	lymphoid	MALY-DE	tumor	DO52688	WGS
9911486ad8e4857f94be9931979e41cf	1257845095	1196913155	27625344	9635973	1901910	16087461	lymphoid	MALY-DE	tumor	DO27843	WGS
02d859567ba2b1530032f7df37bfda5e	1322829137	1255207747	27274048	9458540	1480413	16335095	lymphoid	MALY-DE	tumor	DO27835	WGS
5d5950e0c7db4b86ceed08c9ed231488	1252975584	1190568791	26870630	10263872	1970264	14636494	lymphoid	MALY-DE	tumor	DO52681	WGS
e35d5a6114a237537687b5b2fb1418a9	1327440123	1266143941	26780506	10457643	1015527	15307336	lymphoid	MALY-DE	tumor	DO52683	WGS
9eac70f49bb3ee9138f28f84d5d30c01	1351269266	1289911449	26105642	11395691	2396613	12313338	lymphoid	MALY-DE	tumor	DO52652	WGS
4e992deda9f713ed5a2c620b559c61b8	1311898359	1248002498	25714730	10779825	193723	14741182	lymphoid	MALY-DE	tumor	DO27785	WGS
4a944e431c5f39d85164c63eb19dd0c2	1164843725	1099606194	25676428	9983927	215864	15476637	lymphoid	MALY-DE	tumor	DO27767	WGS
e1f2890d0826d129d10732902c7d7354	1111585568	1052148144	25268940	9221789	2089362	13957789	lymphoid	MALY-DE	tumor	DO27783	WGS
6cf5035940efed2215de21f6fe7b92d2	1300426982	1236280390	25133716	9924306	2384054	12825356	lymphoid	MALY-DE	tumor	DO27827	WGS
d10048049548b0a6b385962ec966155b	1218575152	1160624230	24721258	9777304	1190329	13753625	lymphoid	MALY-DE	tumor	DO27823	WGS
57c7a4081af16bf55ff5bd82698fd075	1244732377	1177778185	24324454	8867367	1572902	13884185	lymphoid	MALY-DE	tumor	DO27817	WGS
bf44f8d17089b90dcdd621306c5128bb	1168297652	1117139852	23542918	10671311	1844713	11026894	lymphoid	MALY-DE	tumor	DO52675	WGS
eac18bf79e9ba00e13cf1b2f17db12db	1151118886	1094091760	22788484	8565664	2083513	12139307	lymphoid	MALY-DE	tumor	DO52690	WGS
a846dcc3dde2b9090515c386dc4a477a	1212096165	1152225912	22502300	9803306	1115773	11583221	lymphoid	MALY-DE	tumor	DO27787	WGS
98e7af0dae858455e4e161956c41d954	1201542597	1137663946	21255078	8706559	2082012	10466507	lymphoid	MALY-DE	tumor	DO52662	WGS
c9eac57c275d00cb6b3b19bb6a6c33c2	1234983561	1173479050	20047494	8513636	1294103	10239755	lymphoid	MALY-DE	tumor	DO52696	WGS
ca49baf0714b620b88b662d078311335	1948375459	1831437155	19967050	44876331	743980	138607465	lymphoid	MALY-DE	tumor	DO221129	WGS
d781f7bfd927ace8ca1a83efd8e233b9	1146810141	1086234203	19855480	8622326	971805	10261349	lymphoid	MALY-DE	tumor	DO27805	WGS
60c526256dda63debb43408050e3bca6	1221715496	1163247637	19550530	7224026	2962755	9363749	lymphoid	MALY-DE	tumor	DO27851	WGS
adba1977900dcb084815173924ed762a	1147381856	1081730731	19389854	8834910	307572	10247372	lymphoid	MALY-DE	tumor	DO27801	WGS
3bc20e4798027f1a1f90aa1526f66d95	1224054431	1162916590	19215644	6990952	2656098	9568594	lymphoid	MALY-DE	tumor	DO27837	WGS
a8062d2aa04dd13e5e75805e442895e1	1258760813	1190810771	18901968	6859310	2351216	9691442	lymphoid	MALY-DE	tumor	DO27847	WGS
144ed8474fd52313fb73b40b61f3452d	1220020338	1151526655	18862680	7545604	189173	11127903	lymphoid	MALY-DE	tumor	DO27789	WGS
c7c949a73fa37d9a744959cbdcd6ba5c	1244094112	1177403643	18716882	8062775	2130563	8523544	lymphoid	MALY-DE	tumor	DO52658	WGS
d520c29be6ddee9016d91ab87c5561b8	1168856331	1109490942	18215010	7503927	654031	10057052	lymphoid	MALY-DE	tumor	DO27799	WGS
7b8ef1e55761b69700b6d643e0f6bc50	1207713798	1146059682	17818884	6121736	2864911	8832237	lymphoid	MALY-DE	tumor	DO27845	WGS
4150e50bc98d1aa7d91a205c9db6c5f7	1215056653	1158869219	17774774	6732768	1349071	9692935	lymphoid	MALY-DE	tumor	DO27819	WGS
c4cdba3285f33d508f7f0897641e8ce2	1066002095	1011069186	17290182	7286617	1037155	8966410	lymphoid	MALY-DE	tumor	DO27809	WGS
2770d1532b7d04b125af9bc8b64b90ff	1253024985	1187052762	16913570	6401420	1007809	9504341	lymphoid	MALY-DE	tumor	DO27764	WGS
2d265a4cc99c39e427fc0428b7aef7f3	1079227598	1023288583	16518088	6813068	1586208	8118812	lymphoid	MALY-DE	tumor	DO27821	WGS
c36a3588f3a0c83cb8ded5107e9b9b90	1288604008	1219024822	15262404	6476762	437436	8348206	lymphoid	MALY-DE	tumor	DO27803	WGS
5905d0738d920826f458608f4f65c57a	1059223156	1004178484	14942376	6257782	1963717	6720877	lymphoid	MALY-DE	tumor	DO27807	WGS
de4ae3aafa611d067df91b07bdd432a6	1115594475	1053805006	14405680	6027307	491289	7887084	lymphoid	MALY-DE	tumor	DO27795	WGS
889e90a0c9e995b24c79ea26aa389235	3983029748	3831407565	57947638	16356387	24999938	16591313	skin	MELA-AU	tumor	DO220899	WGS
528ff42699c53a2fd2131fb4eb55344f	5250742051	4976593575	44246964	17320415	90632	13055611	skin	MELA-AU	tumor	DO220900	WGS
fdbfb9f1116fbba610f9a3918beab3cf	3060764007	2928503745	40998176	9638317	11932468	19427391	skin	MELA-AU	tumor	DO220910	WGS
adb9f6439776ba8e363e771ffaf7264b	2634927304	2512153363	38883642	14894731	0	23988911	skin	MELA-AU	tumor	DO220860	WGS
d119764393be3a8bb572bd2eaa299de0	2664266757	2548425011	30419638	12805320	0	17614318	skin	MELA-AU	tumor	DO220862	WGS
0a20f028fea85b9f5bdab576c781b2d1	2519118467	2432686077	29915200	17514056	0	12401144	skin	MELA-AU	tumor	DO220875	WGS
67fd0443d0ed6c8532d410ac7ed9d936	2242845996	2122204853	29765526	9339038	9281057	11145431	skin	MELA-AU	tumor	DO220909	WGS
0b7467fefdd785267a860c4bc3a9d665	3272210097	3154308570	29137690	4417209	0	2249585	skin	MELA-AU	tumor	DO220903	WGS
3ea5c030558a9784106395d38767561c	2544113333	2433906264	29094264	17279389	0	11814875	skin	MELA-AU	tumor	DO220874	WGS
a4aded12a7f17c166795fd5aaf1e3112	2620542228	2506573937	27937008	11949565	0	15987443	skin	MELA-AU	tumor	DO220861	WGS
f76f9828369bfc5dc5a0a2c33bd91179	2547115560	2427265217	25305408	14492049	0	10813359	skin	MELA-AU	tumor	DO220911	WGS
1039586e13efbb7c2ae5513c0fafc755	2685096477	2566101946	22519160	14623784	0	7895376	skin	MELA-AU	tumor	DO220905	WGS
0f729b1a5061dcd4c942c58ddb2ac814	2523979775	2413428237	21916496	10411978	0	11504518	skin	MELA-AU	tumor	DO220878	WGS
1994140cb2ebae6350385726f5ffa125	3681396713	3491297713	20281644	14926047	0	5355597	skin	MELA-AU	tumor	DO220907	WGS
7e2b438acf73747af8141a4a45b5b75a	2684406213	2586719331	18673682	10292355	0	8381327	skin	MELA-AU	tumor	DO220902	WGS
407353a890ea996bc4b0a66ad1e6a102	2027344358	1945705547	18193342	8524547	2913972	6754823	skin	MELA-AU	tumor	DO220908	WGS
84e9d222d5b28a90b27643850e6eb513	3793833094	3614615694	18097280	13549499	0	4547781	skin	MELA-AU	tumor	DO220906	WGS
14445a5ca01d0a8592b6cfd1cf0e5a6e	2043269659	1987076661	17910812	10317275	0	7593537	skin	MELA-AU	tumor	DO220869	WGS
5fa88157eefb2e9fc417b232811d0a6f	2489483741	2393140594	17665368	10262426	4	7402938	skin	MELA-AU	tumor	DO220898	WGS
d1d56af73c9b47010a890197f13614f1	2407670264	2326916138	17122176	8540703	0	8581473	skin	MELA-AU	tumor	DO220894	WGS
36248d162073e6585d7597e7540b095d	1499981020	1431556397	15958634	7826513	0	8132121	skin	MELA-AU	tumor	DO220872	WGS
1b8426eb3b11f59c12070dc843b429e0	1902687308	1862057853	15865558	10001450	0	5864108	skin	MELA-AU	tumor	DO220844	WGS
7c3abba467e2e2377d0ee7aeb27bf39f	1884959017	1828497446	15625166	10317237	0	5307929	skin	MELA-AU	tumor	DO220867	WGS
b591415426a314ef0a74ae9459313dc6	1556654856	1463363803	15432400	7751357	2	7681041	skin	MELA-AU	tumor	DO220882	WGS
27fa9ed7f5ab0870a4684783c099aa0e	2042871984	1999149425	15341310	9497104	0	5844206	skin	MELA-AU	tumor	DO220849	WGS
0a2055597b75c8cb09569f964bf87dc0	2497130696	2390494946	15304930	9067771	0	6237159	skin	MELA-AU	tumor	DO220877	WGS
7368df1c73a81daa872702eac4002f81	2502564829	2409876961	15187084	8866646	40	6320398	skin	MELA-AU	tumor	DO220883	WGS
fce7740f18ec072f4e9381e0c5cada4a	2521074284	2442564221	14876668	8752410	0	6124258	skin	MELA-AU	tumor	DO220879	WGS
f2a5cd5662826f0776a231d85c5d7907	2774291968	2635638572	14787572	8973162	0	5814410	skin	MELA-AU	tumor	DO220912	WGS
d8ec11d2f06f5016e6d2332416fa80f7	1942289114	1889464036	14459300	8411069	0	6048231	skin	MELA-AU	tumor	DO220870	WGS
6ac111863a7fc7a0ac5bb6555f7334e6	1897135044	1837841787	14345708	9662335	0	4683373	skin	MELA-AU	tumor	DO220868	WGS
483ca2992d7ca2c2e96337427fc2e128	1875093929	1824233723	14292656	7312087	2	6980567	skin	MELA-AU	tumor	DO220842	WGS
27db445a42fc21d59a9b5acc44829e59	1894555123	1824342965	14114504	9058006	0	5056498	skin	MELA-AU	tumor	DO220865	WGS
ab6cf88b4dfa607f5e88641a52b646db	1903933801	1847787411	14114456	9000262	0	5114194	skin	MELA-AU	tumor	DO220845	WGS
e25f0ad03c0aacc136c40a826a4dfb26	1884981978	1826008638	13831810	8929102	0	4902708	skin	MELA-AU	tumor	DO220866	WGS
f11def95cf99822cda60ed259dabf435	2001803922	1955738529	13629928	8292650	0	5337278	skin	MELA-AU	tumor	DO220848	WGS
fb2367d6d848668d6f36d80e7262e724	2423955028	2292346898	13442776	9300290	0	4142486	skin	MELA-AU	tumor	DO220913	WGS
f412d78b3c87819f4eec5d8bbdf1a997	1915388213	1853882141	13244574	8812232	0	4432342	skin	MELA-AU	tumor	DO220850	WGS
f4948bfccd48611848ccc511958572d0	1866316950	1810733151	13208460	8352498	0	4855962	skin	MELA-AU	tumor	DO220843	WGS
fd14e36d21cb526d1376bc114d59b10f	2248357021	2155238907	13119298	8090749	0	5028549	skin	MELA-AU	tumor	DO220901	WGS
49a5f51897e72742aa52eaf1134205b0	1395315338	1334808331	12779010	5767722	0	7011288	skin	MELA-AU	tumor	DO220890	WGS
a9b66bc7ebd0da361b24db1225170e73	1841079619	1791412936	12593678	7908224	0	4685454	skin	MELA-AU	tumor	DO220841	WGS
259f9d899e6dadb21359345221db4dbb	1898633034	1855764554	12520158	7601841	0	4918317	skin	MELA-AU	tumor	DO220846	WGS
27515f9d1eea6082f112e6e48bf4471d	1457501871	1394318057	12450116	7562713	2	4887401	skin	MELA-AU	tumor	DO220857	WGS
5f3cd12aafcc73b605a84e62bce7ac3a	2019705863	1945790325	12364058	7167623	0	5196435	skin	MELA-AU	tumor	DO220871	WGS
fe70b57ad4defed39ce5dee55586549d	1505166541	1421353999	12288300	7094958	0	5193342	skin	MELA-AU	tumor	DO220859	WGS
6f7534a3ae42b8d16102065063e3e2fe	1328221323	1265123053	12172788	6547686	0	5625102	skin	MELA-AU	tumor	DO220853	WGS
fb552400423e2ecd98bbfc6a81d4b6f1	1456866403	1383446860	11962526	7923686	0	4038840	skin	MELA-AU	tumor	DO220897	WGS
57f38f627a998d43a8474fd5be113929	1931088331	1871397709	11925124	7928497	0	3996627	skin	MELA-AU	tumor	DO220864	WGS
4ce7043e6c3608bd1b21fdcd75956d33	1492452331	1386042002	11411914	5626847	2	5785065	skin	MELA-AU	tumor	DO220880	WGS
5e02aa13d68952c589a22ef09b7f5422	1445888378	1378048878	11303732	6526617	0	4271347	skin	MELA-AU	tumor	DO220873	WGS
41860ffbb117fc47f99bc7b3989285c5	1910271750	1852409675	11071818	6701343	0	4370475	skin	MELA-AU	tumor	DO220847	WGS
aab4b5cefe3163a05b19c3f203e1327a	1441986633	1366852977	10918542	6270540	0	2977946	skin	MELA-AU	tumor	DO220896	WGS
be47775e4c0dfe8614e15cd8248b0f30	2228868157	2155060410	10858224	7429020	0	3429204	skin	MELA-AU	tumor	DO220904	WGS
f6b949e571b3c648ca9ce1ff9d06f544	1358069132	1291627979	10386890	5543591	0	4843299	skin	MELA-AU	tumor	DO220852	WGS
19cbf4f28ff82a510e2dabbcd7df9466	1403041483	1339741962	10324176	4185310	2	6138864	skin	MELA-AU	tumor	DO220892	WGS
99e6e1f613983547f21d44f3d321cc34	1510439608	1435866026	10208764	5664999	0	4543765	skin	MELA-AU	tumor	DO220858	WGS
c9f7f32995e170a3266ecb85778bb70b	1446492004	1376760456	9838886	6303936	0	3534950	skin	MELA-AU	tumor	DO220893	WGS
6935fc901ee2d86f6dbc961a51150f2a	1890990276	1841793407	9817292	6213423	0	3603869	skin	MELA-AU	tumor	DO220863	WGS
2a76e4ad4c8bfc0311fbb438872cde44	1485289457	1387699784	9808036	5408371	2	4399663	skin	MELA-AU	tumor	DO220881	WGS
63edd1b2a4918b284c036d4d66d0b007	1260550683	1198848672	9765748	5915644	0	3850104	skin	MELA-AU	tumor	DO220888	WGS
8aec0a44c77ff97b3b1b4d473d184eb3	1284471172	1222409636	9754958	3709043	6	3789745	skin	MELA-AU	tumor	DO220886	WGS
4900658957425dc83c491749010789a5	1423026067	1354191596	9567770	5681256	0	3886514	skin	MELA-AU	tumor	DO220895	WGS
30b36117952125ad345a94da90f72924	1329276889	1280559222	9346810	5527131	0	3229591	skin	MELA-AU	tumor	DO220891	WGS
c5c57a9dd6c7016d43a8e3fa9f4b2131	1294119557	1237302823	9120034	4484576	0	4635458	skin	MELA-AU	tumor	DO220885	WGS
e70707cb0870ab8b80403f29fea7f543	1459536369	1386343925	8980710	6119953	0	2860757	skin	MELA-AU	tumor	DO220855	WGS
1557900ffc8b890f73b032dad6deb116	1343802454	1257547730	8258606	4674324	0	3584282	skin	MELA-AU	tumor	DO220889	WGS
7c9fb87858988297f58543bcca257f80	1289745534	1221065923	8068786	4812228	0	3256558	skin	MELA-AU	tumor	DO220887	WGS
6d65231fac6a83aa80fd186108bb8273	1337304647	1271657723	6607474	4279784	0	2327690	skin	MELA-AU	tumor	DO220884	WGS
155efc2d4860486605938aaaf5a03107	2161013785	2058954560	4934850	2218146	0	2716704	skin	MELA-AU	tumor	DO220851	WGS
84ad18a95d5440205fad64415ecb36b7	1790222778	1671301809	34699470	7794829	1409314	25495327	head.neck	ORCA-IN	tumor	DO218773	WGS
92cb9996b5fe8bf8ec9dedf134fb64a0	2248625695	2138804645	20491668	7214931	787108	12489629	head.neck	ORCA-IN	tumor	DO217950	WGS
506e611fccaf640073f491341632de1f	1919638515	1803678992	19007464	5061586	2080629	11865249	head.neck	ORCA-IN	tumor	DO218306	WGS
1083cfa7e06197c3140e503944ecaf17	2050949537	1973884800	14333098	4724456	2481285	7127357	head.neck	ORCA-IN	tumor	DO218280	WGS
eee27f93f6b12eb91d45ff2b20bfab8f	2137592619	1997538942	13732344	6793249	2344644	4594451	head.neck	ORCA-IN	tumor	DO217836	WGS
43c6d87f8be2197903114d966c65a4dd	2240785415	2136889504	13282634	5480817	3950397	3851420	head.neck	ORCA-IN	tumor	DO218034	WGS
59e8f1094d5a42383be300b1027ff74b	2359755924	2249209094	13212716	6250863	608801	6353052	head.neck	ORCA-IN	tumor	DO218180	WGS
84d126f4a25de2b6aec740de1e2fd999	1949937168	1854686315	12627052	5759987	660325	6206740	head.neck	ORCA-IN	tumor	DO218697	WGS
39190027b45d51f6b0ec9168d134cbdc	2283525933	2153342133	12346668	6447508	601008	5298152	head.neck	ORCA-IN	tumor	DO218211	WGS
33d4bc3925dfcaa8cc80d81dbed8cf64	1990678729	1886117990	11453778	6169768	1048069	4235941	head.neck	ORCA-IN	tumor	DO218462	WGS
f296434d15749c267bc954ea72931f1a	2226663177	2126980101	11382972	5332229	1638326	4412417	head.neck	ORCA-IN	tumor	DO218554	WGS
2dfb6559e7f72bed806f406253eff487	2119629611	2016799454	11339846	5210288	1615846	4513712	head.neck	ORCA-IN	tumor	DO218075	WGS
aca28580efa612b9464734b9e6ab22fe	1964923673	1895012278	11015666	5108265	1183414	4723987	head.neck	ORCA-IN	tumor	DO218012	WGS
8170a9f5c9c507c7f9e38451fe1b48bb	1773841976	1720192965	143165226	24859368	43657742	74648116	ovary	OV-AU	tumor	DO46576	WGS
97b4207af9e0934df5e67aaa198904e2	1839724629	1753219216	123300414	17660672	8492689	97147053	ovary	OV-AU	tumor	DO46376	WGS
9225b15c135ca726c51de50e54bf21e6	1540472491	1478789144	118494012	22642829	29707890	66143293	ovary	OV-AU	tumor	DO46566	WGS
9cc56b4d1a131063be91dc7f60e1fb26	1608819617	1557806712	117873314	20493765	44012726	53366823	ovary	OV-AU	tumor	DO46581	WGS
6e790d872cb0ddbf25e9490ef1d86ba4	1658384815	1588937521	108483986	16227419	45224314	47032253	ovary	OV-AU	tumor	DO46571	WGS
501411378ecf6a291d851cfa642af140	1954142616	1886572866	107322938	14024077	12490628	80808233	ovary	OV-AU	tumor	DO46404	WGS
0b12474b2929eec4a782a14c5708e7be	1841906742	1768228949	103160242	14945648	8436607	79777987	ovary	OV-AU	tumor	DO46374	WGS
4e8a439a5d8c3ef77174684dfa3590bc	1795790148	1709248583	102788972	15469695	11331754	75987523	ovary	OV-AU	tumor	DO46420	WGS
70d95a5ca16909c0885bd36884c8f2ae	1952834513	1863247979	85582078	14332782	7043302	64205994	ovary	OV-AU	tumor	DO46364	WGS
01a83a1735552daa04093c7d937c6b3f	1903577179	1802476211	74816080	24365496	1075027	49375557	ovary	OV-AU	tumor	DO46372	WGS
f98f78b6946b6acbfe982adbeee3b775	2049223286	1981494269	71915028	9633608	17703300	44578120	ovary	OV-AU	tumor	DO46602	WGS
24c2d1a62a2c132b8fdaa1843683900d	1617574857	1540379741	71194976	7311001	47230614	16653361	ovary	OV-AU	tumor	DO46561	WGS
1beb0030cd45f348775df60acbfee949	1732734002	1656374727	70337684	6651112	43972359	19714213	ovary	OV-AU	tumor	DO46568	WGS
b148f23abc6b161e4da6f83278170e71	1774654864	1693363201	68224044	6331544	44858542	17033958	ovary	OV-AU	tumor	DO46586	WGS
d8afd631894ec9b698227e5cff1040d5	1480072660	1416512354	66865116	7496858	40618023	18750235	ovary	OV-AU	tumor	DO46560	WGS
863b9f2555f431554bff277e50de46e5	1785883039	1705150955	65751932	13084367	6563773	46103792	ovary	OV-AU	tumor	DO46386	WGS
6519650db215b9f6da6cceb0318e074c	1857701519	1778939136	61169756	11142692	7082289	42944775	ovary	OV-AU	tumor	DO46358	WGS
797af0f9bf8c4976ccf632071abe5a65	1656661563	1582971120	60887844	9420564	8891661	42575619	ovary	OV-AU	tumor	DO46448	WGS
2e4ab6d2ee26291a42b9dc6e027758dd	2009515823	1913696918	60814016	9992114	11151049	39670853	ovary	OV-AU	tumor	DO46408	WGS
c1bd1ed5ce03f1c18e152c419b65f657	1615360190	1553393242	58517312	10072846	21873985	26570481	ovary	OV-AU	tumor	DO46380	WGS
198f56e26d1e123f459ce837c1873cb7	1651102015	1583563413	58203942	10423705	18946539	28833698	ovary	OV-AU	tumor	DO46394	WGS
39575a336604e93e0131072fa5f0c391	1904452897	1826938416	53779972	9999730	12089902	31690340	ovary	OV-AU	tumor	DO46396	WGS
055369a13f4091d841c1b7ad62b240bf	1658051742	1578127692	53226420	9822875	6539458	36864087	ovary	OV-AU	tumor	DO46346	WGS
95e7b6eb4ba1a58377c697a2966ae3a5	1829449857	1752344259	52221900	11275653	6654917	34291330	ovary	OV-AU	tumor	DO46388	WGS
9aa1b7cd730a0f7c59f93c03045c5dde	1522535667	1442935136	51765456	4432208	36497106	10836142	ovary	OV-AU	tumor	DO46588	WGS
5e7b9e50f2d95de77d9c5e95f871feb1	1829785386	1767785871	51686786	8984332	15506099	27196355	ovary	OV-AU	tumor	DO46556	WGS
175ffe97f27c66f78c3a60bd768056ca	1540252386	1455526689	50476702	4925262	36140304	9411136	ovary	OV-AU	tumor	DO46591	WGS
4fe81b7a28e220674b33cc01ec2ee3f2	1825293893	1748824828	50150508	8595819	26670613	14884076	ovary	OV-AU	tumor	DO46368	WGS
a1ca08aa153a40f845f85cb7a82a3c33	1781620054	1698082921	50114958	8150202	12179374	29785382	ovary	OV-AU	tumor	DO46412	WGS
a92fe26db1550200b27af2cf9879ecbf	1742481294	1660262479	49813712	10205690	6861204	32746818	ovary	OV-AU	tumor	DO46384	WGS
a0c8c91708d6ac62a40eabbf30b477a1	2102587807	2021922050	49176310	7821756	16440358	24914196	ovary	OV-AU	tumor	DO46606	WGS
379e051abdf580b477e996a0a9733bb4	1770422153	1690599620	48928946	10186597	7904868	30837481	ovary	OV-AU	tumor	DO46370	WGS
b3bc2e9b689c6bd89029a1444e4c8251	1776913407	1695726138	48883182	8728650	6968737	33185795	ovary	OV-AU	tumor	DO46336	WGS
270b13d6b8fa716b49e14c7bb76e06de	1857689236	1774954497	47717838	11172116	7656367	28889355	ovary	OV-AU	tumor	DO46333	WGS
df4f6f947f56c9361a3fa9a6886dba94	1639784773	1569285519	46354390	8602964	18362914	19388512	ovary	OV-AU	tumor	DO46390	WGS
9702d264f1ca2ccd195c35a67e141fcc	2009981849	1939798228	43572620	7840159	16091279	19641182	ovary	OV-AU	tumor	DO46597	WGS
bf5b874240ec430239013f4292d4151c	1553440623	1472746009	43263456	8405585	19406764	15451107	ovary	OV-AU	tumor	DO46416	WGS
9575f0efb0f91c13d1a357458e379e52	1514671499	1454005507	42208970	7122689	22473589	12612692	ovary	OV-AU	tumor	DO46392	WGS
c6bfb1c8e9f0e471cdfa50ed0162b3ad	1595210751	1524824741	40265754	8623320	6712569	24929865	ovary	OV-AU	tumor	DO46340	WGS
dc97ce3af2bdad1106972b7304b50d5a	1670301906	1600809546	39587322	6338450	27320884	5927988	ovary	OV-AU	tumor	DO46593	WGS
662a45110d9a03ebb6a0f7c1a885aebc	1799622823	1721558773	39209582	7283211	12777264	19149107	ovary	OV-AU	tumor	DO46402	WGS
b5c069f1a92f91f74f31f569f2487184	2002677305	1907246375	38439194	8626273	14087650	15725271	ovary	OV-AU	tumor	DO46493	WGS
09d643f66c063da3084f3e50297481cf	1980940579	1893590078	38247434	8746972	11788727	17711735	ovary	OV-AU	tumor	DO46350	WGS
67733f4578d7f79c8ddf670591291874	1817229493	1739561238	38130812	8986161	6719990	22424661	ovary	OV-AU	tumor	DO46360	WGS
455dd33a27a061e9bfedd675230c8662	2053167409	1948683364	37871308	9009026	16264349	12597933	ovary	OV-AU	tumor	DO46542	WGS
f457e34b80332a0f5b628596be857327	1791213188	1698168758	36791340	7411015	17466763	11913562	ovary	OV-AU	tumor	DO46498	WGS
542b0f59086ee2907fa513c801c65f50	1845720815	1758839380	36764470	9901411	6704604	20158455	ovary	OV-AU	tumor	DO46362	WGS
ea0b32fdbac50418cb31247474c0eeab	1788961869	1706324941	36403604	6567028	17529490	12307086	ovary	OV-AU	tumor	DO46611	WGS
733a1b009dd4c588d8a7d7968a02d2d6	1838244324	1762178954	36071358	8858189	7648917	19564252	ovary	OV-AU	tumor	DO46356	WGS
8850cd29bfa64ea6a624739e7c93a1b4	1693560550	1596831291	35869060	3826770	26323729	5718561	ovary	OV-AU	tumor	DO46503	WGS
81af215c826fb52b482798151f8bef3e	1733325642	1661982746	34746088	8592048	6658167	19495873	ovary	OV-AU	tumor	DO46328	WGS
37d052815fae9572489fc36d67bef87d	1786717211	1712637914	33080866	8485533	6495981	18099352	ovary	OV-AU	tumor	DO46325	WGS
c778351fca20f94e49162488bab72458	1929350783	1839849375	32985306	9486324	7338043	16160939	ovary	OV-AU	tumor	DO46354	WGS
2d97dc0ce20a80d27b549feb6e5d131c	1749878553	1687597613	32859860	8602835	8094530	16162495	ovary	OV-AU	tumor	DO46342	WGS
a4540ae18dad5360b667fcd7ee97a501	1715968017	1647666857	31877400	10152363	6901175	14823862	ovary	OV-AU	tumor	DO46331	WGS
5b56217535b8ecf8a1f50b1f5250b0c1	1692544619	1615286158	30139822	7734781	6627073	15777968	ovary	OV-AU	tumor	DO46334	WGS
a5d4fc663719c23c7de882834a4b66db	1745930417	1663248686	28634928	9223554	7906411	11504963	ovary	OV-AU	tumor	DO46366	WGS
e59fb932d2f370305f80527ae98a41d9	1868522509	1831316054	28189268	7475300	14568103	6145865	ovary	OV-AU	tumor	DO46424	WGS
19f056a4d86c5ff18312151a1154d305	1809308594	1744699067	27697394	7600235	12776832	7320327	ovary	OV-AU	tumor	DO46551	WGS
ecfebea2f0997a8c06d63d2eace639a6	1810353118	1724454889	27497296	5952743	13695977	7848576	ovary	OV-AU	tumor	DO46398	WGS
f54e5ff8eadd04483ee881a81d75d84f	1543231248	1485702872	26500072	6211183	8045813	10849088	ovary	OV-AU	tumor	DO46329	WGS
c08c8fa7d4d8e17218fc3ed276d9df85	1881785828	1806115078	26198232	6387888	13794668	6015676	ovary	OV-AU	tumor	DO46352	WGS
c27b20f3e8f8d883d7f9ffc7e33caec6	1767251323	1692753727	25890460	8040675	6170446	11679339	ovary	OV-AU	tumor	DO46338	WGS
31bd52870c601240cb7c67544adde3cc	1789412187	1712354861	25651256	8042945	7721548	9886763	ovary	OV-AU	tumor	DO46344	WGS
85257fae835c4e8482c8f446498579c0	1816867574	1736824872	24969188	7876698	7057464	10035026	ovary	OV-AU	tumor	DO46382	WGS
36f10f67bf053af47705b3724d5046fe	1821752688	1760928477	23816546	5767545	13653826	4395175	ovary	OV-AU	tumor	DO46400	WGS
b45daaa3f09ccc023adda55ec74893aa	1831464886	1753708444	23814254	6234434	7689702	9890118	ovary	OV-AU	tumor	DO46327	WGS
13458d5c6ccd01b685c15bba942f7fa7	1594508288	1514244543	23758440	8030448	865133	14862859	ovary	OV-AU	tumor	DO46488	WGS
2302c05cfac5ebdcb403b8ceb2c055cf	1780878875	1694927845	22898574	6228184	7663426	9006964	ovary	OV-AU	tumor	DO46330	WGS
b881287cbf93ab70cd9ef78d6e0419cd	1476610838	1414856865	19089824	4956427	7896587	6236810	ovary	OV-AU	tumor	DO46378	WGS
05bb0a991508c92f43faa30c2f104e08	1655861495	1581030267	18288310	8664329	937266	8686715	ovary	OV-AU	tumor	DO46473	WGS
PCAWG.66399135-290d-41e5-ab7c-3a97fe159110	2098624442	1945468427	207803212	62491406	4463	145307343	ovary	OV-US	tumor	DO32646	WGS
PCAWG.eaddab25-13b7-4473-a49e-fc370ddd57b8	1855268820	1760494174	136870208	89204908	127	47665173	ovary	OV-US	tumor	DO28089	WGS
PCAWG.47ec48d1-bb40-4404-9fb3-a563b969b51d	2383958868	2275965688	76467240	27735577	0	48731663	ovary	OV-US	tumor	DO31869	WGS
PCAWG.a7dcafae-1edd-4af5-9b72-5dffcb692c12	1755428725	1667390276	71567538	21048488	3112	12755162	ovary	OV-US	tumor	DO28273	WGS
PCAWG.272a4b37-b767-4436-85f5-ef8442e7e995	2550743696	2418290784	66500510	30086076	0	36414434	ovary	OV-US	tumor	DO28952	WGS
PCAWG.643a4e79-bf31-489f-8b95-e030a3afa378	1842325099	1740630506	62561868	15844254	5832870	40884744	ovary	OV-US	tumor	DO28093	WGS
PCAWG.34b7a166-dc41-494c-b1d0-a911d80b1367	1926595494	1826002910	58794272	18304351	3017789	37472132	ovary	OV-US	tumor	DO28119	WGS
PCAWG.bed5adbb-c675-4dfb-91f6-623bd0459ab8	1829997792	1726641793	58660408	15948652	6132120	36579636	ovary	OV-US	tumor	DO30970	WGS
PCAWG.8b88caf6-9485-40e3-80c5-8bc7267fe47e	1709862488	1614385931	58364858	36464320	217	21900321	ovary	OV-US	tumor	DO29980	WGS
PCAWG.cb60f42e-7393-4e56-8779-a6aeba0d1cc5	1863610469	1776348609	55400278	15462976	5985300	33952002	ovary	OV-US	tumor	DO29308	WGS
PCAWG.8e45c93a-098a-49c3-82a4-57f2e1e421cd	1839080062	1751303847	55245972	15367983	6028371	33849618	ovary	OV-US	tumor	DO32420	WGS
PCAWG.37de47f3-99f1-47fe-8750-f9a5f6604243	2291312280	2179913873	55110540	25043808	0	30066732	ovary	OV-US	tumor	DO28962	WGS
PCAWG.4a04b3df-1e9c-4ff8-8397-a8562ca9cf41	1890803315	1810111080	54934940	15268639	6371983	33294318	ovary	OV-US	tumor	DO30550	WGS
PCAWG.18c051b8-6b95-4548-9962-900610fc8190	2486274195	2377862212	53426370	27041722	0	26384648	ovary	OV-US	tumor	DO31729	WGS
PCAWG.4be4a01c-1760-4a76-b75d-a4631707389f	2448319811	2335943914	50653642	22570698	0	28082944	ovary	OV-US	tumor	DO28412	WGS
PCAWG.f8798e47-e191-4d10-aea0-c279d34cc12a	1851694016	1765763383	50253616	15135157	4353443	30765016	ovary	OV-US	tumor	DO28233	WGS
PCAWG.c870b8b2-c0aa-457f-bafb-5784bd647549	2616666146	2498351064	48661924	21496930	0	27164994	ovary	OV-US	tumor	DO29760	WGS
PCAWG.b6a0c275-7b2f-4114-8d37-86316a77e000	2392706139	2275743375	47382336	21026544	0	26355792	ovary	OV-US	tumor	DO28053	WGS
PCAWG.63984cb2-7ec1-41c4-8822-bc985f12c124	1886974087	1804878896	47307520	13735555	6336148	27235817	ovary	OV-US	tumor	DO29940	WGS
PCAWG.8ceaaa56-416f-411e-a59b-2048f646a458	2379001053	2260275686	46364680	20422374	0	25942306	ovary	OV-US	tumor	DO28004	WGS
PCAWG.1b629b59-17c5-4ef3-8fa8-a082bde80a78	2586438352	2466715747	46059216	20834594	0	25224622	ovary	OV-US	tumor	DO30750	WGS
PCAWG.00e7f3bd-5c87-40c2-aeb6-4e4ca4a8e720	2523908641	2404856105	45720382	21139125	0	24581257	ovary	OV-US	tumor	DO29850	WGS
PCAWG.2e3b873e-3eaa-455f-a730-9c9ae086e095	2345373769	2243529297	44451774	20723650	0	23728124	ovary	OV-US	tumor	DO28289	WGS
PCAWG.c07201a4-d092-4959-86bc-d0c3f25c11c7	2349889297	2234523589	43507612	19102543	0	24405069	ovary	OV-US	tumor	DO27978	WGS
PCAWG.1da81920-f025-4304-ab5d-1a7d17988f95	2492227601	2375070849	42940964	18824577	0	24116387	ovary	OV-US	tumor	DO28024	WGS
PCAWG.c9a6304a-fff6-4313-a7c3-8e47c909f909	2603127282	2473364561	42939590	19256632	0	23682958	ovary	OV-US	tumor	DO31150	WGS
PCAWG.38ae67ab-159a-43f8-b86e-1e23b5ab8968	1883785682	1792048143	42544250	13797488	6526563	22220199	ovary	OV-US	tumor	DO31551	WGS
PCAWG.1d0c0cd1-a9a7-4e5a-88a0-941693564265	2268062706	2153532365	41671736	18424949	0	23246787	ovary	OV-US	tumor	DO30220	WGS
PCAWG.3171d98f-2d92-4b0d-ac8b-98df470b469e	2193359186	2080816075	41643544	18426613	0	23216931	ovary	OV-US	tumor	DO28873	WGS
PCAWG.65fe4ba3-3041-4b2d-b51a-da0bd3c4e496	1725188389	1623138842	40795470	13678159	5890042	21227269	ovary	OV-US	tumor	DO30090	WGS
PCAWG.9e8b3eac-0641-4e47-be61-0a57e1451f6d	2279031151	2176438392	40414086	18424288	0	21989798	ovary	OV-US	tumor	DO28521	WGS
PCAWG.469e0a0c-a771-4a1f-8e40-16696f377fda	2350471814	2232700633	38762720	17906150	0	20856570	ovary	OV-US	tumor	DO28823	WGS
PCAWG.9543af12-4537-4f07-9cfd-ddea5c93c95a	1959755388	1868532563	38418874	17300422	0	21118452	ovary	OV-US	tumor	DO29146	WGS
PCAWG.7fbd85ae-e7b7-45b8-8359-43bff2fe42cb	1845171553	1754121512	37875706	12922080	4922123	20031503	ovary	OV-US	tumor	DO28763	WGS
PCAWG.41503afe-d76d-4865-8b1f-ace456ea6668	1799642586	1705642130	37621258	11703114	5683181	20234963	ovary	OV-US	tumor	DO32391	WGS
PCAWG.5d08b82d-e5fb-42f4-be3d-09b9600c9b5e	1922850167	1833337118	35928704	13758936	5130018	17039750	ovary	OV-US	tumor	DO29398	WGS
PCAWG.36533ff6-f221-4c6a-a8e2-5665391e38fb	1795689374	1705452480	35254732	13536379	4082265	17636088	ovary	OV-US	tumor	DO31769	WGS
PCAWG.1e55204b-2f2b-4902-aae6-9ee4cf3475be	1926415107	1833119439	34547802	13084028	5457607	16006167	ovary	OV-US	tumor	DO31420	WGS
PCAWG.c152ad42-cf73-4fbd-a06c-b8b8a2f386ed	1829681618	1736902829	30478920	11853697	5085474	13539749	ovary	OV-US	tumor	DO30060	WGS
PCAWG.7acb6581-4702-43cb-8c5c-1d252d477c0a	1646692367	1568639616	30118454	10562935	6240692	13314827	ovary	OV-US	tumor	DO30340	WGS
PCAWG.60ce5677-523a-49a1-bc0a-7bf1392e5dc7	2135404031	2035597858	29258652	13038574	0	16220078	ovary	OV-US	tumor	DO32596	WGS
PCAWG.20b85de1-8cc4-4a57-baa8-656cdde95fa9	1743010605	1640481903	27802732	10874883	4956597	11971252	ovary	OV-US	tumor	DO32237	WGS
b50d59c22701e98ed39d4c778b5fa12d	3049046234	2794364923	200638138	101328537	4774531	94535070	pancreas	PACA-AU	tumor	DO32960	WGS
380bd32b703876e1f8cb46115d3bf860	4190267368	3914238194	138207728	68025369	3742045	66440314	pancreas	PACA-AU	tumor	DO33032	WGS
3fa4d2bb139b6a397cd9bd81231ea971	3432315819	3247518753	102099836	17430430	67909233	16760173	pancreas	PACA-AU	tumor	DO49074	WGS
e6cf7695979d10c6c78a34e47a89687a	3192232369	2992202354	100248658	14540892	72327783	13379983	pancreas	PACA-AU	tumor	DO49076	WGS
8d8b3984e857630b439e75c4a67d9685	2596230298	2455893441	100246636	17172459	15388746	67685431	pancreas	PACA-AU	tumor	DO33368	WGS
d65eee66ecfacf55670339827f870add	2362476207	2232726947	98232744	17208299	33055682	47968763	pancreas	PACA-AU	tumor	DO49178	WGS
588bdee617a5461aacb0c3374dfd1b04	3223816339	3038406133	94067268	13797313	67198395	13071560	pancreas	PACA-AU	tumor	DO49087	WGS
8a94e5c678ed9a0e131f0d2453495612	3126797087	2940099334	93455748	13709898	66295541	13450309	pancreas	PACA-AU	tumor	DO33168	WGS
a29d1db5dbb834a7ec72593065532ddb	3098593217	2925953540	90850730	13954410	65179384	11716936	pancreas	PACA-AU	tumor	DO49080	WGS
59eba01ec683eff717e62b7b11f931b3	2854878089	2700969184	90836914	20251562	34744199	35841153	pancreas	PACA-AU	tumor	DO49181	WGS
8f2e9e2d9d23910e0f1eb64ff2d2fa7b	2516178477	2368514525	90160626	14243115	44255792	31661719	pancreas	PACA-AU	tumor	DO32860	WGS
837464575e33b66f9c88ee2959fae839	3025578235	2852946627	89920928	15668481	60361683	13890764	pancreas	PACA-AU	tumor	DO49079	WGS
1833a7d2fff34fea261eab7bb30bff87	3354111617	3171700449	85463834	12892165	57512116	15059553	pancreas	PACA-AU	tumor	DO49135	WGS
7ed8e4385ff974d697a560159e719c57	3079725224	2907551240	85050554	8481460	67789498	8779596	pancreas	PACA-AU	tumor	DO49127	WGS
48e0c92d30b7452af89f5c3ae048ce37	3503450457	3313468359	84236824	11608922	57705274	14922628	pancreas	PACA-AU	tumor	DO49113	WGS
0f85eb2de3c1ffe7bfcf9473bf32fc26	3301458795	3125332856	81682484	10760832	58610525	12311127	pancreas	PACA-AU	tumor	DO49138	WGS
a4c607921d25148339ca1f7ccb7c0f33	2631546463	2487698461	81653208	13437718	42235708	25979782	pancreas	PACA-AU	tumor	DO34680	WGS
33cb0c5bc5dc7a8d783b703c4fc65e9e	3290067464	3110161253	80050776	10520674	59096882	10433220	pancreas	PACA-AU	tumor	DO49137	WGS
a1fed2cf122b6a18d74f7c90d8c5191d	2994453805	2826366823	78110404	26410627	16412600	35287177	pancreas	PACA-AU	tumor	DO33248	WGS
c155a46c76d37ff712bd701467b061e4	3502802951	3311757474	76940294	13634483	51092256	12213555	pancreas	PACA-AU	tumor	DO49129	WGS
d47cff9b8b8bc11a96fa2c5c7cfb5305	2460564103	2325575585	74900422	17161808	31310724	26427890	pancreas	PACA-AU	tumor	DO49193	WGS
7e80c3544c8a6cc3e2551387fa5fa537	2627295908	2480523566	72426556	41751265	4173623	26501668	pancreas	PACA-AU	tumor	DO33152	WGS
7229248390a3f10e747b946e5ef580a8	2250341903	2132359937	69768878	14144205	10025533	45599140	pancreas	PACA-AU	tumor	DO33264	WGS
39596441f3e4c175fb0a727754a78d32	2636961897	2496969453	68447256	18211269	28803582	21432405	pancreas	PACA-AU	tumor	DO49184	WGS
d87b71a040df901a4ebcfb51c3006388	2452366672	2333512701	68185868	18500246	15964953	33720669	pancreas	PACA-AU	tumor	DO33400	WGS
a186f48f629bf8acae5cfb5e9f69ccd4	3252841965	3082189489	67390584	11119849	46480052	9790683	pancreas	PACA-AU	tumor	DO34720	WGS
eab2a77a417ba427fd6ff4c09fa6e470	2430019433	2298391251	66849468	16050176	27916237	22883055	pancreas	PACA-AU	tumor	DO49183	WGS
5d63785ec55a1d718634f478cd25b853	2649135067	2507846345	61098936	14502389	25524071	21072476	pancreas	PACA-AU	tumor	DO49090	WGS
4fb7ac23ccae45c170d3770d4549998e	2513069570	2382339468	57628008	22590281	15863119	19174608	pancreas	PACA-AU	tumor	DO33960	WGS
82b7986d332ba56bbd6f9ecdfd88c234	2325285213	2201972315	57262126	9212712	34067899	13981515	pancreas	PACA-AU	tumor	DO33512	WGS
14f89baf0ffda6131e330f41c1fc1ee6	2492561096	2372552898	56706624	10116563	21234274	25355787	pancreas	PACA-AU	tumor	DO33544	WGS
9ed8005c0958232f0cc5dc22cb770947	2705014104	2573007290	55466364	13944509	29258135	12263720	pancreas	PACA-AU	tumor	DO34640	WGS
d81c21b115e5380151c42b193d64d93f	2567819605	2428887554	55332690	17973053	21486990	15872647	pancreas	PACA-AU	tumor	DO49172	WGS
faa51d1d1602ceaa36031433c8a70f74	3791574234	3563569907	54313062	28159674	6020337	20133051	pancreas	PACA-AU	tumor	DO33288	WGS
a7eae8d9a0f4e415c3a0600bffaa6cd2	2275353077	2163015293	53653546	12666589	20937738	20049219	pancreas	PACA-AU	tumor	DO49078	WGS
b1587bcc5fa9c37f5905289b7a7059d1	2168236921	2054025760	51938486	11427805	22231513	18279168	pancreas	PACA-AU	tumor	DO34504	WGS
abcd758c64281b5747d74c51d0da9b0d	3005990779	2854675899	51505416	17711985	10277702	23515729	pancreas	PACA-AU	tumor	DO32916	WGS
b020cf8e8f632f60fdf0f785645b7bcb	2484417831	2360012441	51204158	15036667	23686167	12481324	pancreas	PACA-AU	tumor	DO34728	WGS
19a6a2b604527f28eb5ee718aac84219	2433372890	2296313634	49295796	14117520	11611573	23566703	pancreas	PACA-AU	tumor	DO33000	WGS
91d08408f6ca92e5d79af5eedb7aa163	2221252312	2096992264	48688502	11540239	13576286	23571977	pancreas	PACA-AU	tumor	DO33016	WGS
2fa42e6838584b33eb275237cf0fe62b	3083310554	2925687146	46127322	13914158	13813771	18399393	pancreas	PACA-AU	tumor	DO33408	WGS
282026a8e9f71f31214a50d4f14771ce	2508650642	2367434516	45851384	12548072	12465999	20837313	pancreas	PACA-AU	tumor	DO33208	WGS
f3d4a6ea10930a1618cab6dc2703ac11	2085132970	1972112802	45729490	21430331	10435022	13864137	pancreas	PACA-AU	tumor	DO34264	WGS
492dc4e1c8ccf81151d899af422a47fb	2477172057	2368998561	42789620	9778872	18595713	14415035	pancreas	PACA-AU	tumor	DO32972	WGS
c4b7390bc69022364c123c9f64b77048	2286171853	2167180904	41412954	10894632	13945794	16572528	pancreas	PACA-AU	tumor	DO33200	WGS
c49bec76b2708d9103efb1f5243bde80	2207297789	2065483388	41141230	20286179	4657472	16197579	pancreas	PACA-AU	tumor	DO33077	WGS
c2ea1e16a58e975c8d4d2ba49df888e0	2859108267	2715449779	38742400	10723653	14846413	13172334	pancreas	PACA-AU	tumor	DO33552	WGS
26418d532ce0d493006e668d9a650fbf	2738205501	2583851061	38671596	11479883	11570340	15621373	pancreas	PACA-AU	tumor	DO33984	WGS
1d10be004c59f426f5750e17232a554e	2440059054	2302314345	38106260	19141816	10411424	8553020	pancreas	PACA-AU	tumor	DO34656	WGS
26d4712b0dfe3e28b3a789b936071a2e	1756261264	1651739978	36318326	16828246	4833520	14656560	pancreas	PACA-AU	tumor	DO33128	WGS
e259aa7ec22b74e3b4559e2de8c81ea3	3240539531	3070884787	35829690	17415233	6478248	11936209	pancreas	PACA-AU	tumor	DO33376	WGS
8e096926f011761acb3e384531566365	2210322730	2097868950	35422026	13381877	7368428	14671721	pancreas	PACA-AU	tumor	DO33160	WGS
0ba71a24c1f47034ae615fb72db96d74	2964340263	2791314593	34901152	11539329	12260162	11101661	pancreas	PACA-AU	tumor	DO33184	WGS
421ecb053c006e89df44183a9b775f1e	3078653630	2925432445	33147978	16200006	8873885	8074087	pancreas	PACA-AU	tumor	DO33392	WGS
d4a70abc08c4557f8ff92b2cb48932f5	2310376620	2190678645	32725752	11506329	5058334	16161089	pancreas	PACA-AU	tumor	DO33008	WGS
f5136eb84f0dd7a9d366c9ae49e29b8f	2029570426	1936687900	31836890	14803062	9170377	7863451	pancreas	PACA-AU	tumor	DO33028	WGS
f3c84ab40e0139fde05787bc853da2b5	3095384675	2918837286	31719602	12121926	8432764	11164912	pancreas	PACA-AU	tumor	DO33344	WGS
2c9f1cf7a15d97b3bd51c1b994763b2a	2607213618	2454999899	30106074	16945443	3636150	9524481	pancreas	PACA-AU	tumor	DO34448	WGS
9034fc50c5cbb9c866b061b55655cda7	2547320563	2421650481	29977336	8591064	13189245	8197027	pancreas	PACA-AU	tumor	DO33600	WGS
6d40dc59523c89c44b88035bd6a8f4eb	2501803647	2363697320	29000760	15785660	4075342	9139758	pancreas	PACA-AU	tumor	DO34608	WGS
61d3cfbc9682be8a8b771fc184b13bfc	2103786462	2001345365	28989574	13846406	6158952	8984216	pancreas	PACA-AU	tumor	DO34849	WGS
c9dbc0842a21ad221c9ab5133702aa92	2006167459	1895031032	28482858	14744758	4816973	8921127	pancreas	PACA-AU	tumor	DO49168	WGS
e3d914098afcc8a9eea37e71dfe83f81	1796773003	1709220053	28311932	14694536	4678730	8938666	pancreas	PACA-AU	tumor	DO32863	WGS
2abf20ce4378c5a1bf3d72dba0b0e1d2	1961010457	1857589539	27461000	15447630	4181013	7832357	pancreas	PACA-AU	tumor	DO32833	WGS
05d3181acf4c6e2cff7a5efd5198be7b	2512385685	2388675079	25862374	12778611	5265361	7818402	pancreas	PACA-AU	tumor	DO32900	WGS
9be3fca358d0ef4fa7c5d7ca842cfd95	2353408157	2223463724	25041230	11730940	5249824	8060466	pancreas	PACA-AU	tumor	DO49204	WGS
1b838e1846eba4daef5fb0da044f5143	2903334753	2740867749	24437138	10386121	8643163	5407854	pancreas	PACA-AU	tumor	DO33480	WGS
f6f1f10aea1f0bcf66c8c4e4722cba1d	2428147714	2307200489	23727554	9840926	9128908	4757720	pancreas	PACA-AU	tumor	DO34696	WGS
644f152bf641bb5d2f09f31310273ead	2146385538	2021539676	23132134	8505112	7208081	7418941	pancreas	PACA-AU	tumor	DO32837	WGS
b0438ca7eaa7eda3d10c27a65807bc74	2195106489	2083037180	22955466	9956793	7240225	5758448	pancreas	PACA-AU	tumor	DO34600	WGS
3470971e6c18c820173413ef1f654edc	2235553096	2122034780	22778880	9957275	7093031	5728574	pancreas	PACA-AU	tumor	DO34432	WGS
2f85c7da0780dc3a2bcd99bca074d03e	2157488861	2045636085	22644962	8284113	7084608	7276241	pancreas	PACA-AU	tumor	DO34905	WGS
75f0cbcf4eec003e851ac6fae6315471	2080822221	1974041703	22025524	10376896	4709906	6938722	pancreas	PACA-AU	tumor	DO33488	WGS
0a2977d5c08138ad519734677f0eed9e	2167468873	2043723154	22023988	9034034	8139041	4850913	pancreas	PACA-AU	tumor	DO34817	WGS
3477a699f17d9260004472ef5810bccd	2046061416	1938455848	21788236	6168263	9311140	6308833	pancreas	PACA-AU	tumor	DO32893	WGS
807f31654a837dc051e52c4a63aa14db	1575744793	1503999033	20500644	7359938	6576431	6564275	pancreas	PACA-AU	tumor	DO33472	WGS
88cd73a9260c89bf776f30874c16c51d	2198405649	2091554922	20022148	6574266	10556975	2890907	pancreas	PACA-AU	tumor	DO34312	WGS
2f5327d051d6b134bd454e74c7826962	1928074539	1833191787	19989702	7533040	7866737	4589925	pancreas	PACA-AU	tumor	DO34809	WGS
63a4fc3e658453a77d5404c03b96a7e9	1951692846	1848504303	19880992	10169380	3563762	6147850	pancreas	PACA-AU	tumor	DO32976	WGS
3e57b20892c06bed59abab5e21a279b6	1997065552	1896670926	19849946	8782364	6294474	4773108	pancreas	PACA-AU	tumor	DO49166	WGS
a874ced6f1f0c47ca9509d82e9acef17	1942538126	1834326118	19810780	9106186	5229162	5475432	pancreas	PACA-AU	tumor	DO34616	WGS
d958bd12ab1b32ecf359d78a5726b969	2217425085	2092639211	19781156	9947715	4525778	5307663	pancreas	PACA-AU	tumor	DO32984	WGS
638d94b0e75c5b1322678701b690e5d5	1920777873	1821984210	19217118	6315172	7669994	5231952	pancreas	PACA-AU	tumor	DO34793	WGS
ac570307b3acc0cdc0a250cd1f13ada2	2379986300	2257021060	19040182	8552703	5448050	5039429	pancreas	PACA-AU	tumor	DO34288	WGS
584ec14221076e11d076feb3b2a4ab5a	2266718210	2137725807	18799692	8076908	4066710	6656074	pancreas	PACA-AU	tumor	DO32831	WGS
21900f4f7da8a231fa08e7af61cfd279	2383118408	2262362046	18241896	6932189	8575272	2734435	pancreas	PACA-AU	tumor	DO34785	WGS
312b831360f59f7026100258a63c874e	1837864606	1748453462	16758886	6337081	5838552	4583253	pancreas	PACA-AU	tumor	DO34336	WGS
8416f331a680366c1a0ddcb819d7c7cc	1517979532	1441744836	16441776	7148675	5054380	4238721	pancreas	PACA-AU	tumor	DO32980	WGS
c449e990dfe42a6106d718d39d8f6ace	1909652551	1822272225	16285254	7730618	3271515	5283121	pancreas	PACA-AU	tumor	DO32878	WGS
c4ab18038b97943f07eb2f7d8aa4416e	2110610342	1998153077	16152694	7234551	4477976	4440167	pancreas	PACA-AU	tumor	DO33042	WGS
4d9a051495ff9038c2bab8db5ca8f562	2391062693	2264205963	16090058	6514181	6957232	2618645	pancreas	PACA-AU	tumor	DO34801	WGS
bc55220902a4d987f07cf2b925a308c9	2320172706	2200770401	15035604	7547443	3268640	4219521	pancreas	PACA-AU	tumor	DO32875	WGS
f37a338db7184f1013cdfdc5909d604d	1831610444	1736346610	14704198	5076658	7427727	2199813	pancreas	PACA-AU	tumor	DO34736	WGS
f7603fd9cf6fc9bdacfe47ffb90c24e3	2332824281	2218996603	13310414	6451328	3720545	3138541	pancreas	PACA-AU	tumor	DO34961	WGS
e29bee49be2a361d0414b3d226f3e30f	4128803951	3842143290	681401552	64220691	18129783	599051078	pancreas	PACA-CA	tumor	DO35148	WGS
fbb344ba84cd84d90ee544900f0ffe3b	4337661184	4048476398	673433562	108622480	14749292	550061790	pancreas	PACA-CA	tumor	DO35216	WGS
111b28fa42f85c5413ab0ce76cc382ec	4582434693	4297920288	664819338	101449277	16897621	546472440	pancreas	PACA-CA	tumor	DO35085	WGS
779603633759ccd6c4e0324e928a5561	3887425663	3620052410	566155124	68142288	9707141	488305695	pancreas	PACA-CA	tumor	DO35184	WGS
9c029ed9f80299f383f47af330c04e3d	3275460646	3029208434	562695810	48710081	11018039	502967690	pancreas	PACA-CA	tumor	DO35132	WGS
b7f4643b6c5cc4dcf08d8d1eba0edb20	4223064550	3946045649	492100470	57558514	13069143	421472813	pancreas	PACA-CA	tumor	DO35186	WGS
acfd1672fc135314e9d663cdabb3efbe	2478393876	2351011972	440348284	11947183	18115228	11985487	pancreas	PACA-CA	tumor	DO35114	WGS
270acd95eaac0c89e4529529dd465313	2967792571	2740350833	392822520	216577655	14784750	161460115	pancreas	PACA-CA	tumor	DO51531	WGS
5148824ac59b35709b8cebc01b9db893	4227960519	3947881370	392260318	48570611	15836352	327853355	pancreas	PACA-CA	tumor	DO35200	WGS
da48e0b99dce4f7fdbc57e0f96245aa2	2670620094	2515102289	301960442	14211268	7682231	9632941	pancreas	PACA-CA	tumor	DO35406	WGS
9b71f2fdd0e7780015801142eda64178	3904389257	3663055534	280703394	6369567	9362818	46918571	pancreas	PACA-CA	tumor	DO35152	WGS
032cdcdb935aa5d0a3de10ea86a6f48c	2128699615	1970314480	238987888	117447068	9564036	111976784	pancreas	PACA-CA	tumor	DO49466	WGS
ed32257f10fbe4c36303efe969a389b1	1955931312	1848217270	155625662	100054990	88	55570584	pancreas	PACA-CA	tumor	DO35118	WGS
45b78532d4e2d03c3618de4968b02b1c	2094844680	1956416860	154347668	76824216	15348123	62175329	pancreas	PACA-CA	tumor	DO35290	WGS
d5837b860acba17bc0927cc5b2a2d801	2606893791	2458451411	143441222	79629187	7341507	56470528	pancreas	PACA-CA	tumor	DO49430	WGS
ea56337fb9e53dc3c4e32fc961b7b0b6	2281180071	2158459563	113887782	4235085	5644279	4905738	pancreas	PACA-CA	tumor	DO51521	WGS
489c30c25ecf901424e1f86c797cdb8e	1448385638	1344640659	111987574	52271078	7964508	51751988	pancreas	PACA-CA	tumor	DO49460	WGS
a626f758dc691cb785d9d8c4886ba1c9	2707269286	2563717430	93511332	47540000	9030729	36940603	pancreas	PACA-CA	tumor	DO49436	WGS
b994b6d8d33d10b4b9e28816cc975a0c	2499651427	2353846071	88707510	46134134	7536090	35037286	pancreas	PACA-CA	tumor	DO49433	WGS
f54c65f80be90ea080e10d91f325cfe1	1891107103	1785194441	85697514	11052552	14327645	8186691	pancreas	PACA-CA	tumor	DO35222	WGS
6f5a7899ca449d7fe0bf9466b9d4460e	3631813840	3436307959	77009324	32775572	10624301	33609451	pancreas	PACA-CA	tumor	DO49463	WGS
38ebccf7ed7de68465f4a523a3617d81	2337414579	2210488281	76738794	28983055	24809566	22946173	pancreas	PACA-CA	tumor	DO35126	WGS
8bdcfa5d6d5e128820f440da1e70d6fd	2296980592	2180687864	71638076	36695623	10144619	24797834	pancreas	PACA-CA	tumor	DO49427	WGS
7efe8d2adb1ce189181bb130a9fca79d	2566059021	2428731000	69063904	10380516	8225554	7508148	pancreas	PACA-CA	tumor	DO49419	WGS
29134155e5304b5b8b016dd6abee976f	2694906862	2551562589	59207342	35309140	8190694	15707508	pancreas	PACA-CA	tumor	DO51501	WGS
6f75aff2a2201fdb01ad1200b8c16cc2	2242220987	2125118467	59168468	25951539	14730244	18486685	pancreas	PACA-CA	tumor	DO51485	WGS
ed8f794ba3cd116e880b77f30eb334a3	1685776260	1591623311	57977382	23724136	15837998	18415248	pancreas	PACA-CA	tumor	DO49454	WGS
96329eacd1e363c914e7d351bae31ac2	2475153221	2343821079	56310070	26061705	9867480	20380885	pancreas	PACA-CA	tumor	DO51506	WGS
9226d18ca5ba89ecd08e6c882bafa9e0	2161513236	2053622345	55874840	23914402	15021306	16939132	pancreas	PACA-CA	tumor	DO51519	WGS
d06bcafec0fb3dd959d1dec70de95967	2219707729	2114915955	53335862	23774537	12940921	16620404	pancreas	PACA-CA	tumor	DO35128	WGS
2bc631d7394d5db56984d577e4264521	2570640134	2423408868	47649166	21704848	10144014	15800304	pancreas	PACA-CA	tumor	DO51535	WGS
9c3e9d3201de8a871a8044f5f6bcdec0	2032740856	1925888689	46392104	21878245	9497847	15016012	pancreas	PACA-CA	tumor	DO49421	WGS
e573542e5965c05c88595dc54de541ba	2232216974	2108090427	45790862	11775277	17838762	16176823	pancreas	PACA-CA	tumor	DO35083	WGS
62f9b03085f759c6f5cc1ca084ca176c	2771572106	2612775682	45200444	13699029	25781353	5720062	pancreas	PACA-CA	tumor	DO51498	WGS
eda656b4269dc73db140453c0fa350dc	2062484344	1946237020	43997018	19009087	6252107	18735824	pancreas	PACA-CA	tumor	DO51520	WGS
6ee67c4d00305add775e6f28ff2523e2	2263879686	2132339262	43734002	17895634	8959945	16878423	pancreas	PACA-CA	tumor	DO35350	WGS
ed015897fbf14ce176f38f27fd8e1875	2922681226	2758773899	43348880	16788431	12995521	13564928	pancreas	PACA-CA	tumor	DO51537	WGS
c625f219cb36fdc7adc1444152ef881e	2718376287	2572147041	42616632	10060445	21582598	10973589	pancreas	PACA-CA	tumor	DO51546	WGS
5f5c58598e8ad39f661cf42987fcdceb	2263888207	2150750567	41147620	13960288	15660283	11527049	pancreas	PACA-CA	tumor	DO51473	WGS
8cd5dc3c4e08cd77e209a7421f072e2d	2188186918	2066590179	40928704	14771061	11863510	14294133	pancreas	PACA-CA	tumor	DO51483	WGS
5b517c7b4f60338c9263514c10cd65ff	2435961857	2310166520	40392120	16497600	8724522	15169998	pancreas	PACA-CA	tumor	DO35258	WGS
bca8d1ab23494662499d09e67a57e69b	2243923893	2115907158	39171578	16220299	10130621	12820658	pancreas	PACA-CA	tumor	DO51494	WGS
4f2629679dc3ce4f27a5ad423de5f514	2983031578	2819012351	38570040	18082410	7768559	12719071	pancreas	PACA-CA	tumor	DO51480	WGS
61862b8e2c3ec1c6507d4cf9cffb8daa	1301074569	1228103911	37534676	15851329	8706060	12977287	pancreas	PACA-CA	tumor	DO49451	WGS
02bcbd70a5988313c5d459384ccbe7fa	2541951975	2409998589	37478666	14913474	11269539	11295653	pancreas	PACA-CA	tumor	DO49478	WGS
b190b67551026649a960db01437cf78e	1962214002	1850088168	37419508	3859076	7414285	14169545	pancreas	PACA-CA	tumor	DO221546	WGS
7ffd7c36caadf55e85e3312f2ebea94c	2349495661	2215310952	37312072	7357294	21525277	8429501	pancreas	PACA-CA	tumor	DO51491	WGS
e592f2782356d9cc45374f0082deec42	2439667995	2302021471	37300740	9901276	19035391	8364073	pancreas	PACA-CA	tumor	DO49484	WGS
20bf6f98d0b6372a719d9adca4cb4071	1939426109	1833425097	37228302	11259644	13541430	12427228	pancreas	PACA-CA	tumor	DO51507	WGS
0201e209e7e245ce44f33a25a9c06b6b	2155518880	2031059907	36538890	12772878	13102256	10663756	pancreas	PACA-CA	tumor	DO49442	WGS
2d7d4eaeff907f000f9e44ebdb36820b	2238723572	2129100366	35711174	14809170	9926491	10975513	pancreas	PACA-CA	tumor	DO35144	WGS
2c7136df418cadfa32808fe9d5dd9b9d	3152924198	2982048429	35643238	11109384	8151576	16382278	pancreas	PACA-CA	tumor	DO51528	WGS
53340befbabe92293db3bd6e3ec9c933	2027814191	1922423655	35617770	10828111	13920336	10869323	pancreas	PACA-CA	tumor	DO35305	WGS
85cbbbe20bab78a151379234b9cc6eb2	2508473918	2380299115	35327482	11199759	11749231	12378492	pancreas	PACA-CA	tumor	DO49418	WGS
2b8cc5be54ac4ba96b9229dbb772a36c	1863430412	1753949498	34596572	12705536	7814407	14076629	pancreas	PACA-CA	tumor	DO51469	WGS
b05e4b36a4070c6eeae8c204642bddfe	1954802786	1857118420	33717858	8192059	16882931	8642868	pancreas	PACA-CA	tumor	DO35198	WGS
0d76f15fb7fa28770e9adf2f05995e1b	2330609838	2192792035	33455876	8125037	18201012	7129827	pancreas	PACA-CA	tumor	DO51468	WGS
d2d1ded233add388e4a13c9bd892f98b	2160135851	2039943119	33374052	13174902	9369699	10829451	pancreas	PACA-CA	tumor	DO35424	WGS
3b961f90990bf1fd6cf1e0d9891edf91	2206175212	2082960155	32664510	10445853	12273631	9945026	pancreas	PACA-CA	tumor	DO51493	WGS
f757ffc66c3d313d5168ac515d788100	2668824400	2510239442	32355066	5325823	21282710	5746533	pancreas	PACA-CA	tumor	DO51513	WGS
897bd9bbdbc9562b2cd29c87f7dbc782	2017670834	1901489784	32101432	2650457	8791856	20659119	pancreas	PACA-CA	tumor	DO221540	WGS
d4af425ac037a3282bea02e4d84a561d	2143126317	2008280578	31687000	2951567	7760639	20974794	pancreas	PACA-CA	tumor	DO221539	WGS
31a690ed4338464c3e57f0312ee3670b	1329695003	1262081872	31308172	10365402	9981210	10961560	pancreas	PACA-CA	tumor	DO49457	WGS
0355dc033e58f7c9a571ccc2adb731a4	1870972894	1772593302	31269172	7361396	15617817	8289959	pancreas	PACA-CA	tumor	DO35442	WGS
92421549e29a08ff6b0e71ae01f0da86	2093875481	1976839789	31220648	6304552	17400448	7515648	pancreas	PACA-CA	tumor	DO51530	WGS
de8a8a4ef3856d0718316efa53b5b687	2314050301	2188410922	30544760	9916238	8745891	11882631	pancreas	PACA-CA	tumor	DO51523	WGS
f93d8f01bfaf845704a376c11df0f54f	2363949345	2219861486	30336244	12754658	7128213	10453373	pancreas	PACA-CA	tumor	DO35228	WGS
a6f7cecafbdc648d6b40ee117d4f7075	2490228294	2325753866	30175786	11274811	10679734	8221241	pancreas	PACA-CA	tumor	DO49481	WGS
da76765bef9601a4c55601a11f5a430b	2964128265	2806368248	30171646	12388872	10435932	7346842	pancreas	PACA-CA	tumor	DO51542	WGS
4e9af1d97eeba2dfd5af459dcbb13d9e	2734265370	2588640871	30008768	14024415	7093497	8890856	pancreas	PACA-CA	tumor	DO51504	WGS
2a1a998c3472dddd28ba60718d5d1791	2211685054	2085146036	29574896	4594949	7447911	7602094	pancreas	PACA-CA	tumor	DO51474	WGS
853e71663bcf0cd968d76b278f92c8fa	1440709879	1363644830	29259440	9643467	12191300	7424673	pancreas	PACA-CA	tumor	DO51489	WGS
0a845eb2f9ce1d42703dcf05aa19b4e5	1996937492	1883895563	29224062	11111116	7240857	10872089	pancreas	PACA-CA	tumor	DO49424	WGS
c52a491292e7247d81be6364e0d7a9c7	2085011260	1952145675	28543192	4896116	19979651	3667425	pancreas	PACA-CA	tumor	DO51518	WGS
b8d0b779962f8ebbf1f4e332a71affae	2230351007	2101161917	28505944	4476731	8266097	15763116	pancreas	PACA-CA	tumor	DO51465	WGS
b8aec69cb479c88eecbe3625ddcb4cbb	2772854197	2617751845	28129218	12947561	6784786	8396871	pancreas	PACA-CA	tumor	DO35098	WGS
1b083fa838ea08af217b6a4941d553fc	1633180454	1544158454	27550494	9644051	8454033	9452410	pancreas	PACA-CA	tumor	DO49454	WGS
00a59b7ad7858c7b1300b21536b9e222	1670079160	1582761086	27445676	10384525	7990644	9070507	pancreas	PACA-CA	tumor	DO49448	WGS
2ac6d6dc344fc6f6c1d50622c2f547ef	2351886283	2223391438	27441312	9884424	10837465	6719423	pancreas	PACA-CA	tumor	DO51540	WGS
c1f9aea818e0822a700e70a685142840	3265780820	3085593411	27269578	9180953	9257901	8830724	pancreas	PACA-CA	tumor	DO51477	WGS
1fa272d37cedadcfbe2d379745af4942	2498083030	2355900510	27008396	8584707	12763735	5659954	pancreas	PACA-CA	tumor	DO51544	WGS
3ad788ad955aa00ec46767bb8a8478ec	2280023095	2164618148	26753916	4377141	6031177	3336884	pancreas	PACA-CA	tumor	DO51488	WGS
ad31b9520dfe86f7962a43c3f6fd285d	2441980872	2293075906	26529426	13043396	5361264	8124766	pancreas	PACA-CA	tumor	DO51479	WGS
188bd13a9e1fb90091f1bab5b134c554	2174773412	2044122578	26377996	4128125	7787467	14462404	pancreas	PACA-CA	tumor	DO35136	WGS
f864bb019b628b14b123cb15f8ef69ec	2067296093	1951689529	26334046	9555083	8797293	7981670	pancreas	PACA-CA	tumor	DO51509	WGS
4c0739f1872894280d9b75347ea52c61	2248592119	2116752325	26259704	4235935	7549633	14474136	pancreas	PACA-CA	tumor	DO221544	WGS
0342b1aef7b38306c9a1d7e29d317301	2009549574	1902282145	25914216	10152236	7487723	8274257	pancreas	PACA-CA	tumor	DO51496	WGS
ff2fe875ac8867d27b8f2b06fa4c394b	2357474743	2226734855	25828172	6234667	7084777	12508728	pancreas	PACA-CA	tumor	DO51549	WGS
bb8c287d58840a3ba28fd02948fd74f5	2318296613	2190439928	25752742	3525821	5855241	2398818	pancreas	PACA-CA	tumor	DO221547	WGS
604e82439c4011a5fd0fbfb745bdb136	2230581767	2088048323	25646796	3915573	6113088	15618135	pancreas	PACA-CA	tumor	DO221543	WGS
814ff346a96781b8ec030ff63cf2e1d5	2279059728	2131292106	25465618	3783473	5592482	16089663	pancreas	PACA-CA	tumor	DO221542	WGS
aa27f44344429e09f6d67c6610d01eef	2222094975	2108039511	25427686	9515884	5988267	9923535	pancreas	PACA-CA	tumor	DO49439	WGS
b7ffe492ead648a61523baa0e3bf5769	2480832388	2344600611	25338604	9647849	8628838	7061917	pancreas	PACA-CA	tumor	DO49420	WGS
5f13a28d8a3a0b24cfd3bcfcbbd03556	2300591118	2178557068	25057752	4153038	6601074	14303640	pancreas	PACA-CA	tumor	DO51527	WGS
e65736a84d00e752ab300c3c081b398d	2231125817	2123300236	24986990	3924538	7052684	14009768	pancreas	PACA-CA	tumor	DO51478	WGS
57a2b95a65fee2bae2d3efd4cc35b5bb	2194138360	2062704235	24901104	4057190	6804872	14039042	pancreas	PACA-CA	tumor	DO35496	WGS
0b90e9965e12c7d0fd2a141de4185818	2231647187	2100268933	24821246	4784691	6911557	9786352	pancreas	PACA-CA	tumor	DO221541	WGS
4cd98b75278d61b8908772fee5c692e3	2317543222	2190463179	24548376	4605174	6264473	13678729	pancreas	PACA-CA	tumor	DO35454	WGS
91cced0175d74f301f076b8dcce39577	2156870592	2026175067	24521086	4523022	8495795	11502269	pancreas	PACA-CA	tumor	DO51510	WGS
4269d7330fb30e0a8a831207d83eac1e	2257652288	2134345750	24425570	5108355	7650263	11666952	pancreas	PACA-CA	tumor	DO51529	WGS
c610fe1c94e64add28eb6ac325f0509e	2212638222	2094486031	24204970	3602140	7618880	12983950	pancreas	PACA-CA	tumor	DO51497	WGS
32a54aaa3cf4111290731700595f527c	2358170406	2225937975	24196150	5269184	6958239	11968727	pancreas	PACA-CA	tumor	DO51470	WGS
5b94fd618a2f11dd37e36c171701207c	2189612544	2064374639	23472888	6937340	7945312	8590236	pancreas	PACA-CA	tumor	DO51541	WGS
98bfb9e24bb999147c364268fb726b67	2189053561	2080734196	23391518	5445493	7315077	10630948	pancreas	PACA-CA	tumor	DO51532	WGS
51959aa61c7fdec48ea0d360d47618cb	1967066243	1857084797	23226722	6941077	11222656	5062989	pancreas	PACA-CA	tumor	DO49422	WGS
8bbaa9e9d12337e45f2e0ba131a47f8c	1945820133	1824544145	23014198	8305721	7327265	7381212	pancreas	PACA-CA	tumor	DO49445	WGS
846440f2bfc4953b6f317d28be10e000	2349990105	2212840624	22161552	4685438	5513636	3979366	pancreas	PACA-CA	tumor	DO51503	WGS
ce0c73828af22b540f7f567b31ee184f	1694315301	1605282339	21611376	8268307	5162504	8180565	pancreas	PACA-CA	tumor	DO51492	WGS
8c183090cafd11d82e820959477c3418	2258331065	2128293946	21364318	3743379	6569126	11051813	pancreas	PACA-CA	tumor	DO35116	WGS
5627ce325a84fcf5109affd2e5d9a36c	2191616608	2065815570	21050100	3412827	7716082	9921191	pancreas	PACA-CA	tumor	DO51522	WGS
6e197a5eab9e22b92b600099c540981d	2373581464	2236752071	21049446	5185497	6523388	9340561	pancreas	PACA-CA	tumor	DO51533	WGS
a539dd7d8277fdc875427473edc12e7c	2122727375	1968328870	20786914	8109285	6241709	6435920	pancreas	PACA-CA	tumor	DO49442	WGS
6ddb473d746e3282588c413a0354c77b	2025312900	1925010948	20427944	3242374	8717926	2091646	pancreas	PACA-CA	tumor	DO51500	WGS
c1bda9230e13d53e537d0318d8397406	2223857630	2103363074	20209806	4685757	7637215	7886834	pancreas	PACA-CA	tumor	DO51490	WGS
17445fccf5fd08194aaa6ee06fbb9712	1620554089	1532428917	20116246	3324312	4110388	5436872	pancreas	PACA-CA	tumor	DO51536	WGS
f08f54e7c9c2463b7be0caa99349dd20	2259783653	2130773002	20060024	4265645	6851949	8942430	pancreas	PACA-CA	tumor	DO51484	WGS
e5da03ef8601857652af9676ccc580a7	2235416838	2106580439	19639586	4852966	7789406	6997214	pancreas	PACA-CA	tumor	DO51502	WGS
dc3981ddbefcd49d31b3b0070cd178d6	1932332816	1836615526	19302670	5497597	7635669	6169404	pancreas	PACA-CA	tumor	DO51495	WGS
fe2e69ee48d71c7002d27969421156bb	1937250115	1834371620	18772656	6287893	7850947	4633816	pancreas	PACA-CA	tumor	DO51511	WGS
2d83a5a3dd9022e4edfb798b1d953629	2414566910	2278297340	18584194	4420091	6243273	2781354	pancreas	PACA-CA	tumor	DO51472	WGS
a37a2a4f31372c4a94bd9709cc5dbf89	2327728502	2205597953	17797240	5230578	6739581	5827081	pancreas	PACA-CA	tumor	DO51505	WGS
4412a8d7db7b88a0ebd77851010346cc	2410640474	2274776849	16934504	4918707	7255444	4760353	pancreas	PACA-CA	tumor	DO51514	WGS
fe93035abb6d92c5aa4b5dec85dceed8	2031598979	1917368942	16345534	3267484	6510462	3447956	pancreas	PACA-CA	tumor	DO35230	WGS
a321bbb1de3748344876ac40cb4d06b2	2248214602	2119834303	16238746	3610270	7147723	2272193	pancreas	PACA-CA	tumor	DO35360	WGS
adba55e0b0db2191b265218959822468	2421679484	2280670360	16173304	5233848	6266546	4672910	pancreas	PACA-CA	tumor	DO35082	WGS
bb8f5d96b8465098b1aaf509fd0d9752	2345900998	2225655923	15874132	4459398	6152961	5261773	pancreas	PACA-CA	tumor	DO51538	WGS
c17e09ba770c24147a900fc60c2e26e8	2134087152	1998307049	15854140	3223612	7532748	3538516	pancreas	PACA-CA	tumor	DO51499	WGS
1d2e61791804efbaf1d6b093e123ec37	2229675982	2101307422	15722282	4260573	7234380	4227329	pancreas	PACA-CA	tumor	DO51534	WGS
1f856b760da07c9276d9bacc47b33d55	1493144281	1410256154	15360310	5725888	0	9634422	pancreas	PACA-CA	tumor	DO35138	WGS
75c7070124ccaea60ff07acdf42a6ef0	2319419980	2186745945	15235700	5598367	5911938	3725395	pancreas	PACA-CA	tumor	DO51467	WGS
b044456d67437941d077d4c1c360a192	2289761630	2172516489	14833270	4127854	6116046	3191896	pancreas	PACA-CA	tumor	DO51475	WGS
6ffbd26e76e25e98ff7e173c55c367c3	2375314822	2248491366	14540052	4406558	5658437	4475057	pancreas	PACA-CA	tumor	DO51486	WGS
d10ba53cc33f2a2a9b14fea890bf13ae	2167180172	2050938311	14527536	3446304	6391083	2755937	pancreas	PACA-CA	tumor	DO51487	WGS
4f137e841ec28308b438e67844d0df65	2403168827	2276666060	14485520	4559176	7100162	2826182	pancreas	PACA-CA	tumor	DO35236	WGS
86ac1152048dce7af46818e7862d8063	2226461861	2110660918	14365156	3895785	6198058	4271313	pancreas	PACA-CA	tumor	DO51524	WGS
21e01ac1e12e3edaa1b56ee844c9d754	2284744036	2172457407	14327264	3906053	7172396	3248815	pancreas	PACA-CA	tumor	DO51466	WGS
1deb22f75c2a87de47d8e88c910d71c2	2352994333	2225648514	14172802	4909967	5523394	3739441	pancreas	PACA-CA	tumor	DO51481	WGS
8b32a49663b8d9e7f3b80eb20d7afdb8	2147318423	2031317712	14127330	3171687	8611086	2344557	pancreas	PACA-CA	tumor	DO221545	WGS
790415945f17443095ca488d5ee57681	2414559167	2264506850	13711698	4571982	6233685	2906031	pancreas	PACA-CA	tumor	DO35330	WGS
0db14ab91ec0be5d6bcd88c6c45b136d	2163065064	2060264304	13381330	2918256	8260814	2202260	pancreas	PACA-CA	tumor	DO51543	WGS
6c348f36d25fd85868fc85ecd8a126ee	2218067496	2093546802	12867742	4022233	6096116	2749393	pancreas	PACA-CA	tumor	DO51476	WGS
7d8a0845df97379a4fefa152d789ebca	2222060364	2099276139	12784612	3877775	5920411	2986426	pancreas	PACA-CA	tumor	DO51515	WGS
0cdfe1872419b291b11f410e38ddf049	1690340370	1598416012	12754512	3621562	4565697	4567253	pancreas	PACA-CA	tumor	DO51548	WGS
ca099bb4c7d4bf35ffa9532c76007f6b	2205160681	2086667951	12543884	3710484	6472055	2361345	pancreas	PACA-CA	tumor	DO51525	WGS
478c109b1b92d1540e0acb6e46927a9e	2232680153	2120148629	12502492	3736436	6351200	2149546	pancreas	PACA-CA	tumor	DO51508	WGS
7b8d6eaf1c6ea8fa32c9c437b0554496	1693469729	1609060929	12178112	3388427	5931272	2499077	pancreas	PACA-CA	tumor	DO51512	WGS
fe1242d46c2604c34b0d68e215e9ac4f	2181000751	2061618948	12149412	3860649	5632004	2656759	pancreas	PACA-CA	tumor	DO35376	WGS
7fcf4eab26f62efa412757ee6a7b3f36	2514719492	2388081600	58096194	12974600	34901605	10219989	pancreas	PAEN-AU	tumor	DO48539	WGS
f0a849b16b819add3b892c10fac371d5	2569588246	2427656393	51456884	13911641	25685396	11859847	pancreas	PAEN-AU	tumor	DO48541	WGS
3147951255f270329e60ececf2fc2c98	2177761329	2063510308	48241636	13200484	18452146	16589006	pancreas	PAEN-AU	tumor	DO48573	WGS
10b1861b67ac3aa53a816c0cfc13adf1	2139634694	2020767134	45080784	13620567	17877627	13582590	pancreas	PAEN-AU	tumor	DO48581	WGS
e8753f791ee079e5c2defd6047969365	2095498821	1984275759	43164500	11453769	21831771	9878960	pancreas	PAEN-AU	tumor	DO48545	WGS
1a98b628aead14c62eaf320f10c19f4f	2209943853	2090690922	41916576	11143412	21105107	9668057	pancreas	PAEN-AU	tumor	DO48553	WGS
4c0be5d4e3f7e03c678f233a69b9eb4a	2054624468	1952844326	41247758	11031267	19371506	10844985	pancreas	PAEN-AU	tumor	DO48574	WGS
a9ffe247675d59be143ed4a12fd8bcba	2676615376	2510417259	41246406	20796420	2988125	17461861	pancreas	PAEN-AU	tumor	DO46777	WGS
b81ee896228e57e6b9a977db485694b8	2076823465	1969516734	40936214	10219737	20739809	9976668	pancreas	PAEN-AU	tumor	DO48578	WGS
d49ae307a440ac845a77d9b0164ac215	2285743748	2166853290	40850712	12030697	18843598	9976417	pancreas	PAEN-AU	tumor	DO48554	WGS
d2626bc074fb43ff3d6c7e8c133db72a	2035809648	1928714066	40105474	14040908	4380056	21684510	pancreas	PAEN-AU	tumor	DO51170	WGS
a9bcba5c6010505dd0075656031d6236	2457420710	2319660993	38629740	8755256	9341870	4420726	pancreas	PAEN-AU	tumor	DO46761	WGS
e8f5a62796e979e3aad4db28f34120f7	1930557838	1824300892	37910580	16916167	7672882	13321531	pancreas	PAEN-AU	tumor	DO51175	WGS
99643ccabf2b236a07bcfcb789e0bf5c	2238262558	2123382228	31601384	15961245	4124174	11515965	pancreas	PAEN-AU	tumor	DO51172	WGS
1353d5c749298120a61280b40f109d08	2031966574	1914922001	31062106	8581159	3341842	19139105	pancreas	PAEN-AU	tumor	DO51185	WGS
80e235be8e1d86e63ad701d193ea17cc	2030272050	1919264817	30120290	13519047	6224015	10377228	pancreas	PAEN-AU	tumor	DO51171	WGS
dc188caa7a25cdba3726e010ca43298b	2575910454	2428290896	28538974	15170671	5030975	8337328	pancreas	PAEN-AU	tumor	DO46769	WGS
cbaae991e1761c66f195b8c41dcfb08b	2508466433	2368526171	26735678	13201774	6128025	7405879	pancreas	PAEN-AU	tumor	DO46755	WGS
c7166a654e889e144754b9d075ea56a5	2008514145	1894096737	26308178	11180250	6710664	8417264	pancreas	PAEN-AU	tumor	DO46749	WGS
b615c613959b77e4d9c5a310b8b66158	2532685126	2378999974	25828192	10978477	7270323	7579392	pancreas	PAEN-AU	tumor	DO46759	WGS
2e32b577d0e3cccdbeae59b5d46e1c52	1811781076	1714227369	24855564	9509091	8031325	7315148	pancreas	PAEN-AU	tumor	DO51176	WGS
193c3beb0889e76b3e0c858d87f7a4dd	2649008359	2501449762	24470662	13683296	3945657	6841709	pancreas	PAEN-AU	tumor	DO48520	WGS
ce402d087c21e4be2c166824d418f450	2637341211	2468265342	24229088	11162252	7162268	5904568	pancreas	PAEN-AU	tumor	DO46757	WGS
ddca1ab20c3b617570b7d6fe90e53e2e	1975187642	1869548151	23725668	10598012	5345904	7781752	pancreas	PAEN-AU	tumor	DO46745	WGS
de823387c9c28237b14472a6979865da	2182693273	2065936055	23502066	9619595	4747614	9134857	pancreas	PAEN-AU	tumor	DO51173	WGS
8810b712d7bdf7a5c3a3f81d4d158da7	2481931522	2344072965	23374826	11079659	7109040	5186127	pancreas	PAEN-AU	tumor	DO46744	WGS
d89f169811e17330cc7159d6e6c6ca25	2657011011	2507838581	22664252	11843849	4725140	6095263	pancreas	PAEN-AU	tumor	DO46773	WGS
068621d564742e57abc0f0153585e4ea	2068116885	1972709629	22327780	9014417	3787218	9526145	pancreas	PAEN-AU	tumor	DO51182	WGS
eb42af5de51d04eef60cc178b108a7c5	1776452839	1681991110	22269130	7842005	10343472	4083653	pancreas	PAEN-AU	tumor	DO46781	WGS
4644c254d7b5b2836ffa4d3c49f81a7a	1333840498	1263517514	21693992	9750575	6759340	5184077	pancreas	PAEN-AU	tumor	DO51177	WGS
659057c3585708c2692f6900df2ce9db	2703925552	2552310057	21092154	10803964	5204992	5083198	pancreas	PAEN-AU	tumor	DO46763	WGS
31623bb22167abaa25fef5320e67ffc3	2268946728	2148334024	20552784	11573055	3322740	5656989	pancreas	PAEN-AU	tumor	DO51180	WGS
28ce0d12f4e456a3bb9f80a725f08621	2012167344	1912371859	19410108	8198754	3974767	7236587	pancreas	PAEN-AU	tumor	DO51181	WGS
56f19ea4eec9ce8567f7e844e79ed575	2392123560	2261678068	19136766	6897908	7963443	4275415	pancreas	PAEN-AU	tumor	DO46767	WGS
3532db908848d54122beeffc5587b1be	2618796083	2469812179	18954690	8838244	4575822	5540624	pancreas	PAEN-AU	tumor	DO46753	WGS
418d5a5f293c48a7709cadac1092d978	2038243833	1934893973	18363232	9289743	4570499	4502990	pancreas	PAEN-AU	tumor	DO51169	WGS
0d1b11c1f71a3d9d7e5afbd09e964cb0	2096699355	1978437626	18274032	6080067	5689328	6504637	pancreas	PAEN-AU	tumor	DO46779	WGS
fc518e1cb352c61d83643c916d8e7dd6	2260874009	2157608886	17805638	9374491	3376918	5054229	pancreas	PAEN-AU	tumor	DO51179	WGS
b7c31fe5023c284b835b3f49b21810c6	2027853797	1902593002	17607766	8953289	3517930	5136547	pancreas	PAEN-AU	tumor	DO51178	WGS
3ed744d5d0a0dfeb1113c930f0e40c86	1742402260	1637469164	17229508	5823771	8013697	3392040	pancreas	PAEN-AU	tumor	DO46785	WGS
ad9cda82cea03ea76406a80fe0149b73	2388431949	2249570593	17128614	7863531	6267360	2997723	pancreas	PAEN-AU	tumor	DO48557	WGS
f257bcb537d7b4166d1f67601e298e3f	2155238649	2039929466	17048650	8257269	5307370	3484011	pancreas	PAEN-AU	tumor	DO51184	WGS
fbfe7aa9faf0b119184901cbdba82d44	1969953941	1867053856	16526852	7657496	5346692	3522664	pancreas	PAEN-AU	tumor	DO51174	WGS
1b0782839d3b02a8a48dfa71115a9ffe	2404726960	2262353499	16124078	7487433	5295557	3341088	pancreas	PAEN-AU	tumor	DO46751	WGS
6e2904e47f2ac588b026b01656dbb143	2256173027	2130819812	15887514	7051949	5517032	3318533	pancreas	PAEN-AU	tumor	DO46765	WGS
95335a4e18e8ff47dcf9a4277b901a47	1652191099	1569005316	15832512	7016456	3204988	5611068	pancreas	PAEN-AU	tumor	DO51187	WGS
b0c61bef533133effb7e9db38f774421	2112973350	2001183693	15225388	5756007	7141049	2328332	pancreas	PAEN-AU	tumor	DO46783	WGS
522283a0269e2982df2296d32234ff43	1772870555	1676354931	14780346	5040628	6661599	3078119	pancreas	PAEN-AU	tumor	DO46771	WGS
0a37e479ae208ae9fbc6851ec223bb0e	1613157265	1532615504	10614474	3386572	5834893	1393009	pancreas	PAEN-AU	tumor	DO46747	WGS
553a01291eee2f3edd3cca38f0644656	3203498419	2899068746	481900258	131735581	4578502	345586175	pancreas	PAEN-IT	tumor	DO52135	WGS
87cad06a4db5b45c3bf3415fd0708980	3040366774	2860582591	206094264	57773495	11613861	136706908	pancreas	PAEN-IT	tumor	DO52124	WGS
61c5765c5f5fe6e8996e58819c817f1c	2904531356	2738042388	159722504	43631997	9096717	106993790	pancreas	PAEN-IT	tumor	DO52127	WGS
b706bd1093e6ab15e1a8a4d98216c127	2814197819	2635217699	139853296	41103754	8488387	90261155	pancreas	PAEN-IT	tumor	DO52136	WGS
b163aaf25c2822a9282b318daa1dbc1f	2805745064	2663595878	125749162	36801717	9670696	79276749	pancreas	PAEN-IT	tumor	DO52132	WGS
ae450432289ac116be18e4dd1f301cde	2329906665	2193160757	96439812	33404263	4264063	58771486	pancreas	PAEN-IT	tumor	DO52156	WGS
9bbb243b49bba4bc0cac7dd7f25b98ef	2720953638	2554967236	92223184	27921071	8912794	55389319	pancreas	PAEN-IT	tumor	DO52134	WGS
075ccf855edc15da2a7afe62c68cd5ef	2313421608	2200217865	87155760	29370633	5853583	51931544	pancreas	PAEN-IT	tumor	DO52154	WGS
79ec2046e6021bbd1a35bdc5c97a34db	2283926789	2159801491	80531300	26478425	5436400	48616475	pancreas	PAEN-IT	tumor	DO52158	WGS
5158047aed412c02b3329ac55c3f8f68	2186010997	2058914756	75649866	24555136	6854994	44239736	pancreas	PAEN-IT	tumor	DO52140	WGS
66ab39da02f559b827b197ae7599809d	2218113509	2081350367	74508980	27323930	6181424	41003626	pancreas	PAEN-IT	tumor	DO52155	WGS
309858516ca1b6c2f02ceb0385ef17c5	2299495942	2140139252	70467576	27858474	9083944	33525158	pancreas	PAEN-IT	tumor	DO52143	WGS
f3268fe904e6f64325214b50fbc3c523	2278223201	2144603603	69015176	23870891	8776111	36368174	pancreas	PAEN-IT	tumor	DO52141	WGS
0ad73352cb328d9c568a9dfe7c2e9975	2218391548	2087192894	68344084	22475390	6057010	39811684	pancreas	PAEN-IT	tumor	DO52159	WGS
89d1fe98b04e05c04016d929504beeb7	2163383138	2036701531	62553384	21663711	3615595	37274078	pancreas	PAEN-IT	tumor	DO52137	WGS
cd9e4d4458d7b202de800b01148397a3	2318721642	2177256869	62236516	17980358	6233125	38023033	pancreas	PAEN-IT	tumor	DO52153	WGS
e9d0e544e67ed9069dc6e89c0fab2ecb	2171725811	2049944746	62036280	21951389	3764847	36320044	pancreas	PAEN-IT	tumor	DO52128	WGS
c9de539bb3c6809fba7d4f4fff71cad3	1894687954	1795253666	55851272	19564881	5048750	31237641	pancreas	PAEN-IT	tumor	DO52152	WGS
189ae172b67796a792006014660b605c	1496418400	1413752223	54038332	8979008	5163954	39895370	pancreas	PAEN-IT	tumor	DO52164	WGS
19ca4ed54b5d06444237db6a5b305e40	2502258406	2371902953	52781496	23798981	6701992	22280523	pancreas	PAEN-IT	tumor	DO52144	WGS
856656274fd59c9109bb40ed459aab93	1823128047	1724862323	49673736	18966384	7822515	22884837	pancreas	PAEN-IT	tumor	DO52123	WGS
c1733bf26267239c32c8b402fde0d7ea	2070186590	1957347646	47855902	17082872	4333112	26439918	pancreas	PAEN-IT	tumor	DO52122	WGS
9d4570a7e764261f072fe455fa59db29	1687172270	1603624560	44847484	17687508	8774111	18385865	pancreas	PAEN-IT	tumor	DO52129	WGS
56ed39874647fedbe295f650fa6a79a9	2274829282	2135265677	44543862	16680788	7280294	20582780	pancreas	PAEN-IT	tumor	DO52150	WGS
6b503809e6ab4b8adab86871299aa8ff	1686131473	1588455905	42455404	16723245	7116290	18615869	pancreas	PAEN-IT	tumor	DO52125	WGS
08f7ccf763fdbae903a55119f1b379fa	2276160336	2154590237	42040962	16672512	8419393	16949057	pancreas	PAEN-IT	tumor	DO52146	WGS
0d96bb3b4e32670e33c6f8d2979d036a	2352924278	2197520859	40989316	15635764	7234651	18118901	pancreas	PAEN-IT	tumor	DO52149	WGS
5f5fc477fa057c04bc37dbb94ee820d3	2251718988	2117582819	40650788	14650918	7248427	18751443	pancreas	PAEN-IT	tumor	DO52151	WGS
eb6c74488eb1ff6880e6f369cd53bbee	2414873327	2278054310	40182302	14638199	6933688	18610415	pancreas	PAEN-IT	tumor	DO52147	WGS
7b4a1a9b760e944f4dcfa8d5983793a2	2240888873	2107919833	35411992	13019191	8506503	13886298	pancreas	PAEN-IT	tumor	DO52148	WGS
ccb9cd3f673674a5959ed66a9eabb02f	2304077195	2175157003	33572226	11380417	8525306	13666503	pancreas	PAEN-IT	tumor	DO52139	WGS
b2a1561f2e9bbf93f232ddfa169ca09f	1750204313	1643874509	33406710	10741736	3540436	19124538	pancreas	PAEN-IT	tumor	DO52161	WGS
b44d6b863cc95b9c7dba11c5b9985bb5	2219857956	2097279501	31684946	12532572	8308342	10844032	pancreas	PAEN-IT	tumor	DO52142	WGS
318340430226b95c70e7c197287fc6d3	1503947679	1419596620	28051448	10570403	6180741	11300304	pancreas	PAEN-IT	tumor	DO52126	WGS
aefd9917e58a2038ba457491438a5240	1794498692	1685535133	26509460	7261105	3441693	15806662	pancreas	PAEN-IT	tumor	DO52162	WGS
74486dd920d0ea07275de6c026607685	1763096788	1665077333	13636724	6690325	3452209	3494190	pancreas	PAEN-IT	tumor	DO52131	WGS
23481812405fd2c1420253ddcbc0174a	1660755321	1503977550	131502958	60984701	3351130	67167127	cns	PBCA-DE	tumor	DO36071	WGS
79015d43091b1f62872a43b23cc0de6b	1532958422	1456489617	116444164	24095892	3141342	89206930	cns	PBCA-DE	tumor	DO48967	WGS
39bbf99d4c39197aa434adfa61b74374	1311842248	1196927202	100296384	47337652	2605753	50352979	cns	PBCA-DE	tumor	DO35749	WGS
02107064be587ade898ea66b788ed06a	1356802435	1243199862	99589888	46977142	2721982	49890764	cns	PBCA-DE	tumor	DO35747	WGS
81eda0bc1fc8497401deb505b271a0e6	1320053733	1224600634	84511862	40703551	2965364	40842947	cns	PBCA-DE	tumor	DO36009	WGS
0aaf310b4c1417109340e2e8d424e5b7	1507604541	1393585870	68347038	30792331	4387481	33167226	cns	PBCA-DE	tumor	DO36080	WGS
1472ca8924948038fdab84a53f254577	1800206941	1667843877	65424168	30548028	3616573	31259567	cns	PBCA-DE	tumor	DO36074	WGS
fbb433fd56a49d069b7b0ca27424de3d	2238215291	2117833766	50261000	12645524	27055254	10560222	cns	PBCA-DE	tumor	DO35547	WGS
328f5ec0ce42baaec7b1daa27f42e66b	1670332451	1585479230	49047218	9236369	34212672	5598177	cns	PBCA-DE	tumor	DO35558	WGS
7e3d691dfa039d8c9a1e46cb33635ece	1052820261	998428659	46449362	8088002	11842564	26518796	cns	PBCA-DE	tumor	DO48898	WGS
602804fde7414c6d04aab8ce718141d6	1775092561	1687069978	45366796	16677181	13464694	15224921	cns	PBCA-DE	tumor	DO35553	WGS
9e935cbda812727cbd554768d724252c	1826475707	1734943494	45078920	21472522	16208993	7397405	cns	PBCA-DE	tumor	DO35552	WGS
c5ea0f563998a38b7090777fba556807	1367312632	1286849707	44631728	3510517	4309308	3051549	cns	PBCA-DE	tumor	DO48973	WGS
d9a3b837a5fd642cd56ab68d26488163	1917884968	1811040015	41363010	12487149	20726297	8149564	cns	PBCA-DE	tumor	DO35559	WGS
444a6e0a6fd73dc62a44e87071265488	1748243121	1660400859	40367926	17610675	16029654	6727597	cns	PBCA-DE	tumor	DO35550	WGS
2d1a35bca27f1b9f7ce1e5a2e52a4173	1167497824	1092583882	39820958	18469989	2581324	18769645	cns	PBCA-DE	tumor	DO35617	WGS
[truncated: 3,355 more rows]

## Sheet: 2 Candidate Reads RNAseq
extractid	candidate_readcounts	organ_system	dcc_project_code	rna_seq_tumor_normal	icgc_donor_id	library_strategy
PCAWG.8f915894-a329-48fc-a64b-695e462a3793	21182462	bladder	BLCA-US	tumor	DO669	RNA-Seq
PCAWG.6f777846-9da3-4986-8e69-91874dd719ab	20781122	bladder	BLCA-US	tumor	DO720	RNA-Seq
PCAWG.ba7d499b-049b-4ba2-be02-e513f81d453e	20718254	bladder	BLCA-US	tumor	DO479	RNA-Seq
PCAWG.5c2ab9dd-c1ed-4d57-b68d-56a7b52b80e0	20680422	bladder	BLCA-US	tumor	DO555	RNA-Seq
PCAWG.aa3607ba-1e1e-4099-8197-da680e69925f	20135190	bladder	BLCA-US	tumor	DO856	RNA-Seq
PCAWG.be7e0d7d-142e-4bf4-97b3-c9cc7c763687	19690206	bladder	BLCA-US	tumor	DO483	RNA-Seq
PCAWG.122ec841-45fc-4a68-b69c-b9b91ddef8ae	19599262	bladder	BLCA-US	tumor	DO498	RNA-Seq
PCAWG.342ff523-e6ec-439a-bada-f8ae45907aa5	19598582	bladder	BLCA-US	tumor	DO496	RNA-Seq
PCAWG.10ba899c-0ca5-49bd-b14f-366e2126f953	19434308	bladder	BLCA-US	tumor	DO828	RNA-Seq
PCAWG.5ca1a1e9-e308-4d90-ad82-a9adce2c1dde	19409980	bladder	BLCA-US	tumor	DO561	RNA-Seq
PCAWG.0e53a110-3039-4099-861a-0ed98a92835b	18958636	bladder	BLCA-US	tumor	DO44097	RNA-Seq
PCAWG.dc9ca6fa-4560-4d5b-887f-665c4fff81aa	18949866	bladder	BLCA-US	tumor	DO548	RNA-Seq
PCAWG.11ad1d34-dee3-42f9-9b7d-13ba47c1d205	18713034	bladder	BLCA-US	tumor	DO575	RNA-Seq
PCAWG.3efe62ae-179f-4e33-953f-45fd104a1caf	17043772	bladder	BLCA-US	tumor	DO477	RNA-Seq
PCAWG.b5700204-e49b-4c3d-8318-a4b694480fee	16465032	bladder	BLCA-US	tumor	DO522	RNA-Seq
PCAWG.07dd2392-8d59-45f5-bae1-290184c85421	16437448	bladder	BLCA-US	tumor	DO639	RNA-Seq
PCAWG.f4288632-a94f-4777-a5d6-1a76b12abcc5	16074284	bladder	BLCA-US	tumor	DO804	RNA-Seq
PCAWG.d35e1f73-b215-4a57-aa2e-463124cd5d61	14496754	bladder	BLCA-US	tumor	DO822	RNA-Seq
PCAWG.2772db65-145c-491d-b49f-fe37bbc2d90a	14312938	bladder	BLCA-US	tumor	DO472	RNA-Seq
PCAWG.ce2b27ab-3ea1-4e32-b3e5-f64d4666baf1	12441834	bladder	BLCA-US	tumor	DO695	RNA-Seq
PCAWG.65e2deab-5ba3-4d8c-83a9-69b29e0e8e40	8472036	bladder	BLCA-US	tumor	DO689	RNA-Seq
PCAWG.b6c3105f-77c6-4894-8743-9f76ea72d9ff	8292764	bladder	BLCA-US	tumor	DO536	RNA-Seq
PCAWG.d2673f0a-c3cc-48c8-b083-faae43b7bee1	6936114	bladder	BLCA-US	tumor	DO675	RNA-Seq
PCAWG.7539d2b0-ebe2-47c8-ba59-4d19bd6cd6f5	72522794	breast	BRCA-US	tumor	DO2593	RNA-Seq
PCAWG.14502ddf-7933-4be1-9a9b-32fd132f328e	67789464	breast	BRCA-US	tumor	DO5012	RNA-Seq
PCAWG.dbe34b62-3b12-401a-9908-7ffc7d18ab41	51062684	breast	BRCA-US	tumor	DO2539	RNA-Seq
PCAWG.289d70be-aa36-438f-83be-6f8e29b44981	48201012	breast	BRCA-US	tumor	DO1392	RNA-Seq
PCAWG.981ef671-f809-4a0f-9835-fd982eec007e	38130840	breast	BRCA-US	tumor	DO44111	RNA-Seq
PCAWG.ca9e54fe-9b22-4d88-83f4-0af418874545	35233396	breast	BRCA-US	tumor	DO3874	RNA-Seq
PCAWG.4ade6634-a4b4-4f1e-9c87-ffe21b944433	34486090	breast	BRCA-US	tumor	DO3188	RNA-Seq
PCAWG.de399eb3-5479-46e2-8e9d-cc870c4d9abd	33030852	breast	BRCA-US	tumor	DO4359	RNA-Seq
PCAWG.477027ec-7d7e-43e5-9a7a-dbf80830a787	32552452	breast	BRCA-US	tumor	DO2647	RNA-Seq
PCAWG.3945fe90-44f2-438a-a8e6-fb89b2003499	32176116	breast	BRCA-US	tumor	DO5249	RNA-Seq
PCAWG.d9bcb72f-4e25-418a-90a8-4efbdf63ef74	32163218	breast	BRCA-US	tumor	DO6144	RNA-Seq
PCAWG.e33149ad-7364-4f58-9d6f-22707511f4d3	30775218	breast	BRCA-US	tumor	DO5347	RNA-Seq
PCAWG.f48cd28b-368e-4de6-b051-1a48381b9866	29672236	breast	BRCA-US	tumor	DO2323	RNA-Seq
PCAWG.74925915-0801-448a-abb3-7ccc8e8ab278	28860610	breast	BRCA-US	tumor	DO1249	RNA-Seq
PCAWG.d0e6ec46-3ba5-4af6-8cde-542b5ad79913	28107462	breast	BRCA-US	tumor	DO1559	RNA-Seq
PCAWG.b7ac3072-96a1-4652-b694-ca5de7710941	28016962	breast	BRCA-US	tumor	DO4719	RNA-Seq
PCAWG.b7021d28-750f-49cf-a536-85b6775a52bd	27301810	breast	BRCA-US	tumor	DO1274	RNA-Seq
PCAWG.6379ec28-62e1-494c-9eee-a8dc7dc27c46	26977042	breast	BRCA-US	tumor	DO3140	RNA-Seq
PCAWG.d805f85f-6142-40df-8280-9fc07ddc8cb5	26917854	breast	BRCA-US	tumor	DO3840	RNA-Seq
PCAWG.b25bc77d-cf07-4421-ab44-95e03b7fb71d	26708642	breast	BRCA-US	tumor	DO2897	RNA-Seq
PCAWG.59931f65-ec17-4e0c-8d67-58a44f81c83b	26690488	breast	BRCA-US	tumor	DO5661	RNA-Seq
PCAWG.3f761da6-f76e-4c38-ad9a-2bd36ea80f43	26389808	breast	BRCA-US	tumor	DO1281	RNA-Seq
PCAWG.b54dd3aa-2b15-436e-8bb6-65ab65ea7608	26021544	breast	BRCA-US	tumor	DO1291	RNA-Seq
PCAWG.3db3d88b-e7a1-4024-a8a1-07e26d3d68f3	25005920	breast	BRCA-US	tumor	DO4695	RNA-Seq
PCAWG.3cd9dc35-1d71-4646-904e-e90f20e82cb3	24898036	breast	BRCA-US	tumor	DO5808	RNA-Seq
PCAWG.06e17625-2cf7-4ba5-b47d-5fb1091a3c61	24894704	breast	BRCA-US	tumor	DO4018	RNA-Seq
PCAWG.f888fc09-259f-42a1-b4fe-04403fcef6f8	24723636	breast	BRCA-US	tumor	DO2783	RNA-Seq
PCAWG.b94fb095-079f-4fe8-acca-182342aab1d2	24687798	breast	BRCA-US	tumor	DO2551	RNA-Seq
PCAWG.72237615-1ebe-455d-a6a7-f91a4da50733	24343644	breast	BRCA-US	tumor	DO5626	RNA-Seq
PCAWG.f2be2f3f-43d5-435e-bd15-6056657c2205	24287886	breast	BRCA-US	tumor	DO3110	RNA-Seq
PCAWG.a28417d7-5915-4fd9-8c1d-3decff6f02aa	24235294	breast	BRCA-US	tumor	DO2341	RNA-Seq
PCAWG.66c59bdb-823a-4258-9615-b9b98974bce5	24183668	breast	BRCA-US	tumor	DO4796	RNA-Seq
PCAWG.446f44f9-f00f-4a79-96c4-23ebc2734165	24092972	breast	BRCA-US	tumor	DO4036	RNA-Seq
PCAWG.5d268178-b1a6-4a70-ad04-0168a1d46206	23928000	breast	BRCA-US	tumor	DO3158	RNA-Seq
PCAWG.b5ce745f-ca69-4c5d-b5e5-29471efd7c42	23846670	breast	BRCA-US	tumor	DO5312	RNA-Seq
PCAWG.6e261d64-c20a-4d81-a37e-43338123ef8c	23539646	breast	BRCA-US	tumor	DO4233	RNA-Seq
PCAWG.a794392b-e8c9-4cee-b7fa-aec3b96f6c55	23415868	breast	BRCA-US	tumor	DO2078	RNA-Seq
PCAWG.d14cf198-62fd-4787-9641-0b77d0c1ea99	23209368	breast	BRCA-US	tumor	DO2712	RNA-Seq
PCAWG.edb8e13c-b10e-4a43-afd7-6c70c86b6c3f	23002470	breast	BRCA-US	tumor	DO2252	RNA-Seq
PCAWG.aaff09c1-7c1f-4421-af06-694d615ac72f	22755036	breast	BRCA-US	tumor	DO2222	RNA-Seq
PCAWG.a85abe50-4a7b-4c06-a593-ae4264d93bc0	22607194	breast	BRCA-US	tumor	DO2114	RNA-Seq
PCAWG.c50a23a9-32d6-4aef-99e9-9b6d08fbbe41	22415520	breast	BRCA-US	tumor	DO3662	RNA-Seq
PCAWG.992f1d95-109c-4783-9392-c7587a539e8e	22251628	breast	BRCA-US	tumor	DO1954	RNA-Seq
PCAWG.f26e73ea-9282-4e81-a70d-9fad49c91109	22202416	breast	BRCA-US	tumor	DO2096	RNA-Seq
PCAWG.432c0e30-7fa0-4458-9782-9c589144193b	22163620	breast	BRCA-US	tumor	DO4185	RNA-Seq
PCAWG.e1b05966-36f1-420c-903b-102558b97df9	22077564	breast	BRCA-US	tumor	DO1301	RNA-Seq
PCAWG.9d5dfd9b-2725-4153-9de4-a274d3306493	22013970	breast	BRCA-US	tumor	DO4766	RNA-Seq
PCAWG.366e1ef1-4909-460c-a1cf-4999c445cf11	21766712	breast	BRCA-US	tumor	DO2509	RNA-Seq
PCAWG.d8c8ac7a-c116-4d3b-955a-476d9c73673d	21641056	breast	BRCA-US	tumor	DO44273	RNA-Seq
PCAWG.fe7cbe2d-2e22-4ca4-aa8b-e1ae81d90ffe	21601682	breast	BRCA-US	tumor	DO2706	RNA-Seq
PCAWG.b9570238-8066-4991-b1a3-097d199b3af0	21444704	breast	BRCA-US	tumor	DO3182	RNA-Seq
PCAWG.e4049f73-e7f7-4321-9df9-b0e8dbbabe9f	21155886	breast	BRCA-US	tumor	DO6231	RNA-Seq
PCAWG.b2f5a279-accc-4241-968e-476465ee3156	20751728	breast	BRCA-US	tumor	DO5696	RNA-Seq
PCAWG.d55649ed-2634-47d9-8480-51ef964a5743	20518748	breast	BRCA-US	tumor	DO2084	RNA-Seq
PCAWG.60fc2539-920e-40b1-a728-afac289cbd24	20406796	breast	BRCA-US	tumor	DO1287	RNA-Seq
PCAWG.2b7cee9b-2ab2-49f6-8c80-7e5ba9351a59	20339674	breast	BRCA-US	tumor	DO3458	RNA-Seq
PCAWG.cd7b3747-0703-455f-9cb6-b02b9bf8ab00	20052962	breast	BRCA-US	tumor	DO3614	RNA-Seq
PCAWG.7f24d120-6f66-4588-9894-63f882932991	19886048	breast	BRCA-US	tumor	DO5375	RNA-Seq
PCAWG.ea0add07-2cd7-4230-a37d-c621bec85b17	19856832	breast	BRCA-US	tumor	DO4155	RNA-Seq
PCAWG.079d974a-6a6d-4933-87a1-13e11e37320d	19635268	breast	BRCA-US	tumor	DO44103	RNA-Seq
PCAWG.47f36832-d3d3-4aa1-be69-dfea27808e6b	19355284	breast	BRCA-US	tumor	DO4963	RNA-Seq
PCAWG.ef59992f-ef6c-4873-87c7-335c13bb78ef	19142842	breast	BRCA-US	tumor	DO4557	RNA-Seq
PCAWG.1763262a-1ceb-4ed5-a589-36968e96b1e1	19055734	breast	BRCA-US	tumor	DO4635	RNA-Seq
PCAWG.9cb13393-46c8-4f4e-8a82-f791ca3eeb15	18667842	breast	BRCA-US	tumor	DO2842	RNA-Seq
PCAWG.01ece777-02ae-4657-b295-1943959f5e1e	18551576	breast	BRCA-US	tumor	DO4080	RNA-Seq
PCAWG.d8543de2-670b-4e2b-9881-dc5ce07893f5	18411124	breast	BRCA-US	tumor	DO3037	RNA-Seq
PCAWG.9da91059-89ed-406f-b11b-e67a113e87bc	18243658	breast	BRCA-US	tumor	DO3482	RNA-Seq
PCAWG.c2cbdca9-aa60-42b6-bacf-2a75edc63a23	17886206	breast	BRCA-US	tumor	DO1537	RNA-Seq
PCAWG.8e3c0a5a-692d-4e52-863c-ab2a043483ad	17654528	breast	BRCA-US	tumor	DO5745	RNA-Seq
PCAWG.713244f7-527f-489b-a6b3-d051cc240069	17650944	breast	BRCA-US	tumor	DO2055	RNA-Seq
PCAWG.95d7ed06-ab94-4920-b447-100335a5491d	17536222	breast	BRCA-US	tumor	DO1663	RNA-Seq
PCAWG.d6ee7330-3522-4d1f-b493-d36b50fb5f95	17124010	breast	BRCA-US	tumor	DO1290	RNA-Seq
PCAWG.2b0acc47-842d-41f8-a631-3af0005c2ff0	16984026	breast	BRCA-US	tumor	DO5200	RNA-Seq
PCAWG.c6f65c79-8d8b-4784-be80-64a69b4cc000	16303518	breast	BRCA-US	tumor	DO2455	RNA-Seq
PCAWG.3e91ef09-3157-4a0e-aeb9-f2c9e14ca0f5	16235944	breast	BRCA-US	tumor	DO2995	RNA-Seq
PCAWG.4f6891dc-3b2b-453f-9173-cfcfb79cee6d	16179526	breast	BRCA-US	tumor	DO4138	RNA-Seq
PCAWG.1b2113a6-d237-4316-9705-1c7edf76b0f4	16053842	breast	BRCA-US	tumor	DO4449	RNA-Seq
PCAWG.13043f5e-f25c-4274-a9b0-4a763c42e294	15998116	breast	BRCA-US	tumor	DO3958	RNA-Seq
PCAWG.2cec92cb-1c5e-45d5-92ed-5b9cba4dbeee	15838370	breast	BRCA-US	tumor	DO3352	RNA-Seq
PCAWG.fc8d69b5-1b5a-47e9-b4e7-c0ced58673c6	15834546	breast	BRCA-US	tumor	DO1328	RNA-Seq
PCAWG.c7c70aca-370d-44ed-9610-3641b76fa5c2	15593838	breast	BRCA-US	tumor	DO3804	RNA-Seq
PCAWG.def974bb-4832-4cb5-b63e-b97efa2fb346	15382752	breast	BRCA-US	tumor	DO1257	RNA-Seq
PCAWG.a9fde415-1397-4a49-9c8b-e7fed32bf9c1	14826730	breast	BRCA-US	tumor	DO4473	RNA-Seq
PCAWG.8f0ea36d-10e7-43bd-9083-ab7aade0c28c	14613024	breast	BRCA-US	tumor	DO2503	RNA-Seq
PCAWG.7148eabc-9882-485b-a84b-2168da4ed63a	14122410	breast	BRCA-US	tumor	DO2694	RNA-Seq
PCAWG.61580f5a-5938-437d-910b-04541720bc31	13458284	breast	BRCA-US	tumor	DO3412	RNA-Seq
PCAWG.1231589e-c1f7-4281-b23d-c19db1d60122	13389146	breast	BRCA-US	tumor	DO1384	RNA-Seq
PCAWG.2d2358aa-e62e-4d38-bcb3-94faac6ad47b	13008452	breast	BRCA-US	tumor	DO3500	RNA-Seq
PCAWG.7dca6ebc-753a-4560-ab06-8c0a7ddda302	12415898	breast	BRCA-US	tumor	DO2719	RNA-Seq
PCAWG.73b41e1e-56ed-47e4-8bf3-077be227480d	12145286	breast	BRCA-US	tumor	DO2629	RNA-Seq
PCAWG.cfcd7bb7-a9dd-4279-bce7-ef9cb4f8173a	7438152	breast	BRCA-US	tumor	DO5046	RNA-Seq
PCAWG.17b91a89-ce8e-4064-a1d8-9be025393c63	71479072	cervix	CESC-US	tumor	DO49009	RNA-Seq
PCAWG.d8124e5e-6b08-408f-bc62-b2a62752212e	53390264	cervix	CESC-US	tumor	DO6332	RNA-Seq
PCAWG.cba7f034-6498-43cc-a261-7040de9a85ef	30578470	cervix	CESC-US	tumor	DO6252	RNA-Seq
PCAWG.003de740-7ed3-4a65-b742-3cb1762dcd0d	28384764	cervix	CESC-US	tumor	DO49954	RNA-Seq
PCAWG.29507bea-bf84-4b4e-902b-e7e42d70ca31	26927642	cervix	CESC-US	tumor	DO48977	RNA-Seq
PCAWG.e8e2acc3-9fcf-4a28-a129-fdfcbd0f7b4e	25536890	cervix	CESC-US	tumor	DO49014	RNA-Seq
PCAWG.34b035ca-d024-4556-931b-02fcbd0ee18e	24264108	cervix	CESC-US	tumor	DO6249	RNA-Seq
PCAWG.11727cc2-e425-46b2-91db-e46f97a6551a	23595674	cervix	CESC-US	tumor	DO48993	RNA-Seq
PCAWG.2430d07e-6cee-4c99-a423-ed4dfb4b8c5e	23593424	cervix	CESC-US	tumor	DO49948	RNA-Seq
PCAWG.a5c95229-b9c5-4969-9fb8-9c0bcb313440	22166916	cervix	CESC-US	tumor	DO49001	RNA-Seq
PCAWG.1f575bee-e6b5-4a37-b1f9-9c849f28fd3a	22088340	cervix	CESC-US	tumor	DO48987	RNA-Seq
PCAWG.da62cebb-2fb2-428e-83a6-26034b608d66	20575104	cervix	CESC-US	tumor	DO51600	RNA-Seq
PCAWG.58625357-a105-4552-a484-b43b379b5561	20032666	cervix	CESC-US	tumor	DO48991	RNA-Seq
PCAWG.fea6fa88-4ebb-4971-b614-8c1e2eaa24ae	19064318	cervix	CESC-US	tumor	DO44285	RNA-Seq
PCAWG.a4c92b8a-f41b-411a-80a0-1fa6da81d221	18598358	cervix	CESC-US	tumor	DO6255	RNA-Seq
PCAWG.ab5951a5-3906-42af-b873-72b9949cd1fd	16315392	cervix	CESC-US	tumor	DO49880	RNA-Seq
PCAWG.e0b337ce-8e93-4a17-9097-0d8929153394	15036372	cervix	CESC-US	tumor	DO6314	RNA-Seq
PCAWG.c92c82df-7583-42f7-b4f5-da7581a43e7d	14001234	cervix	CESC-US	tumor	DO51592	RNA-Seq
PCAWG.b3c836f9-f04f-4403-827c-908f60d56cb4	13248880	cervix	CESC-US	tumor	DO49956	RNA-Seq
PCAWG.0ec69bcb-4be7-43d8-868f-3b8ab1e99529	10920584	cervix	CESC-US	tumor	DO51594	RNA-Seq
PCAWG.f46d3c88-f895-11e4-825e-97adfb958afb	61267712	lymphoid	CLLE-ES	tumor	DO52706	RNA-Seq
PCAWG.f58702e4-f88a-11e4-82a9-b484fb958afb	33875802	lymphoid	CLLE-ES	tumor	DO51989	RNA-Seq
PCAWG.f6d1f68a-f877-11e4-b4f9-40b0fb958afb	32191270	lymphoid	CLLE-ES	tumor	DO52716	RNA-Seq
PCAWG.86049b82-f891-11e4-9d55-fa9bfb958afb	30662610	lymphoid	CLLE-ES	tumor	DO6360	RNA-Seq
PCAWG.85cb2484-f88b-11e4-bec1-8787fb958afb	29254892	lymphoid	CLLE-ES	tumor	DO51992	RNA-Seq
PCAWG.b04474b0-f893-11e4-b474-d9a3fb958afb	27310738	lymphoid	CLLE-ES	tumor	DO52704	RNA-Seq
PCAWG.a27a550e-d226-11e4-acb2-6a6dfb958afb	24752308	lymphoid	CLLE-ES	tumor	DO6610	RNA-Seq
PCAWG.e21c1878-d235-11e4-99ef-38a5fb958afb	24631134	lymphoid	CLLE-ES	tumor	DO6432	RNA-Seq
PCAWG.ba93a1dc-d234-11e4-abd3-8fa2fb958afb	24617980	lymphoid	CLLE-ES	tumor	DO6402	RNA-Seq
PCAWG.ebb56084-f7eb-11e4-b667-88c0fb958afb	23928702	lymphoid	CLLE-ES	tumor	DO6368	RNA-Seq
PCAWG.a64a4582-d22a-11e4-8b5e-4985fb958afb	22625070	lymphoid	CLLE-ES	tumor	DO7136	RNA-Seq
PCAWG.f414667e-d222-11e4-b48f-5e49fb958afb	22322858	lymphoid	CLLE-ES	tumor	DO6561	RNA-Seq
PCAWG.cc58b6ee-d227-11e4-9567-027bfb958afb	22265492	lymphoid	CLLE-ES	tumor	DO7084	RNA-Seq
PCAWG.4cdce9f8-d231-11e4-af3c-2199fb958afb	22175598	lymphoid	CLLE-ES	tumor	DO6390	RNA-Seq
PCAWG.c6893214-d224-11e4-85d0-cb56fb958afb	21974444	lymphoid	CLLE-ES	tumor	DO6580	RNA-Seq
PCAWG.7e42640a-f88d-11e4-b2df-e68cfb958afb	21898456	lymphoid	CLLE-ES	tumor	DO52721	RNA-Seq
PCAWG.b6a428c2-f867-11e4-bbb2-c84cfb958afb	21738212	lymphoid	CLLE-ES	tumor	DO6386	RNA-Seq
PCAWG.320e709a-f88f-11e4-a394-5c93fb958afb	21588874	lymphoid	CLLE-ES	tumor	DO52725	RNA-Seq
PCAWG.14d7fc2a-cece-11e4-9ee6-b86cfb958afb	21554530	lymphoid	CLLE-ES	tumor	DO6352	RNA-Seq
PCAWG.de2bfd3a-f609-11e4-8db2-ba96fb958afb	21468552	lymphoid	CLLE-ES	tumor	DO6353	RNA-Seq
PCAWG.e3209066-f86c-11e4-99c0-4473fb958afb	21430472	lymphoid	CLLE-ES	tumor	DO6665	RNA-Seq
PCAWG.af610ae6-f6da-11e4-959e-a492fb958afb	21075358	lymphoid	CLLE-ES	tumor	DO6370	RNA-Seq
PCAWG.73c9b83e-d236-11e4-99fe-82a6fb958afb	21032626	lymphoid	CLLE-ES	tumor	DO6438	RNA-Seq
PCAWG.05ed234e-d229-11e4-8061-057ffb958afb	20915874	lymphoid	CLLE-ES	tumor	DO7108	RNA-Seq
PCAWG.8ad6024e-f6e4-11e4-9d8a-81b4fb958afb	20141634	lymphoid	CLLE-ES	tumor	DO7328	RNA-Seq
PCAWG.6e256778-f8a3-11e4-9e2c-ff5dfb958afb	19894142	lymphoid	CLLE-ES	tumor	DO52711	RNA-Seq
PCAWG.542588ee-d22e-11e4-8ae5-6590fb958afb	19449660	lymphoid	CLLE-ES	tumor	DO6470	RNA-Seq
PCAWG.e3181490-d229-11e4-9c78-cf81fb958afb	19070664	lymphoid	CLLE-ES	tumor	DO7112	RNA-Seq
PCAWG.a20ea0c2-f8a3-11e4-a163-915efb958afb	18929442	lymphoid	CLLE-ES	tumor	DO52713	RNA-Seq
PCAWG.13369afc-f868-11e4-b11f-fc4ffb958afb	18904860	lymphoid	CLLE-ES	tumor	DO6388	RNA-Seq
PCAWG.bb6ac238-d230-11e4-b140-6c97fb958afb	17923802	lymphoid	CLLE-ES	tumor	DO6382	RNA-Seq
PCAWG.87250fa0-d22c-11e4-8449-3b8cfb958afb	17362674	lymphoid	CLLE-ES	tumor	DO6748	RNA-Seq
PCAWG.a6c6d888-d22d-11e4-84e1-738efb958afb	17001578	lymphoid	CLLE-ES	tumor	DO6362	RNA-Seq
PCAWG.a547b3d2-d233-11e4-a9cb-809ffb958afb	16782938	lymphoid	CLLE-ES	tumor	DO6394	RNA-Seq
PCAWG.b22c5a18-f6e0-11e4-8ef4-b5a7fb958afb	16589650	lymphoid	CLLE-ES	tumor	DO52699	RNA-Seq
PCAWG.b3fff32c-f6d6-11e4-ae7e-d184fb958afb	16542946	lymphoid	CLLE-ES	tumor	DO6364	RNA-Seq
PCAWG.a5cf5506-d221-11e4-8475-47acfb958afb	16029206	lymphoid	CLLE-ES	tumor	DO6552	RNA-Seq
PCAWG.c0c41532-f895-11e4-9ccf-17adfb958afb	15961634	lymphoid	CLLE-ES	tumor	DO52705	RNA-Seq
PCAWG.4ef154c8-d235-11e4-bc85-28a4fb958afb	15622442	lymphoid	CLLE-ES	tumor	DO6418	RNA-Seq
PCAWG.2c2c6276-d234-11e4-82e9-90a0fb958afb	15617612	lymphoid	CLLE-ES	tumor	DO6396	RNA-Seq
PCAWG.d1b1e8b0-d225-11e4-94ac-2c5afb958afb	15192956	lymphoid	CLLE-ES	tumor	DO6585	RNA-Seq
PCAWG.f58676ca-f60b-11e4-8600-849dfb958afb	14867616	lymphoid	CLLE-ES	tumor	DO52701	RNA-Seq
PCAWG.fa147ede-d21c-11e4-8cdc-859ffb958afb	14552150	lymphoid	CLLE-ES	tumor	DO6450	RNA-Seq
PCAWG.74150044-f7e5-11e4-81b4-99aefb958afb	14528790	lymphoid	CLLE-ES	tumor	DO7018	RNA-Seq
PCAWG.61508802-f7ea-11e4-af6f-80bcfb958afb	14142376	lymphoid	CLLE-ES	tumor	DO7024	RNA-Seq
PCAWG.8255895e-f893-11e4-98ba-22a3fb958afb	14112690	lymphoid	CLLE-ES	tumor	DO52700	RNA-Seq
PCAWG.26cebcea-f8a2-11e4-8f29-ba58fb958afb	14102354	lymphoid	CLLE-ES	tumor	DO51967	RNA-Seq
PCAWG.36a1518c-f870-11e4-b685-8186fb958afb	13827034	lymphoid	CLLE-ES	tumor	DO7172	RNA-Seq
PCAWG.9bd34f64-f7ea-11e4-a6d5-43bdfb958afb	13773316	lymphoid	CLLE-ES	tumor	DO6456	RNA-Seq
PCAWG.de8e0f1e-f886-11e4-93ef-a770fb958afb	13652354	lymphoid	CLLE-ES	tumor	DO52720	RNA-Seq
PCAWG.d0e5bdc0-f887-11e4-a9de-4b74fb958afb	13332942	lymphoid	CLLE-ES	tumor	DO7304	RNA-Seq
PCAWG.6c4e45ae-f86d-11e4-97ca-a376fb958afb	13309638	lymphoid	CLLE-ES	tumor	DO6690	RNA-Seq
PCAWG.e939802c-f86f-11e4-8afe-4f85fb958afb	13304908	lymphoid	CLLE-ES	tumor	DO7166	RNA-Seq
PCAWG.f016d676-d220-11e4-ab9a-03aafb958afb	13165642	lymphoid	CLLE-ES	tumor	DO6513	RNA-Seq
PCAWG.faa55724-f86e-11e4-a6b4-0e81fb958afb	12897472	lymphoid	CLLE-ES	tumor	DO7124	RNA-Seq
PCAWG.d84262d0-f873-11e4-a3e4-549afb958afb	12882522	lymphoid	CLLE-ES	tumor	DO6354	RNA-Seq
PCAWG.827dc390-f886-11e4-9a26-776ffb958afb	12842498	lymphoid	CLLE-ES	tumor	DO7280	RNA-Seq
PCAWG.b08ab03c-d21f-11e4-8624-41a6fb958afb	12835582	lymphoid	CLLE-ES	tumor	DO6492	RNA-Seq
PCAWG.fdfe025e-f873-11e4-8424-009bfb958afb	12712070	lymphoid	CLLE-ES	tumor	DO7214	RNA-Seq
PCAWG.787decca-f86e-11e4-8be4-037efb958afb	12628922	lymphoid	CLLE-ES	tumor	DO6695	RNA-Seq
PCAWG.fbbf36d8-f8a1-11e4-ad70-0958fb958afb	12548970	lymphoid	CLLE-ES	tumor	DO52710	RNA-Seq
PCAWG.50dfe76e-f6dd-11e4-bb4b-d09bfb958afb	12540116	lymphoid	CLLE-ES	tumor	DO6410	RNA-Seq
PCAWG.18a7818a-f6e3-11e4-b54b-deaffb958afb	12293800	lymphoid	CLLE-ES	tumor	DO52717	RNA-Seq
PCAWG.022f6f2a-f888-11e4-a791-8475fb958afb	12180094	lymphoid	CLLE-ES	tumor	DO6742	RNA-Seq
PCAWG.cb778ce8-d21b-11e4-943c-9c9cfb958afb	11568826	lymphoid	CLLE-ES	tumor	DO6434	RNA-Seq
PCAWG.b7618c9c-f875-11e4-93a3-c7a2fb958afb	11197506	lymphoid	CLLE-ES	tumor	DO6428	RNA-Seq
PCAWG.6b12c068-d21e-11e4-88e7-a5a3fb958afb	10138498	lymphoid	CLLE-ES	tumor	DO6940	RNA-Seq
PCAWG.6976fc40-d220-11e4-b89e-e3a8fb958afb	9174602	lymphoid	CLLE-ES	tumor	DO6504	RNA-Seq
PCAWG.709a03bc-d222-11e4-945c-b0b7fb958afb	8739216	lymphoid	CLLE-ES	tumor	DO6558	RNA-Seq
PCAWG.126ef0b6-d21f-11e4-aac5-00a5fb958afb	8448804	lymphoid	CLLE-ES	tumor	DO6474	RNA-Seq
PCAWG.266adbd0-d219-11e4-9fa1-3291fb958afb	6933978	lymphoid	CLLE-ES	tumor	DO6430	RNA-Seq
PCAWG.8ebd29b8-06ae-451a-a5e3-6a764c9e55f4	22200092	colon.rectum	COAD-US	tumor	DO44090	RNA-Seq
PCAWG.88c66027-f9bb-43f3-af2a-37acff4c3c03	18481438	colon.rectum	COAD-US	tumor	DO44094	RNA-Seq
PCAWG.9fe898c6-e926-4ffe-8b87-2c14d8d57fb3	18463218	colon.rectum	COAD-US	tumor	DO44089	RNA-Seq
PCAWG.25f74f74-9df1-4f9f-be0d-b2f32077c08b	18410376	colon.rectum	COAD-US	tumor	DO44096	RNA-Seq
PCAWG.6b3d0323-a036-48ea-9f54-3c769709567b	18192704	colon.rectum	COAD-US	tumor	DO7801	RNA-Seq
PCAWG.9c296a8c-78bc-4b72-a372-1d6f6daf0702	17831014	colon.rectum	COAD-US	tumor	DO51731	RNA-Seq
PCAWG.bdf4455b-15ed-4a37-8250-3bd80a4ec66a	17482322	colon.rectum	COAD-US	tumor	DO8047	RNA-Seq
PCAWG.68a0aeca-6541-40cb-8777-159658573e65	17149364	colon.rectum	COAD-US	tumor	DO44091	RNA-Seq
PCAWG.feae357d-f624-4ea7-bc40-f9b4a31d4c22	17115734	colon.rectum	COAD-US	tumor	DO7858	RNA-Seq
PCAWG.1562f565-a000-437c-a9c8-f058639023b4	17080838	colon.rectum	COAD-US	tumor	DO44086	RNA-Seq
PCAWG.b2afa56a-6c9f-4aad-9280-8cd04aeea306	16237806	colon.rectum	COAD-US	tumor	DO219106	RNA-Seq
PCAWG.50ec023b-df42-4f83-8bde-d5fd4eea233d	16166410	colon.rectum	COAD-US	tumor	DO8264	RNA-Seq
PCAWG.b3e63ab6-760c-4e1b-9f14-71b31e73530c	15216884	colon.rectum	COAD-US	tumor	DO44088	RNA-Seq
PCAWG.2d1855be-6a4f-423e-94c3-6135813296b9	15114914	colon.rectum	COAD-US	tumor	DO44093	RNA-Seq
PCAWG.a1a63456-218e-40be-aeff-c6e5565f8cbf	15056642	colon.rectum	COAD-US	tumor	DO50090	RNA-Seq
PCAWG.49dcf9dd-a058-47de-bf9e-9e90f4cff877	14709360	colon.rectum	COAD-US	tumor	DO10172	RNA-Seq
PCAWG.1d38a970-4348-446b-8ae5-9c4336281e8d	12087390	colon.rectum	COAD-US	tumor	DO9708	RNA-Seq
PCAWG.76775244-8b7e-4ad8-b02a-831d24df2928	11875018	colon.rectum	COAD-US	tumor	DO44092	RNA-Seq
PCAWG.030868b4-2b46-4897-a03c-ec60c2bb71a5	11055208	colon.rectum	COAD-US	tumor	DO8360	RNA-Seq
PCAWG.d59606de-39e0-4117-88ee-049d5c6b012e	5819804	colon.rectum	COAD-US	tumor	DO44087	RNA-Seq
PCAWG.ef3dceba-8b56-470a-8a08-d82b4da7d5d6	4892026	colon.rectum	COAD-US	tumor	DO44095	RNA-Seq
PCAWG.95e480e7-b399-43c7-8cf5-8b19f2f8d2af	0	colon.rectum	COAD-US	tumor	DO7822	RNA-Seq
PCAWG.3b8b6077-4222-43aa-a16f-7c8bc28053b1	0	colon.rectum	COAD-US	tumor	DO7934	RNA-Seq
PCAWG.0d97fa5e-8330-469b-b287-80a4bd881e95	0	colon.rectum	COAD-US	tumor	DO9106	RNA-Seq
PCAWG.c39b97c8-26ce-4713-b421-45ae181ff097	0	colon.rectum	COAD-US	tumor	DO8004	RNA-Seq
PCAWG.63326dc4-305f-4fc1-b54c-1ad38a9aad40	0	colon.rectum	COAD-US	tumor	DO10631	RNA-Seq
PCAWG.f5df74ba-0791-4982-af1c-fd4c5110f110	0	colon.rectum	COAD-US	tumor	DO9074	RNA-Seq
PCAWG.1a6c8a5a-9582-4642-9cce-4bc41a863850	0	colon.rectum	COAD-US	tumor	DO9700	RNA-Seq
PCAWG.c95a3f38-9d0b-4590-b08d-90d2f383c7e5	0	colon.rectum	COAD-US	tumor	DO9732	RNA-Seq
PCAWG.51db3fbd-5ced-4577-ac69-adbd79da93b8	0	colon.rectum	COAD-US	tumor	DO8730	RNA-Seq
PCAWG.fb204dcc-dc93-44a1-b498-c8b31e2c02fb	0	colon.rectum	COAD-US	tumor	DO9940	RNA-Seq
PCAWG.98337d88-4235-4943-871c-102535a6000d	0	colon.rectum	COAD-US	tumor	DO9226	RNA-Seq
PCAWG.c85ba7b1-a806-45a5-98bb-6387861fdfe1	0	colon.rectum	COAD-US	tumor	DO10324	RNA-Seq
PCAWG.abdf3e82-b138-4465-bed1-d4e5f68e8f7e	0	colon.rectum	COAD-US	tumor	DO8658	RNA-Seq
PCAWG.0615cb1b-cdac-4967-815e-723f1c914ccc	0	colon.rectum	COAD-US	tumor	DO10486	RNA-Seq
PCAWG.39c26677-34e2-4f3c-ba7e-efaf82cfc998	0	colon.rectum	COAD-US	tumor	DO9042	RNA-Seq
PCAWG.a9c85b88-b562-4bac-a024-01c66a07e8ec	0	colon.rectum	COAD-US	tumor	DO7990	RNA-Seq
PCAWG.2672fb9b-4e13-44cb-87a2-c50020abe3c0	0	colon.rectum	COAD-US	tumor	DO8858	RNA-Seq
PCAWG.c6f9960e-3b93-4ced-bace-d24c08f4429a	0	colon.rectum	COAD-US	tumor	DO7831	RNA-Seq
PCAWG.db8b65e4-72ef-475b-9eb8-1fc707409631	0	colon.rectum	COAD-US	tumor	DO9034	RNA-Seq
PCAWG.b28997c9-fa4c-4290-981f-57c593706d5a	0	colon.rectum	COAD-US	tumor	DO9788	RNA-Seq
PCAWG.749ae979-65d7-41af-9f43-5e31520de5f4	0	colon.rectum	COAD-US	tumor	DO8898	RNA-Seq
PCAWG.0d743699-ca9a-4b5c-bc8d-ec8a945f1a58	0	colon.rectum	COAD-US	tumor	DO9876	RNA-Seq
PCAWG.c2a75ae0-90c4-4ad7-b384-884fa95aadf3	31249034	lymphoid	DLBC-US	tumor	DO222303	RNA-Seq
PCAWG.70a798e9-fbc9-4a0d-bce8-76d72e55c372	20053434	lymphoid	DLBC-US	tumor	DO222304	RNA-Seq
PCAWG.bf622082-b075-4456-a7d8-8d35c3cf42b7	17341720	lymphoid	DLBC-US	tumor	DO222305	RNA-Seq
PCAWG.6a60625e-3816-41c5-ab06-429625a99107	16583754	lymphoid	DLBC-US	tumor	DO222306	RNA-Seq
PCAWG.be7df1d5-0202-4661-a1fc-f77c10ed4952	13864638	lymphoid	DLBC-US	tumor	DO222308	RNA-Seq
PCAWG.6e013367-6a7f-4cdd-91af-02c28c1a3fd9	13728674	lymphoid	DLBC-US	tumor	DO222309	RNA-Seq
PCAWG.f43220be-dd8d-4f7b-9429-c8ba02a7f2fe	13603956	lymphoid	DLBC-US	tumor	DO222307	RNA-Seq
PCAWG.0b0b7b0c-d669-4667-8b3f-39c4c2946bbb	88749562	cns	GBM-US	tumor	DO12454	RNA-Seq
PCAWG.88f0b526-1ff9-4439-ad3e-82c5d6aab951	64818974	cns	GBM-US	tumor	DO12952	RNA-Seq
PCAWG.9c136ebb-46f5-47d7-b931-45c750ff1e31	59370096	cns	GBM-US	tumor	DO12070	RNA-Seq
PCAWG.8ef04a61-1ee2-482f-8647-e5812772d75e	55403522	cns	GBM-US	tumor	DO13144	RNA-Seq
PCAWG.3f113f42-60ab-4b46-a4e5-70899f42f462	54393526	cns	GBM-US	tumor	DO11447	RNA-Seq
PCAWG.6dcda4f1-0910-4e80-80b1-4357c55519e8	46536062	cns	GBM-US	tumor	DO12484	RNA-Seq
PCAWG.d0dc97b1-0dd1-40b0-89c5-f7cc748d8ecf	45312054	cns	GBM-US	tumor	DO11046	RNA-Seq
PCAWG.30d7cac2-65d4-49ae-8aff-992a2e4e3617	45103868	cns	GBM-US	tumor	DO12034	RNA-Seq
PCAWG.f6ebafe4-2d48-48db-963a-cbf016a3038c	43342900	cns	GBM-US	tumor	DO12814	RNA-Seq
PCAWG.dd8035f9-7285-41be-b5ed-3ccdc4e161ca	42598264	cns	GBM-US	tumor	DO13474	RNA-Seq
PCAWG.50ecb5e8-7866-44ec-9bbb-5d60be340c36	40448898	cns	GBM-US	tumor	DO12370	RNA-Seq
PCAWG.df980cfc-0b67-4b07-84e4-d4d0c169f964	40240772	cns	GBM-US	tumor	DO11854	RNA-Seq
PCAWG.f1792077-d481-45d7-bb9f-73718327e39a	37638312	cns	GBM-US	tumor	DO13869	RNA-Seq
PCAWG.263668a7-e877-4311-9c76-13cf23b1e811	37245610	cns	GBM-US	tumor	DO10975	RNA-Seq
PCAWG.e42761d6-000d-45bb-97e6-f2b647764682	36575650	cns	GBM-US	tumor	DO13510	RNA-Seq
PCAWG.9902269a-805a-4304-8a51-9644a025093e	36099684	cns	GBM-US	tumor	DO13575	RNA-Seq
PCAWG.f1682f50-5698-446b-a06c-faffd04d97fe	35560490	cns	GBM-US	tumor	DO11501	RNA-Seq
PCAWG.0fa2b935-99e8-4466-a86e-9bbb1e3657f3	34854284	cns	GBM-US	tumor	DO14049	RNA-Seq
PCAWG.b51c550d-d83e-4170-8834-8cadc913c8d2	34660884	cns	GBM-US	tumor	DO13318	RNA-Seq
PCAWG.f63cd04d-d0f2-4988-a955-e3b95e933227	34567062	cns	GBM-US	tumor	DO11794	RNA-Seq
PCAWG.06c25514-28c4-4140-8db5-0a1c36df77a9	32851898	cns	GBM-US	tumor	DO11860	RNA-Seq
PCAWG.de2bc0e8-bf7d-4196-93a1-20e1fecaf66a	32442764	cns	GBM-US	tumor	DO11382	RNA-Seq
PCAWG.00b3b72b-0ac4-4016-bfa2-0bfcd5645d4f	31244054	cns	GBM-US	tumor	DO12352	RNA-Seq
PCAWG.2e52bc09-1ac8-41ec-b0f0-31330bd4cf42	30073496	cns	GBM-US	tumor	DO11202	RNA-Seq
PCAWG.ed951674-e5be-421d-a978-df88c4e79e55	29495772	cns	GBM-US	tumor	DO11782	RNA-Seq
PCAWG.bb8cd408-ee39-4dc4-8657-0c53ae5ee47c	28293524	cns	GBM-US	tumor	DO12382	RNA-Seq
PCAWG.f752e5d9-00a8-41f1-ae38-2b589f499088	27565936	cns	GBM-US	tumor	DO12742	RNA-Seq
PCAWG.52918733-0b2d-462b-8784-70bd148d9ffe	27416704	cns	GBM-US	tumor	DO10908	RNA-Seq
PCAWG.98f2d5fa-7957-4a71-bb46-728ff20776ae	23398002	cns	GBM-US	tumor	DO11148	RNA-Seq
PCAWG.006b0868-0c85-436d-8aeb-67016209d25f	42315162	head.neck	HNSC-US	tumor	DO15943	RNA-Seq
PCAWG.cdf2e7d1-c09f-404b-9669-9c165efa0a66	40971904	head.neck	HNSC-US	tumor	DO14942	RNA-Seq
PCAWG.b55cc258-5264-43dd-b42e-6f1f81bcd0c0	30079212	head.neck	HNSC-US	tumor	DO14686	RNA-Seq
PCAWG.06f87926-73b2-482c-ad5b-80aefab1c8be	29084894	head.neck	HNSC-US	tumor	DO15014	RNA-Seq
PCAWG.3fb46808-53da-4e8b-a669-40b8d28ee829	26990232	head.neck	HNSC-US	tumor	DO14420	RNA-Seq
PCAWG.4f099f85-ec2e-4a28-b230-0d5117022a99	26545490	head.neck	HNSC-US	tumor	DO14614	RNA-Seq
PCAWG.5af68b5a-4616-491a-8207-4bde5917e22f	25765580	head.neck	HNSC-US	tumor	DO14566	RNA-Seq
PCAWG.e1dd4ec1-f0e4-4f3c-9877-80b724f74c7d	25674226	head.neck	HNSC-US	tumor	DO14250	RNA-Seq
PCAWG.5a9a3e9c-93ae-48df-95af-9b46329e5245	24733494	head.neck	HNSC-US	tumor	DO15022	RNA-Seq
PCAWG.d6395021-f46b-411d-8091-7ae761f5e191	24637062	head.neck	HNSC-US	tumor	DO15527	RNA-Seq
PCAWG.8367aa8a-2fec-4139-8d23-a90c939a82d1	22902846	head.neck	HNSC-US	tumor	DO14718	RNA-Seq
PCAWG.9c2529b2-d364-455e-9702-f89ad879f055	22478154	head.neck	HNSC-US	tumor	DO14171	RNA-Seq
PCAWG.9f4175d3-6a53-4d12-a360-24f4e0bb5681	22446886	head.neck	HNSC-US	tumor	DO14814	RNA-Seq
PCAWG.7395bc91-f2f8-41aa-ac7c-35d3c40d56ba	21542582	head.neck	HNSC-US	tumor	DO14264	RNA-Seq
PCAWG.ef6e1118-ea8d-4e2a-af93-80d4b371b182	20915474	head.neck	HNSC-US	tumor	DO52029	RNA-Seq
PCAWG.7982cfe9-e0dc-4f14-b25a-4406b8d564b6	20013572	head.neck	HNSC-US	tumor	DO14232	RNA-Seq
PCAWG.e7697e88-96df-4c96-ad8d-6c54df95d29b	19669110	head.neck	HNSC-US	tumor	DO15911	RNA-Seq
PCAWG.4bd00de6-5bf3-4e93-afc2-c8203b03f31a	19096748	head.neck	HNSC-US	tumor	DO14582	RNA-Seq
PCAWG.78fdcfe1-4c58-434b-8c04-3e66c42d288d	18619424	head.neck	HNSC-US	tumor	DO15046	RNA-Seq
PCAWG.4e2c843d-cc14-416d-9e01-ea37af9cfaed	18545894	head.neck	HNSC-US	tumor	DO14296	RNA-Seq
PCAWG.4afb7dd2-d837-4ee8-b05a-2f5c5608a71c	18080030	head.neck	HNSC-US	tumor	DO14192	RNA-Seq
PCAWG.4e278bd5-b7eb-4bdd-9e5c-4a38896affca	17992042	head.neck	HNSC-US	tumor	DO15198	RNA-Seq
PCAWG.aa90a676-6268-40c6-a126-d073fa2f88ee	17885064	head.neck	HNSC-US	tumor	DO14678	RNA-Seq
PCAWG.a124ec1c-637e-4a02-b16b-3121f6ba573c	17879764	head.neck	HNSC-US	tumor	DO15591	RNA-Seq
PCAWG.d31c60d8-a513-485d-bcf7-9fe814780f35	16830792	head.neck	HNSC-US	tumor	DO16015	RNA-Seq
PCAWG.f51ee8b7-7b99-4407-83fb-9b395ea7f31a	16094098	head.neck	HNSC-US	tumor	DO15870	RNA-Seq
PCAWG.b007ae52-24d8-48ca-bd6b-1d1c1d3f22e1	16025520	head.neck	HNSC-US	tumor	DO14750	RNA-Seq
PCAWG.9f1876a1-8d9c-4a1e-9de6-68afba5232fa	15352228	head.neck	HNSC-US	tumor	DO14159	RNA-Seq
PCAWG.e3bf46e6-af7c-440b-9a78-7b8b960921d1	15076322	head.neck	HNSC-US	tumor	DO15815	RNA-Seq
PCAWG.62387764-0fa0-4a0b-81a7-2bd039a8127a	14948286	head.neck	HNSC-US	tumor	DO14238	RNA-Seq
PCAWG.b42bc079-4b18-48cb-87b5-f212e65d0758	14506236	head.neck	HNSC-US	tumor	DO14502	RNA-Seq
PCAWG.a45a0f5c-b7db-4149-9c47-c86bf6f472fb	14406852	head.neck	HNSC-US	tumor	DO15414	RNA-Seq
PCAWG.95dd4887-4d06-477f-8092-9a5267c1158c	14286662	head.neck	HNSC-US	tumor	DO15503	RNA-Seq
PCAWG.6cec45a1-75b2-4c78-a860-e292f80a4903	13955412	head.neck	HNSC-US	tumor	DO14204	RNA-Seq
PCAWG.6d095c54-8a67-41c0-b909-c79a372f9f89	13800094	head.neck	HNSC-US	tumor	DO15398	RNA-Seq
PCAWG.cf2b5069-eedf-406e-a1e8-474afbd5b340	13457038	head.neck	HNSC-US	tumor	DO15110	RNA-Seq
PCAWG.e2c08d2e-456f-4b8e-90cd-cd56b7023c0d	12702796	head.neck	HNSC-US	tumor	DO14242	RNA-Seq
PCAWG.959d6cd8-9fae-4c40-9488-ef94bc23e95b	12671362	head.neck	HNSC-US	tumor	DO14236	RNA-Seq
PCAWG.b94d618e-3204-4831-8fef-c68fa6e938a2	12296676	head.neck	HNSC-US	tumor	DO14742	RNA-Seq
PCAWG.119ad01f-71d8-493b-9f69-189a7a26329f	12039570	head.neck	HNSC-US	tumor	DO15430	RNA-Seq
PCAWG.240dbc93-01eb-47f7-9f36-e91e013a9203	10213798	head.neck	HNSC-US	tumor	DO15791	RNA-Seq
PCAWG.c6ee426a-874c-48fe-9dc0-d5a2cf4fa7ba	9335140	head.neck	HNSC-US	tumor	DO14282	RNA-Seq
PCAWG.6e3fa164-4b31-4e55-80c8-7f6c3cf81c2e	8638870	head.neck	HNSC-US	tumor	DO14343	RNA-Seq
PCAWG.b9ff0522-e3ff-49c3-857d-d571e62b6b3e	36845756	kidney	KICH-US	tumor	DO220599	RNA-Seq
PCAWG.d958af14-d729-44f6-afc8-505fd67af792	35720528	kidney	KICH-US	tumor	DO220554	RNA-Seq
PCAWG.c1af7691-34f6-4318-a959-5ab48442e60f	34797014	kidney	KICH-US	tumor	DO220556	RNA-Seq
PCAWG.79d0418c-c744-49ec-b375-4baf9ca23783	34651888	kidney	KICH-US	tumor	DO220549	RNA-Seq
PCAWG.7c14fa65-4e1a-40e7-b865-28af3912136b	34104676	kidney	KICH-US	tumor	DO220519	RNA-Seq
PCAWG.08bd1ad7-3b09-4b44-810a-ef69235d79bb	26710550	kidney	KICH-US	tumor	DO220351	RNA-Seq
PCAWG.4a552035-da30-4f3a-9df5-7e9fac8b2249	22867952	kidney	KICH-US	tumor	DO220509	RNA-Seq
PCAWG.73cdc20e-c7a3-4ce4-a9d6-642ae6d57e9d	22315678	kidney	KICH-US	tumor	DO220535	RNA-Seq
PCAWG.89ec7e72-a295-4b12-a438-574da1038ee8	22133172	kidney	KICH-US	tumor	DO220349	RNA-Seq
PCAWG.d3ce9704-26d6-4ed2-be67-cf91b1387a36	21849636	kidney	KICH-US	tumor	DO220577	RNA-Seq
PCAWG.8504c84e-21f9-469a-84df-1c8f77f668a9	21488460	kidney	KICH-US	tumor	DO220484	RNA-Seq
PCAWG.6288d3ad-ec6c-494f-a217-a61262c4a20f	21157512	kidney	KICH-US	tumor	DO220510	RNA-Seq
PCAWG.16a3153e-0478-470c-8a0e-1d98a19b2cd5	20501330	kidney	KICH-US	tumor	DO220449	RNA-Seq
PCAWG.90e1fbf4-2d7e-4c87-a9a9-2b69da8a5ff5	20292238	kidney	KICH-US	tumor	DO220423	RNA-Seq
PCAWG.1da07641-0d08-4b21-872d-484ab49873ad	20081362	kidney	KICH-US	tumor	DO220490	RNA-Seq
PCAWG.6fcb4f4e-1a5a-4b98-a733-dcab89c06eee	19729140	kidney	KICH-US	tumor	DO220341	RNA-Seq
PCAWG.c34b3ff7-f3f4-4081-98d4-4db202e34014	19496062	kidney	KICH-US	tumor	DO220525	RNA-Seq
PCAWG.a83e65c5-f98d-484c-b14f-c4b8bfa962ac	19373572	kidney	KICH-US	tumor	DO220334	RNA-Seq
PCAWG.e83340a6-d1b2-4ba7-b4aa-7540bede6fbe	19330688	kidney	KICH-US	tumor	DO220333	RNA-Seq
PCAWG.1d811d54-caa1-41f3-bfc2-400eebdd97ef	19315320	kidney	KICH-US	tumor	DO220474	RNA-Seq
PCAWG.dc9fe40e-92e5-42e6-8e44-0e090d5b8aae	19133936	kidney	KICH-US	tumor	DO220342	RNA-Seq
PCAWG.bcbd4dfa-7758-4cf2-b3a0-7d36f1e01853	19132932	kidney	KICH-US	tumor	DO220331	RNA-Seq
PCAWG.204896c3-d05d-4224-8846-e02a647168f9	18827180	kidney	KICH-US	tumor	DO220339	RNA-Seq
PCAWG.116ad953-e0ee-417c-88d2-6c35e621cdbf	18805458	kidney	KICH-US	tumor	DO220352	RNA-Seq
PCAWG.6f84c065-8d12-44f2-9cae-2f3b9304c072	18739060	kidney	KICH-US	tumor	DO220357	RNA-Seq
PCAWG.05824e07-d6cf-4022-868a-fc2b38fc9c53	18449292	kidney	KICH-US	tumor	DO220479	RNA-Seq
PCAWG.f257160b-4b16-48c2-a1b3-50acd99d4b1d	18314376	kidney	KICH-US	tumor	DO220362	RNA-Seq
PCAWG.c4afb504-d63a-494d-873a-6a7d30091f2e	18285258	kidney	KICH-US	tumor	DO220439	RNA-Seq
PCAWG.dddb3d8d-cb40-4950-937b-3978b729f483	18281078	kidney	KICH-US	tumor	DO220363	RNA-Seq
PCAWG.b2b09fa4-8bc6-4adc-a489-6b8c870da67b	17991068	kidney	KICH-US	tumor	DO220468	RNA-Seq
PCAWG.0eeb2cb0-fd87-4d13-951d-0a6892f2ff20	17631532	kidney	KICH-US	tumor	DO220354	RNA-Seq
PCAWG.5cf34af7-61ff-46a2-b8b3-dbd93c1093bd	17590732	kidney	KICH-US	tumor	DO220338	RNA-Seq
PCAWG.57f3f0ef-4563-4a0e-af1d-642248572dbf	17489780	kidney	KICH-US	tumor	DO220360	RNA-Seq
PCAWG.ff9bc3df-28f9-42bd-81c2-f69ee2da1d00	17318454	kidney	KICH-US	tumor	DO220358	RNA-Seq
PCAWG.e79b1741-0b2a-4e71-8f41-1c28b8c46021	17204488	kidney	KICH-US	tumor	DO220348	RNA-Seq
PCAWG.8fa217f1-88a8-4219-9c67-c839d57f6888	17130398	kidney	KICH-US	tumor	DO220336	RNA-Seq
PCAWG.29373ffe-b51b-4a14-a2e8-16dae47d1263	17072526	kidney	KICH-US	tumor	DO220478	RNA-Seq
PCAWG.7a33e1b4-8b2b-48f4-9503-c4731b727b85	16958604	kidney	KICH-US	tumor	DO220355	RNA-Seq
PCAWG.9c1382d9-91b8-49f0-adb5-0fe490adcdd4	16937228	kidney	KICH-US	tumor	DO220359	RNA-Seq
PCAWG.54d683c1-25e6-46fb-b9b4-fbb910b09018	16415960	kidney	KICH-US	tumor	DO220433	RNA-Seq
PCAWG.6a53fa35-9c73-49ba-8632-ce3ae6726e3f	16068846	kidney	KICH-US	tumor	DO220350	RNA-Seq
PCAWG.e3667854-6b7c-4395-9040-65d1ba8a2e3a	15372564	kidney	KICH-US	tumor	DO220361	RNA-Seq
PCAWG.c037ab74-bddf-49ea-b178-7649a24804ca	15110628	kidney	KICH-US	tumor	DO220335	RNA-Seq
PCAWG.2993b1d1-283a-479e-8f74-8d6295a41f31	14164830	kidney	KICH-US	tumor	DO220340	RNA-Seq
PCAWG.3663419c-0d63-46bc-89fc-eaf1dabd6483	14109500	kidney	KICH-US	tumor	DO220356	RNA-Seq
PCAWG.b91e66df-724a-43b5-85da-e1003d07d4c2	53554658	kidney	KIRC-US	tumor	DO17977	RNA-Seq
PCAWG.de355f4d-8e33-43d2-81ad-f71df7899b2a	50565920	kidney	KIRC-US	tumor	DO18056	RNA-Seq
PCAWG.f821aefd-9919-4467-9e79-0d5ca6974603	45905464	kidney	KIRC-US	tumor	DO19028	RNA-Seq
PCAWG.7c156208-4f3e-4b6b-9b3f-a6b6b670f3b1	45696372	kidney	KIRC-US	tumor	DO16269	RNA-Seq
PCAWG.cb5e49c3-bc74-49c5-8367-862a77ea1299	33439262	kidney	KIRC-US	tumor	DO16233	RNA-Seq
PCAWG.e6834d9c-db7d-4456-b29f-0327b2e0f201	33229766	kidney	KIRC-US	tumor	DO17085	RNA-Seq
PCAWG.d3cefab2-aa60-4103-9ea8-f0cfe58829ae	32948346	kidney	KIRC-US	tumor	DO17848	RNA-Seq
PCAWG.55751426-ad73-46b3-b5a0-c1102c312433	32301158	kidney	KIRC-US	tumor	DO19733	RNA-Seq
PCAWG.93787ee8-976e-45ff-a9a7-16560d53eac1	30195124	kidney	KIRC-US	tumor	DO17373	RNA-Seq
PCAWG.4bee71f6-858a-4fa4-a31a-29641a4d5c80	27418982	kidney	KIRC-US	tumor	DO18572	RNA-Seq
PCAWG.b7bacade-ef74-49eb-9cdd-f1ba42342dc8	27118198	kidney	KIRC-US	tumor	DO19048	RNA-Seq
PCAWG.9af7bac9-d150-4c4d-bec6-22418c49b39a	25513570	kidney	KIRC-US	tumor	DO20082	RNA-Seq
PCAWG.1ead4c27-7e6c-4823-91e0-2cb457bc52db	25148812	kidney	KIRC-US	tumor	DO17323	RNA-Seq
PCAWG.1b34fe44-0666-49a9-8074-27814eaa1bb6	24742498	kidney	KIRC-US	tumor	DO17178	RNA-Seq
PCAWG.c7f0800c-b685-4861-a785-988e1994f117	24145624	kidney	KIRC-US	tumor	DO17722	RNA-Seq
PCAWG.ccb8999d-ebc9-4bb9-9b51-991f12857e62	23301530	kidney	KIRC-US	tumor	DO20416	RNA-Seq
PCAWG.d12dc51a-a781-40e5-a232-aea9df3b033e	22542084	kidney	KIRC-US	tumor	DO20604	RNA-Seq
PCAWG.0821f0f7-09fc-47f0-9695-9093a831cca1	22080814	kidney	KIRC-US	tumor	DO18016	RNA-Seq
PCAWG.85a1c9fe-0eae-4303-b9af-408d92100518	21409648	kidney	KIRC-US	tumor	DO17054	RNA-Seq
PCAWG.f9b3cb64-3cbb-4aea-8d2b-fdc70aaf918d	21130794	kidney	KIRC-US	tumor	DO16881	RNA-Seq
PCAWG.ab13f512-24e0-48ca-bd35-792cf5d0e34a	21094810	kidney	KIRC-US	tumor	DO18164	RNA-Seq
PCAWG.7aca28e1-5580-401c-a29d-b52448b0a9f0	20671186	kidney	KIRC-US	tumor	DO16110	RNA-Seq
PCAWG.eeba9aa8-809f-4d31-956a-b816e662d15c	20228340	kidney	KIRC-US	tumor	DO16769	RNA-Seq
PCAWG.4ab74f72-d4e0-4954-b88d-e65f995085c2	20007002	kidney	KIRC-US	tumor	DO18839	RNA-Seq
PCAWG.5b46d4df-046f-493e-a33d-30a40c02c21f	19203468	kidney	KIRC-US	tumor	DO16248	RNA-Seq
PCAWG.b51b53fe-4bc7-426a-8ae8-66f40b0c0ee6	18655598	kidney	KIRC-US	tumor	DO19380	RNA-Seq
PCAWG.5bfd8fa5-9d6b-42e7-976c-39f9802a7ffb	18521694	kidney	KIRC-US	tumor	DO16999	RNA-Seq
PCAWG.62259e37-f0bc-439c-bf78-9a9c51a3c862	18013508	kidney	KIRC-US	tumor	DO17791	RNA-Seq
PCAWG.44da2a42-431c-40a1-a198-3f602844e4f9	17262620	kidney	KIRC-US	tumor	DO17074	RNA-Seq
PCAWG.2fc626b0-bfdd-43c4-bc88-078f1c89d513	17111602	kidney	KIRC-US	tumor	DO18392	RNA-Seq
PCAWG.58f32c34-1979-4c3a-a3ee-ffbbc3c4ed8f	16895344	kidney	KIRC-US	tumor	DO16113	RNA-Seq
PCAWG.3abb0bc9-3124-4538-add6-8ab9c1b3cc85	16525230	kidney	KIRC-US	tumor	DO18988	RNA-Seq
PCAWG.8be311f0-354b-4fdf-bb58-e787c1f09466	15996070	kidney	KIRC-US	tumor	DO18651	RNA-Seq
PCAWG.61d384a2-0581-4c92-9598-d77357b4a705	13900012	kidney	KIRC-US	tumor	DO18671	RNA-Seq
PCAWG.9aa59d4f-9787-4046-90ec-ea5cf870ddc5	12967670	kidney	KIRC-US	tumor	DO17751	RNA-Seq
PCAWG.4c3c342f-01a5-4863-ac55-9f55cab5c976	11872536	kidney	KIRC-US	tumor	DO16136	RNA-Seq
PCAWG.1d8bab8e-338a-4c52-aefe-c9ee0bac6b73	10359690	kidney	KIRC-US	tumor	DO18701	RNA-Seq
PCAWG.3e13c328-07db-4425-ab51-d662fc96e8a1	27571396	kidney	KIRP-US	tumor	DO20768	RNA-Seq
PCAWG.c0216334-bffb-4218-acc4-e90e24cb56a8	22210280	kidney	KIRP-US	tumor	DO20905	RNA-Seq
PCAWG.3fec6659-f43a-46bd-8496-abf23f082676	21461260	kidney	KIRP-US	tumor	DO20849	RNA-Seq
PCAWG.1e791309-0b14-45ff-9787-0747938d16c6	20620438	kidney	KIRP-US	tumor	DO20780	RNA-Seq
PCAWG.b117b0c4-ebee-4250-a3ae-3a9b7d962ef1	20601364	kidney	KIRP-US	tumor	DO20915	RNA-Seq
PCAWG.934ed166-0a12-4f76-80a9-2c7f44a11a8b	20164090	kidney	KIRP-US	tumor	DO48495	RNA-Seq
PCAWG.f5ef55ba-58ae-40cc-a645-95d66cd944c7	20157872	kidney	KIRP-US	tumor	DO20928	RNA-Seq
PCAWG.84363a27-1ccf-4a3d-b75e-7f3de47512c6	19850524	kidney	KIRP-US	tumor	DO20770	RNA-Seq
PCAWG.6c467b65-497f-4902-b40f-68a24b8c66d4	18899026	kidney	KIRP-US	tumor	DO20829	RNA-Seq
PCAWG.2913df27-597d-4ee0-a0a1-e4f8a6c819fe	17555970	kidney	KIRP-US	tumor	DO20867	RNA-Seq
PCAWG.e5a1a303-97a5-4c85-9586-0d58fa5f803e	17386014	kidney	KIRP-US	tumor	DO49728	RNA-Seq
PCAWG.d5e5ef29-b60d-462e-becc-bd905d250163	17365192	kidney	KIRP-US	tumor	DO20863	RNA-Seq
PCAWG.1824871d-ec31-4c0c-9fde-7163830fd8bd	16856546	kidney	KIRP-US	tumor	DO20923	RNA-Seq
PCAWG.7a160935-af2a-42d1-9029-55c43a1a99b7	15761392	kidney	KIRP-US	tumor	DO48509	RNA-Seq
PCAWG.91add231-aab4-474c-89d6-7047ba3682a5	15684104	kidney	KIRP-US	tumor	DO44496	RNA-Seq
PCAWG.5c5fd36e-55b1-41da-9924-fb0c3915580a	14592542	kidney	KIRP-US	tumor	DO44520	RNA-Seq
PCAWG.5946cd1d-d499-4e27-9296-b4bd97be6a69	14386820	kidney	KIRP-US	tumor	DO49736	RNA-Seq
PCAWG.ef012f9b-1026-4419-88f4-8a2e55512cf9	13790690	kidney	KIRP-US	tumor	DO44478	RNA-Seq
PCAWG.120a244c-39cf-4e04-ab6a-2d2f719a8e96	13717766	kidney	KIRP-US	tumor	DO44517	RNA-Seq
PCAWG.79668ac8-a5af-4ba4-a14f-3e9ce1512a63	13659698	kidney	KIRP-US	tumor	DO48482	RNA-Seq
PCAWG.07b53428-01cd-48f8-aee2-8dc47e84ccee	13639938	kidney	KIRP-US	tumor	DO44462	RNA-Seq
PCAWG.505df79e-d32c-4871-86fb-02b7a827732f	13135768	kidney	KIRP-US	tumor	DO44465	RNA-Seq
PCAWG.4a863729-23fd-4d2f-9ff5-e28b43c67de9	13125176	kidney	KIRP-US	tumor	DO44469	RNA-Seq
PCAWG.1b702a46-d16a-4604-a219-efce2000c7e0	12758782	kidney	KIRP-US	tumor	DO49738	RNA-Seq
PCAWG.8617cb2b-cb3c-49b9-9b63-b885a03e4637	12551660	kidney	KIRP-US	tumor	DO48474	RNA-Seq
PCAWG.be7f9265-cfba-41ac-b0aa-81d9806b72c5	11797762	kidney	KIRP-US	tumor	DO51551	RNA-Seq
PCAWG.3dca882c-442c-4553-bd85-beb470f6bfc5	10560576	kidney	KIRP-US	tumor	DO44528	RNA-Seq
PCAWG.55b056f3-5e60-46a5-8721-3dd89d1318f1	10341862	kidney	KIRP-US	tumor	DO44525	RNA-Seq
PCAWG.e1b783b0-acd8-4531-9013-c8aa5e26f7b0	9811700	kidney	KIRP-US	tumor	DO49768	RNA-Seq
PCAWG.ddb1ea28-a0b4-4c09-aa0c-41d34d042329	9582794	kidney	KIRP-US	tumor	DO44515	RNA-Seq
PCAWG.4046c73b-aded-474e-8e1a-8d66b1f66638	9074712	kidney	KIRP-US	tumor	DO48516	RNA-Seq
PCAWG.7f2ac906-afe8-4106-bc6a-528e50aea7ee	8109948	kidney	KIRP-US	tumor	DO44485	RNA-Seq
PCAWG.e1aa6445-b3fe-456f-b650-819a9f12c910	25645798	cns	LGG-US	tumor	DO22195	RNA-Seq
PCAWG.754a7393-1087-4861-af7e-449ba054ce24	22319456	cns	LGG-US	tumor	DO22145	RNA-Seq
PCAWG.5b5287e3-66b2-4698-ba17-3b3d088dc0cc	22081448	cns	LGG-US	tumor	DO22417	RNA-Seq
PCAWG.f03da5fa-9be6-4f0b-aa0b-c5f2b07a2d7e	21520078	cns	LGG-US	tumor	DO22490	RNA-Seq
PCAWG.688c57a3-8e76-420a-8057-5d8137fff0c9	20890160	cns	LGG-US	tumor	DO22524	RNA-Seq
PCAWG.85c51332-2b9f-4b14-920b-071179588696	20191534	cns	LGG-US	tumor	DO22117	RNA-Seq
PCAWG.4b94670d-9ff0-41f4-a964-422e9c006a3f	18526380	cns	LGG-US	tumor	DO22324	RNA-Seq
PCAWG.5175aa00-22e4-4a8d-bd3f-80b750fbff32	17740560	cns	LGG-US	tumor	DO22496	RNA-Seq
PCAWG.d70c8044-0683-4cea-ab50-d81743a814d8	16779528	cns	LGG-US	tumor	DO22736	RNA-Seq
PCAWG.6e1f3a28-9630-4588-8b0a-0404dff9f063	16698296	cns	LGG-US	tumor	DO22548	RNA-Seq
PCAWG.6a20384c-29a0-4e96-abc2-34499bb9d730	16257402	cns	LGG-US	tumor	DO22356	RNA-Seq
PCAWG.2fe8ac19-48e7-4bad-9437-523c9e59f77c	15430084	cns	LGG-US	tumor	DO22720	RNA-Seq
PCAWG.bccdad3f-64ff-4dff-8259-2db9bacff4ff	15383320	cns	LGG-US	tumor	DO22285	RNA-Seq
PCAWG.fc67779c-210a-4f80-9184-697d5cfe1cc9	14949080	cns	LGG-US	tumor	DO22106	RNA-Seq
PCAWG.1a045c86-f42d-48df-9f00-b26df2863c32	14559270	cns	LGG-US	tumor	DO22382	RNA-Seq
PCAWG.379624ed-3584-48af-a1af-b5d308dfc063	13589252	cns	LGG-US	tumor	DO22536	RNA-Seq
PCAWG.01d74497-4980-4665-9d3e-fce428c7354d	12410694	cns	LGG-US	tumor	DO22293	RNA-Seq
PCAWG.95094841-10b8-4ef5-94f9-63118d94efc7	35018822	liver	LIHC-US	tumor	DO22929	RNA-Seq
PCAWG.3db4a51a-ef24-410a-814f-8def2a081b3a	28243630	liver	LIHC-US	tumor	DO23028	RNA-Seq
PCAWG.2712b73f-20a1-41af-9e82-3f76a11432d5	25150146	liver	LIHC-US	tumor	DO44982	RNA-Seq
PCAWG.2f96c503-b55a-422b-9339-f8b6c06f2caf	25068906	liver	LIHC-US	tumor	DO23048	RNA-Seq
PCAWG.4b98a907-c97f-4d15-989a-a81de8a368bb	24540926	liver	LIHC-US	tumor	DO22959	RNA-Seq
PCAWG.13545c04-8979-4dac-9bdb-8de8964af321	24253328	liver	LIHC-US	tumor	DO22875	RNA-Seq
PCAWG.e65ff82a-2049-4e64-ba45-5a3c50d89e03	22892672	liver	LIHC-US	tumor	DO22986	RNA-Seq
PCAWG.594b5788-932d-4f9d-9faf-2cf1e6834dc6	21350570	liver	LIHC-US	tumor	DO22994	RNA-Seq
PCAWG.b65afdc7-50e1-4c1e-a792-bb887fb2bdb0	20098988	liver	LIHC-US	tumor	DO44930	RNA-Seq
PCAWG.6fabb434-c4c2-40df-abdb-3b06ba2b1d24	19695848	liver	LIHC-US	tumor	DO22839	RNA-Seq
PCAWG.6b919539-a157-4026-9bc3-f294b9028b2e	19458534	liver	LIHC-US	tumor	DO44966	RNA-Seq
PCAWG.b8f20f62-c93a-4992-9355-aa84c68bbc65	18892638	liver	LIHC-US	tumor	DO48518	RNA-Seq
PCAWG.2b28225e-6c7c-44b9-b06c-1eef0b0a84bf	18309998	liver	LIHC-US	tumor	DO22998	RNA-Seq
PCAWG.b03e6e9d-1451-4718-91fd-452009bbecd9	18151922	liver	LIHC-US	tumor	DO44877	RNA-Seq
PCAWG.a53ab4e7-ce07-49d9-8758-327f517a7c97	17909382	liver	LIHC-US	tumor	DO23073	RNA-Seq
PCAWG.aa0dda2f-4ee9-487a-ae31-cc6d1eb4adf8	17878442	liver	LIHC-US	tumor	DO44986	RNA-Seq
PCAWG.50ebfebe-399f-4d75-ac54-a061d69251a7	17748700	liver	LIHC-US	tumor	DO44994	RNA-Seq
PCAWG.5981b4f2-385c-47d9-8549-e4551c786c07	17728796	liver	LIHC-US	tumor	DO52172	RNA-Seq
PCAWG.7b1a30d8-5479-4e72-b495-44b4eebfd700	17601840	liver	LIHC-US	tumor	DO44875	RNA-Seq
PCAWG.4af3cb68-086c-48fd-b57b-a32a996cc660	17130690	liver	LIHC-US	tumor	DO22836	RNA-Seq
PCAWG.9a169b61-e1e1-40cc-960b-d36cfee74246	17078934	liver	LIHC-US	tumor	DO48505	RNA-Seq
PCAWG.71ea6d6b-f6a5-4b0a-8ee1-32e61e8fc247	16826538	liver	LIHC-US	tumor	DO44974	RNA-Seq
PCAWG.e16d9910-6472-4d02-be49-f42d12f91fee	16753236	liver	LIHC-US	tumor	DO22978	RNA-Seq
PCAWG.864c2793-408d-46ed-989d-3e8dc19bef78	16285138	liver	LIHC-US	tumor	DO22866	RNA-Seq
PCAWG.8ea1f8e5-4fc1-4cab-8f99-26039bc52a8a	16082992	liver	LIHC-US	tumor	DO22854	RNA-Seq
PCAWG.d2f55e4f-d495-49ce-b6ff-79ffa03f0ba6	15856092	liver	LIHC-US	tumor	DO44872	RNA-Seq
PCAWG.9fcffcab-3372-491c-9819-78e67cfd8a6b	15847680	liver	LIHC-US	tumor	DO44888	RNA-Seq
PCAWG.1989ab2c-d449-4de9-a65e-a9c291b1bf97	15841912	liver	LIHC-US	tumor	DO48552	RNA-Seq
PCAWG.001b3264-ad8f-4170-a7c4-edcb51c83d54	15469276	liver	LIHC-US	tumor	DO49659	RNA-Seq
PCAWG.e39d86ee-c47b-48f1-aa49-ce8c029cd6d0	15416900	liver	LIHC-US	tumor	DO44889	RNA-Seq
PCAWG.2bb34d62-edba-4ccc-a1a0-f3315ccf649a	15276640	liver	LIHC-US	tumor	DO22896	RNA-Seq
PCAWG.1e2cc863-1123-451c-a295-0323fb421188	15187082	liver	LIHC-US	tumor	DO22887	RNA-Seq
PCAWG.0c66b516-430d-4826-ab75-e0a12a587299	14917866	liver	LIHC-US	tumor	DO22935	RNA-Seq
PCAWG.626d3c77-31ad-45c8-8d20-78d3b559ce2f	14899376	liver	LIHC-US	tumor	DO44890	RNA-Seq
PCAWG.5993b5cc-19d4-43a9-afb3-d3c485c636fa	14875818	liver	LIHC-US	tumor	DO23023	RNA-Seq
PCAWG.01a78d1f-65fd-4b33-8dcc-d25d679a6f6c	14773646	liver	LIHC-US	tumor	DO22932	RNA-Seq
PCAWG.4513e406-1e5b-4f14-b0f9-3da10ab7de6a	14723862	liver	LIHC-US	tumor	DO22953	RNA-Seq
PCAWG.18187492-da4a-4371-b444-b6fcd54edd5c	14624888	liver	LIHC-US	tumor	DO22914	RNA-Seq
PCAWG.0f90ba38-4572-49d7-9d78-b12657d39c6a	14588850	liver	LIHC-US	tumor	DO45009	RNA-Seq
PCAWG.547ba46a-d044-465c-a988-55844b6447c3	14548566	liver	LIHC-US	tumor	DO44885	RNA-Seq
PCAWG.fed62a83-8097-438f-af48-4390a6dcc196	14528668	liver	LIHC-US	tumor	DO44978	RNA-Seq
PCAWG.06849956-e598-4660-9562-24d8ae5e7616	14444866	liver	LIHC-US	tumor	DO44919	RNA-Seq
PCAWG.4ec78760-67f6-4bca-aa62-0635e295b1f6	14248916	liver	LIHC-US	tumor	DO49695	RNA-Seq
PCAWG.daa87a2d-d163-4542-b555-4664e8da358d	13936820	liver	LIHC-US	tumor	DO44883	RNA-Seq
PCAWG.b4e62b57-4682-421f-8826-1e4276f079b2	13765804	liver	LIHC-US	tumor	DO22884	RNA-Seq
PCAWG.7ec790db-ba31-4736-8cd5-8f82736e3e76	13169424	liver	LIHC-US	tumor	DO22956	RNA-Seq
PCAWG.51cbbbcd-8a18-4049-bf07-e8a19bc1d580	13013266	liver	LIHC-US	tumor	DO23018	RNA-Seq
PCAWG.03a00ab1-544b-47c6-9a96-e10a4c753992	11815446	liver	LIHC-US	tumor	DO22838	RNA-Seq
PCAWG.3308c5b7-0b5e-4c6a-a1e9-42f8b0de9266	11545096	liver	LIHC-US	tumor	DO52307	RNA-Seq
PCAWG.6a04bb75-f54b-47f0-bc41-79d6d101baed	7949360	liver	LIHC-US	tumor	DO22860	RNA-Seq
PCAWG.87b0e8ab-a88f-440d-a067-ba4eefc8becd	7527900	liver	LIHC-US	tumor	DO52171	RNA-Seq
PCAWG.c216487c-e1ef-11e4-82c6-f12a9d4f5ec7	40648172	liver	LIRI-JP	tumor	DO45119	RNA-Seq
PCAWG.17cc61f4-e1e9-11e4-9867-fed46deb50a1	37989074	liver	LIRI-JP	tumor	DO45189	RNA-Seq
PCAWG.ecb63422-e201-11e4-8c8f-c74429975181	36666296	liver	LIRI-JP	tumor	DO45197	RNA-Seq
PCAWG.ca730d24-e1f0-11e4-9ba5-cf3a6bc51c8e	36128356	liver	LIRI-JP	tumor	DO45263	RNA-Seq
PCAWG.4dd18422-e203-11e4-93ca-dd97a5ed4642	34988290	liver	LIRI-JP	tumor	DO45239	RNA-Seq
PCAWG.77093f40-e1e7-11e4-b253-8b65557324be	34655602	liver	LIRI-JP	tumor	DO45225	RNA-Seq
PCAWG.35113010-e1e8-11e4-a956-ae91ce2f5b95	33791674	liver	LIRI-JP	tumor	DO45237	RNA-Seq
PCAWG.aa4a1492-e1fb-11e4-92bb-bdc50b709990	31781524	liver	LIRI-JP	tumor	DO45093	RNA-Seq
PCAWG.325d646e-e1da-11e4-bef8-f82ba20fa9bf	26713086	liver	LIRI-JP	tumor	DO23517	RNA-Seq
PCAWG.66528474-e203-11e4-b971-5a229f91f09a	25059948	liver	LIRI-JP	tumor	DO45303	RNA-Seq
PCAWG.63ae1b78-e205-11e4-8137-1f2a42ec2769	24687186	liver	LIRI-JP	tumor	DO45243	RNA-Seq
PCAWG.cf1524e0-e1fd-11e4-9d17-f6e54a963160	23824628	liver	LIRI-JP	tumor	DO45091	RNA-Seq
PCAWG.8b7748c4-e1f5-11e4-bdc1-fb4b7d696080	23683488	liver	LIRI-JP	tumor	DO45113	RNA-Seq
PCAWG.b9d4f1b4-e1fd-11e4-bb07-c6d5917fcde1	23590832	liver	LIRI-JP	tumor	DO45131	RNA-Seq
PCAWG.74fa82ea-e1d8-11e4-9107-ae120fba82fa	20176324	liver	LIRI-JP	tumor	DO45283	RNA-Seq
PCAWG.0895c75e-e1fb-11e4-8e7f-ef4a1a0a8610	19916594	liver	LIRI-JP	tumor	DO45125	RNA-Seq
PCAWG.7a4e5dca-e1d8-11e4-9920-e1476179f732	19839594	liver	LIRI-JP	tumor	DO45159	RNA-Seq
PCAWG.8cd2af98-e1f9-11e4-b7eb-e4c182ebcdd5	19530830	liver	LIRI-JP	tumor	DO45203	RNA-Seq
PCAWG.93019f02-e201-11e4-bdc6-a50f8d07f9f4	19084050	liver	LIRI-JP	tumor	DO45205	RNA-Seq
PCAWG.ed670436-e1fd-11e4-b312-cf8790e4cd7a	19075646	liver	LIRI-JP	tumor	DO45133	RNA-Seq
PCAWG.9318445a-e1de-11e4-836a-e42b9d73416a	19012246	liver	LIRI-JP	tumor	DO45219	RNA-Seq
PCAWG.d1b07588-e1df-11e4-8ca8-6896a20fa9bf	18477560	liver	LIRI-JP	tumor	DO45094	RNA-Seq
PCAWG.7c1e249a-e201-11e4-8f79-57f74a963160	17813322	liver	LIRI-JP	tumor	DO45213	RNA-Seq
PCAWG.630f803c-e1e0-11e4-9442-5a4978cf9794	17245028	liver	LIRI-JP	tumor	DO45123	RNA-Seq
PCAWG.b2356f78-e1f9-11e4-8e21-fe92a20fa9bf	17156448	liver	LIRI-JP	tumor	DO45227	RNA-Seq
PCAWG.9aec9782-e1fa-11e4-af01-35e7cdbd61e0	17072054	liver	LIRI-JP	tumor	DO45231	RNA-Seq
PCAWG.afcc03ae-e1ff-11e4-b000-e30042ec2769	16512470	liver	LIRI-JP	tumor	DO45305	RNA-Seq
PCAWG.577251f2-e1fc-11e4-86b4-ce927d696080	16489250	liver	LIRI-JP	tumor	DO45195	RNA-Seq
PCAWG.d7b5452c-e1d4-11e4-980d-85ae8eec17f3	16128500	liver	LIRI-JP	tumor	DO45171	RNA-Seq
PCAWG.2dc767cc-e1fa-11e4-9449-d8ae9e91f09a	15979454	liver	LIRI-JP	tumor	DO45229	RNA-Seq
PCAWG.0d81e1bc-e1e2-11e4-a48b-e13b90e4cd7a	15958254	liver	LIRI-JP	tumor	DO45173	RNA-Seq
PCAWG.68c963c0-e204-11e4-8166-9f064b963160	15682676	liver	LIRI-JP	tumor	DO45099	RNA-Seq
PCAWG.511fb1e4-e1fe-11e4-8a70-730a9f91f09a	14593960	liver	LIRI-JP	tumor	DO45185	RNA-Seq
PCAWG.a1b62118-e200-11e4-9986-923aa20fa9bf	14157760	liver	LIRI-JP	tumor	DO45165	RNA-Seq
PCAWG.db6c2e94-e1e6-11e4-aa38-81ff547324be	13535944	liver	LIRI-JP	tumor	DO45177	RNA-Seq
PCAWG.0571951e-e203-11e4-9a2b-13ff4a963160	13046704	liver	LIRI-JP	tumor	DO45169	RNA-Seq
PCAWG.37040fb8-e1da-11e4-add5-d2d34a963160	12982504	liver	LIRI-JP	tumor	DO45287	RNA-Seq
PCAWG.5212f748-e1ca-11e4-8823-95977beeaedb	12910710	liver	LIRI-JP	tumor	DO45111	RNA-Seq
PCAWG.25cf7772-e1e0-11e4-b288-937682ebcdd5	12734754	liver	LIRI-JP	tumor	DO45163	RNA-Seq
PCAWG.b521a4de-e1f1-11e4-8986-fa48ef7160eb	12697052	liver	LIRI-JP	tumor	DO45277	RNA-Seq
PCAWG.ed3c53e4-e1f8-11e4-b9e0-ba484d1861aa	12231836	liver	LIRI-JP	tumor	DO45247	RNA-Seq
PCAWG.f970b300-e1f1-11e4-a3ac-b3a03c08e733	12200378	liver	LIRI-JP	tumor	DO45281	RNA-Seq
PCAWG.f1a011da-e1e6-11e4-9048-b03a1c44a9c8	11746290	liver	LIRI-JP	tumor	DO45101	RNA-Seq
PCAWG.355c2422-e200-11e4-a1d2-c0f04a963160	11681372	liver	LIRI-JP	tumor	DO45221	RNA-Seq
PCAWG.59440790-e202-11e4-a267-a64f7b9b801b	11588616	liver	LIRI-JP	tumor	DO45092	RNA-Seq
PCAWG.88787748-e203-11e4-a9f9-c7557b9b801b	11478208	liver	LIRI-JP	tumor	DO45217	RNA-Seq
PCAWG.c8434128-e1e0-11e4-983c-9e47f69e2eee	11285114	liver	LIRI-JP	tumor	DO45253	RNA-Seq
PCAWG.c7042168-e1e7-11e4-bcfd-837772d2bdba	11201578	liver	LIRI-JP	tumor	DO45143	RNA-Seq
PCAWG.bf82eecc-e1f3-11e4-9e70-3371782a667f	11176316	liver	LIRI-JP	tumor	DO45307	RNA-Seq
PCAWG.73a72f88-e1d8-11e4-b1c9-cee6231dd87b	10975958	liver	LIRI-JP	tumor	DO45301	RNA-Seq
PCAWG.fa2e025a-e1df-11e4-b18c-6c140fba82fa	10910718	liver	LIRI-JP	tumor	DO45245	RNA-Seq
PCAWG.b25f37c8-e202-11e4-956c-d3130ae66825	10571562	liver	LIRI-JP	tumor	DO45141	RNA-Seq
PCAWG.49b0f752-e1e4-11e4-b2f5-340f8fec17f3	10550664	liver	LIRI-JP	tumor	DO45251	RNA-Seq
PCAWG.71a46c8c-e1d8-11e4-973d-81945acaaf21	10168774	liver	LIRI-JP	tumor	DO45137	RNA-Seq
PCAWG.0b88c264-e1f0-11e4-98e2-042e9d4f5ec7	9851876	liver	LIRI-JP	tumor	DO45299	RNA-Seq
PCAWG.268bd9b8-e1df-11e4-8ae8-2d421a0a8610	9768354	liver	LIRI-JP	tumor	DO45103	RNA-Seq
PCAWG.102fdc84-e1f6-11e4-b21b-b8030ae66825	8968560	liver	LIRI-JP	tumor	DO45223	RNA-Seq
PCAWG.7542468a-e1ff-11e4-a2fa-e71ea66539a8	8676560	liver	LIRI-JP	tumor	DO45249	RNA-Seq
PCAWG.542faa68-e1f6-11e4-8341-933c1d39b151	8473288	liver	LIRI-JP	tumor	DO45161	RNA-Seq
PCAWG.cee641c4-e203-11e4-8911-b22042ec2769	8284352	liver	LIRI-JP	tumor	DO45167	RNA-Seq
PCAWG.5f66b9a6-e1f3-11e4-8f30-aabb917fcde1	7987400	liver	LIRI-JP	tumor	DO45097	RNA-Seq
PCAWG.6cfff93c-e1e5-11e4-8a20-a8649d73416a	6619882	liver	LIRI-JP	tumor	DO45297	RNA-Seq
PCAWG.0a59f9f4-e1db-11e4-9182-a543a5ed4642	6445436	liver	LIRI-JP	tumor	DO45259	RNA-Seq
PCAWG.746d64ca-e1ef-11e4-bd4e-64931a8ef4d2	6040288	liver	LIRI-JP	tumor	DO45145	RNA-Seq
PCAWG.d09182b8-e1f4-11e4-a93d-e166e9f95034	5745876	liver	LIRI-JP	tumor	DO45285	RNA-Seq
PCAWG.6b3a7754-e1f8-11e4-894c-e7baa5fb34d4	5455286	liver	LIRI-JP	tumor	DO45233	RNA-Seq
PCAWG.c0e4c222-e1ee-11e4-afbf-9ba2930ea054	4649198	liver	LIRI-JP	tumor	DO45289	RNA-Seq
PCAWG.2cdaa358-cba5-4c7c-bd9a-6a459ff0c7ee	62760126	lung	LUAD-US	tumor	DO25068	RNA-Seq
PCAWG.175ea5b5-5e77-4258-a8b3-885d2a5671f5	60630628	lung	LUAD-US	tumor	DO25320	RNA-Seq
PCAWG.07075f5c-d8a5-40a5-bd58-49715cfe7543	49717104	lung	LUAD-US	tumor	DO25847	RNA-Seq
PCAWG.eeddfaa8-1a12-47a2-859a-a9d710471b64	42668374	lung	LUAD-US	tumor	DO26354	RNA-Seq
PCAWG.b0dac201-9d2e-4ed8-861c-a37540e39611	39540136	lung	LUAD-US	tumor	DO24675	RNA-Seq
PCAWG.9291fb76-e606-4750-b6da-300108cbacc7	30233462	lung	LUAD-US	tumor	DO23744	RNA-Seq
PCAWG.2b7320b2-5272-4171-98b5-1a89bbdb3bb8	28185598	lung	LUAD-US	tumor	DO24130	RNA-Seq
PCAWG.4cdfda3a-cec1-4df5-8cfe-97e5fd54f46b	27952862	lung	LUAD-US	tumor	DO25444	RNA-Seq
PCAWG.3be886c0-24dc-441e-84a6-d951c87fdb91	27725972	lung	LUAD-US	tumor	DO24467	RNA-Seq
PCAWG.36a4f790-64f7-4840-b8c0-f0d469ddb22c	27455226	lung	LUAD-US	tumor	DO24729	RNA-Seq
PCAWG.ed9a6669-a4df-4d84-ac83-b8f519c3f491	27075194	lung	LUAD-US	tumor	DO23610	RNA-Seq
PCAWG.468e55bb-0991-4175-9070-a8c22aa03f18	26104356	lung	LUAD-US	tumor	DO26230	RNA-Seq
PCAWG.d89070b7-792f-4636-a8c0-b4c1bd4ff7c3	25336294	lung	LUAD-US	tumor	DO24497	RNA-Seq
PCAWG.5ead5d30-fb31-42a5-8bbe-d3c82c753a3f	24516326	lung	LUAD-US	tumor	DO23584	RNA-Seq
PCAWG.52ab981c-774b-4aa3-9bec-a2a9da22550f	21662638	lung	LUAD-US	tumor	DO23687	RNA-Seq
PCAWG.98b19090-3f23-4aaf-b4d1-7de701d2efa4	20271530	lung	LUAD-US	tumor	DO23786	RNA-Seq
PCAWG.b5e929b9-86eb-4b3e-a34e-72736d9db059	20153304	lung	LUAD-US	tumor	DO24307	RNA-Seq
PCAWG.731b9b23-2e8f-40dc-9eed-c02af4c8be2b	19488642	lung	LUAD-US	tumor	DO24860	RNA-Seq
PCAWG.ed98b8c1-f356-4e3f-a794-95cf33b89d75	18932182	lung	LUAD-US	tumor	DO25985	RNA-Seq
PCAWG.51ada860-cf98-478d-a2e2-9d8bb8feeedc	17207280	lung	LUAD-US	tumor	DO23648	RNA-Seq
PCAWG.9d04b618-710c-474f-bede-348b27e3368d	16956138	lung	LUAD-US	tumor	DO26280	RNA-Seq
PCAWG.d64cc332-8aef-4172-9e7a-bd544d721b72	16914988	lung	LUAD-US	tumor	DO25927	RNA-Seq
PCAWG.1a9aca14-7146-482d-bf51-f93646936d2c	15420190	lung	LUAD-US	tumor	DO25010	RNA-Seq
PCAWG.294e3452-27a7-42d2-9f60-34a69fada97e	14602910	lung	LUAD-US	tumor	DO25737	RNA-Seq
PCAWG.e3c76689-f9b4-43a8-a10c-33fd79a86dd5	13641918	lung	LUAD-US	tumor	DO23651	RNA-Seq
PCAWG.72620215-610c-430a-9271-cf7c27ec6902	13013406	lung	LUAD-US	tumor	DO25622	RNA-Seq
PCAWG.c74ab71a-657d-4344-9d69-62b73334ed16	12431626	lung	LUAD-US	tumor	DO25797	RNA-Seq
PCAWG.69d384b2-a8f1-4fca-aa65-4b16a50fe067	11995034	lung	LUAD-US	tumor	DO23942	RNA-Seq
PCAWG.0fa577ab-536c-476a-8a81-3beee5f5635e	10967250	lung	LUAD-US	tumor	DO23702	RNA-Seq
PCAWG.4f808a4f-ac7e-41ed-825c-0ce01d9ffc86	10345976	lung	LUAD-US	tumor	DO24646	RNA-Seq
PCAWG.4d5d77b4-f1a5-4f4e-8689-033bab3ccd17	10266456	lung	LUAD-US	tumor	DO25104	RNA-Seq
PCAWG.2ef678a2-aced-48e9-a29d-9c4091d272fc	10091866	lung	LUAD-US	tumor	DO23838	RNA-Seq
PCAWG.ecf9159e-5787-4f11-86dc-f58a26fe72c5	9972158	lung	LUAD-US	tumor	DO26062	RNA-Seq
PCAWG.2f09698e-48ed-41da-ac82-70280e092fde	9894812	lung	LUAD-US	tumor	DO25040	RNA-Seq
PCAWG.194e5ef2-9956-4e54-a823-99dca46df5f3	9625716	lung	LUAD-US	tumor	DO23735	RNA-Seq
PCAWG.8e84934b-2a78-437a-8e38-03121475c0e2	8905382	lung	LUAD-US	tumor	DO25887	RNA-Seq
PCAWG.9944f4c6-59ee-4b65-a129-30b06ae4b07d	8687180	lung	LUAD-US	tumor	DO23608	RNA-Seq
PCAWG.8cd050b3-eea3-4188-96f2-a5e5c94ccfae	8499470	lung	LUAD-US	tumor	DO25189	RNA-Seq
PCAWG.71b69cc6-ec99-49a1-9dc5-55c9ba18c52e	32073528	lung	LUSC-US	tumor	DO26599	RNA-Seq
PCAWG.8c812695-1f57-4b08-9139-cca5c5e0c918	31883830	lung	LUSC-US	tumor	DO27208	RNA-Seq
PCAWG.8b41c749-efc4-4586-b909-c843422d0354	28601922	lung	LUSC-US	tumor	DO26563	RNA-Seq
PCAWG.2747e8fa-33b9-4550-b989-eb41bcb82d4a	27998918	lung	LUSC-US	tumor	DO26508	RNA-Seq
PCAWG.80d288db-0a7b-4e2e-a89a-570a470feaf9	27693440	lung	LUSC-US	tumor	DO26894	RNA-Seq
PCAWG.da0ded04-a867-4d48-8e16-028c2cbc2f29	27284098	lung	LUSC-US	tumor	DO26476	RNA-Seq
PCAWG.286f6f1a-9350-4822-a08e-7f5288068762	27271716	lung	LUSC-US	tumor	DO27318	RNA-Seq
PCAWG.4d326fbf-594a-4c14-be82-33d495b4c5e7	27266614	lung	LUSC-US	tumor	DO26806	RNA-Seq
PCAWG.93c71fdd-bf93-4c80-ae86-a822f0b6c441	26846100	lung	LUSC-US	tumor	DO26769	RNA-Seq
PCAWG.7d540b63-055c-4cf3-9249-c44de8f90e52	26382834	lung	LUSC-US	tumor	DO26492	RNA-Seq
PCAWG.77585726-de1d-4430-97a4-f5020e6cdc80	25913676	lung	LUSC-US	tumor	DO26596	RNA-Seq
PCAWG.0825fbce-6bc9-4fdf-9587-b52194b95b03	25623350	lung	LUSC-US	tumor	DO27081	RNA-Seq
PCAWG.d1d1b24c-6f9f-4602-b109-35a6d811a33a	25310892	lung	LUSC-US	tumor	DO26553	RNA-Seq
PCAWG.e067389f-df15-4adf-bb2d-4c261b9bf8fa	24683674	lung	LUSC-US	tumor	DO27120	RNA-Seq
PCAWG.fa1380a6-84dc-45cd-a826-83ff7679419a	24674918	lung	LUSC-US	tumor	DO27279	RNA-Seq
PCAWG.6b67bcd4-6fc6-454b-b355-3d54fcc710c0	24643082	lung	LUSC-US	tumor	DO26463	RNA-Seq
PCAWG.b3aa1d2c-6052-4733-b8bf-8992c27d97f1	24246220	lung	LUSC-US	tumor	DO27326	RNA-Seq
PCAWG.6dcc3f7e-f27e-43eb-bdd1-3ec57ba06062	23927892	lung	LUSC-US	tumor	DO26987	RNA-Seq
PCAWG.c4484405-89b9-4321-8403-5d4775589c5e	23463926	lung	LUSC-US	tumor	DO27453	RNA-Seq
PCAWG.bac0571b-023f-46a7-b83a-08d38216480f	23447906	lung	LUSC-US	tumor	DO26445	RNA-Seq
PCAWG.fa03d4fe-477a-427e-a2dc-d7c759921be6	23420614	lung	LUSC-US	tumor	DO26971	RNA-Seq
PCAWG.08025318-c284-413e-af82-e2eba40c4013	23066476	lung	LUSC-US	tumor	DO27128	RNA-Seq
PCAWG.542bb197-8807-4a2b-ba5e-0e82b1850737	22761312	lung	LUSC-US	tumor	DO26461	RNA-Seq
PCAWG.f440f6a9-1db2-45fc-a0aa-7bcaff6ee0df	22348336	lung	LUSC-US	tumor	DO27636	RNA-Seq
PCAWG.c1b62455-a8d3-4d19-8786-6582f54b0775	22082634	lung	LUSC-US	tumor	DO26798	RNA-Seq
PCAWG.2abb0663-ee27-4f56-b9a3-bf394a802a7d	21910584	lung	LUSC-US	tumor	DO27484	RNA-Seq
PCAWG.b3f61371-2bdb-4a6d-a19b-228317e7c5ab	21636902	lung	LUSC-US	tumor	DO26540	RNA-Seq
PCAWG.0fdb3144-4537-482a-ad2a-502c313ededd	21288556	lung	LUSC-US	tumor	DO27025	RNA-Seq
PCAWG.54afb129-9216-4db0-9283-f64b8c6d0820	20541284	lung	LUSC-US	tumor	DO26719	RNA-Seq
PCAWG.467d3e52-5aa3-4f42-9ec3-d1e377d75a6c	20514678	lung	LUSC-US	tumor	DO26469	RNA-Seq
PCAWG.9554cb36-850b-481f-8f3f-94b2f68a424d	20026146	lung	LUSC-US	tumor	DO26653	RNA-Seq
PCAWG.1289fcab-cba3-4c76-a86c-c8469d781b74	19143356	lung	LUSC-US	tumor	DO27747	RNA-Seq
PCAWG.71b99130-7da0-43cf-90ba-89eedf574afe	19036708	lung	LUSC-US	tumor	DO26710	RNA-Seq
PCAWG.c7cb56e5-d6f1-44fa-9d16-adbeaebf5647	18949586	lung	LUSC-US	tumor	DO26427	RNA-Seq
PCAWG.495afb3e-8f30-4cc5-b197-1300493fc25f	18652142	lung	LUSC-US	tumor	DO27588	RNA-Seq
PCAWG.24d494cf-e21b-4de8-9cc0-dd5495212641	18516274	lung	LUSC-US	tumor	DO26512	RNA-Seq
PCAWG.0e2b718a-e757-4aee-a437-a9b6dbb0ec74	17178136	lung	LUSC-US	tumor	DO26475	RNA-Seq
PCAWG.8c7e71e6-377e-4192-80fd-9b1ecce38739	16785794	lung	LUSC-US	tumor	DO26692	RNA-Seq
PCAWG.d4592468-44cc-4a8c-857b-12aef379caff	16374434	lung	LUSC-US	tumor	DO26957	RNA-Seq
PCAWG.421b3afa-bb59-4d53-9f3e-a47f5d04878b	16236804	lung	LUSC-US	tumor	DO26434	RNA-Seq
PCAWG.6cdf5446-f456-426f-b8da-234aaa0dc911	15453878	lung	LUSC-US	tumor	DO26976	RNA-Seq
PCAWG.0dbd1852-e47e-40bd-91e4-c28d45024809	15010224	lung	LUSC-US	tumor	DO26993	RNA-Seq
PCAWG.6bb72160-39ad-48c8-874b-3ca0628f926c	14966596	lung	LUSC-US	tumor	DO26572	RNA-Seq
PCAWG.ec1b99da-6e2c-4383-b215-31a993561b33	14433594	lung	LUSC-US	tumor	DO27067	RNA-Seq
PCAWG.a1eed29e-d6f3-4a9d-a31f-83997b237d05	13430284	lung	LUSC-US	tumor	DO27334	RNA-Seq
PCAWG.c2bd300f-81b6-4847-aee8-f5a1e45f165d	13396522	lung	LUSC-US	tumor	DO26934	RNA-Seq
PCAWG.2b45f85d-97ba-49cf-9126-a73a841e7310	11488534	lung	LUSC-US	tumor	DO27104	RNA-Seq
PCAWG.24632768-1d4e-46c6-9f82-8d6ef35058db	11086218	lung	LUSC-US	tumor	DO26459	RNA-Seq
PCAWG.0a76a8e6-d4c6-11e4-9c8f-cdf4d413c557	79545282	lymphoid	MALY-DE	tumor	DO52650	RNA-Seq
PCAWG.02a9b3c2-d48c-11e4-bfe4-91ef71d5166a	60790546	lymphoid	MALY-DE	tumor	DO27827	RNA-Seq
PCAWG.438df2b8-d4aa-11e4-8394-afc905c62369	59630062	lymphoid	MALY-DE	tumor	DO27851	RNA-Seq
PCAWG.5237ca94-d4a7-11e4-bcee-b5d367c84111	58293048	lymphoid	MALY-DE	tumor	DO52684	RNA-Seq
PCAWG.cefaed3e-d4e0-11e4-a77b-a7fbdfb461e2	55794598	lymphoid	MALY-DE	tumor	DO27793	RNA-Seq
PCAWG.2036b4c4-d4b6-11e4-b094-db08d77cf742	55075384	lymphoid	MALY-DE	tumor	DO27817	RNA-Seq
PCAWG.3b407ebe-d4b4-11e4-aba9-9558183f3b75	50988294	lymphoid	MALY-DE	tumor	DO27829	RNA-Seq
PCAWG.80be99d4-d488-11e4-b678-89eb00ee7f05	50086240	lymphoid	MALY-DE	tumor	DO27797	RNA-Seq
PCAWG.d6ac2a74-d4a5-11e4-9f55-8b9019a4f637	48108094	lymphoid	MALY-DE	tumor	DO27787	RNA-Seq
PCAWG.846de7bc-d495-11e4-b6d8-d2d321f25276	46678602	lymphoid	MALY-DE	tumor	DO52647	RNA-Seq
PCAWG.ec222e10-d4bb-11e4-acee-b3094a0e5e84	45891912	lymphoid	MALY-DE	tumor	DO27783	RNA-Seq
PCAWG.8d0039dc-d4ab-11e4-9409-dda6d6f7d4a4	44821888	lymphoid	MALY-DE	tumor	DO27809	RNA-Seq
PCAWG.3d0d72ac-d49a-11e4-b68f-ef6291977611	44479484	lymphoid	MALY-DE	tumor	DO52695	RNA-Seq
PCAWG.288b9bce-d49f-11e4-8b5c-dbf3b064de61	44178742	lymphoid	MALY-DE	tumor	DO27837	RNA-Seq
PCAWG.26694d3c-d4c7-11e4-8f91-f3138aa03009	44078236	lymphoid	MALY-DE	tumor	DO27805	RNA-Seq
PCAWG.da1e5f8a-d4a8-11e4-b19d-cabedb16c55c	43045180	lymphoid	MALY-DE	tumor	DO27855	RNA-Seq
PCAWG.0931dc8a-d4d5-11e4-aebd-dc9b2c7f3f3e	42942176	lymphoid	MALY-DE	tumor	DO27799	RNA-Seq
PCAWG.71879e78-d4da-11e4-a7a0-a7b30dcbef67	40668192	lymphoid	MALY-DE	tumor	DO52669	RNA-Seq
PCAWG.3322003a-d4d3-11e4-a88f-bf08b9b9fa15	40003800	lymphoid	MALY-DE	tumor	DO27823	RNA-Seq
PCAWG.fa220b5a-d4db-11e4-906f-b7558cd5e466	39394120	lymphoid	MALY-DE	tumor	DO27825	RNA-Seq
PCAWG.b027be94-d48d-11e4-b702-96be58fe76c5	39102904	lymphoid	MALY-DE	tumor	DO52648	RNA-Seq
PCAWG.3c561334-d49d-11e4-b974-916e214c0fb7	38939844	lymphoid	MALY-DE	tumor	DO52654	RNA-Seq
PCAWG.5d1c54f6-d4a3-11e4-8951-dc3ad412181d	38071390	lymphoid	MALY-DE	tumor	DO27843	RNA-Seq
PCAWG.d197fbba-d4d9-11e4-896a-b2a35f256d1d	38045976	lymphoid	MALY-DE	tumor	DO27775	RNA-Seq
PCAWG.01541338-d486-11e4-b810-b148b6cf0ce0	37988472	lymphoid	MALY-DE	tumor	DO52657	RNA-Seq
PCAWG.22359528-d4c1-11e4-a37c-ac70ba102df5	37973416	lymphoid	MALY-DE	tumor	DO27819	RNA-Seq
PCAWG.9c5c8310-d4a4-11e4-8050-843db4250de8	37634158	lymphoid	MALY-DE	tumor	DO52659	RNA-Seq
PCAWG.cf5358b4-d492-11e4-b5f0-d24a48487c91	37462122	lymphoid	MALY-DE	tumor	DO27835	RNA-Seq
PCAWG.0675d638-d483-11e4-bfa0-bb0e4b69f186	37385472	lymphoid	MALY-DE	tumor	DO27833	RNA-Seq
PCAWG.0f4809cc-d4cc-11e4-8481-bb8914dce1a0	37230498	lymphoid	MALY-DE	tumor	DO27785	RNA-Seq
PCAWG.8b608b7a-d4d5-11e4-a827-bd90bc314f72	36650456	lymphoid	MALY-DE	tumor	DO52663	RNA-Seq
PCAWG.70b7fd5c-d48b-11e4-8f01-a4957e9b6c76	36561240	lymphoid	MALY-DE	tumor	DO27773	RNA-Seq
PCAWG.37d0020a-d4d1-11e4-88e1-955970b4c781	36409990	lymphoid	MALY-DE	tumor	DO27767	RNA-Seq
PCAWG.75afbf2e-d4be-11e4-a25e-91077d25b0bf	35890176	lymphoid	MALY-DE	tumor	DO52661	RNA-Seq
PCAWG.fcc84258-d4d0-11e4-9d73-8dd8b349a7c4	35748060	lymphoid	MALY-DE	tumor	DO27849	RNA-Seq
PCAWG.5d8ae9ba-d490-11e4-8652-87f994983622	35463086	lymphoid	MALY-DE	tumor	DO52651	RNA-Seq
PCAWG.20cb64c6-d4a1-11e4-ab9c-a227e3b2df77	35400768	lymphoid	MALY-DE	tumor	DO27841	RNA-Seq
PCAWG.e20ca448-f7af-11e4-a29f-978716736906	35215448	lymphoid	MALY-DE	tumor	DO221129	RNA-Seq
PCAWG.b5a7f10e-d4ce-11e4-b0f3-998103221222	35127872	lymphoid	MALY-DE	tumor	DO27769	RNA-Seq
PCAWG.c5b91222-d4dc-11e4-a54f-80c93b5367bc	34800402	lymphoid	MALY-DE	tumor	DO52655	RNA-Seq
PCAWG.bbffe3a8-d4b1-11e4-b624-ccf7083e925a	34272986	lymphoid	MALY-DE	tumor	DO27859	RNA-Seq
PCAWG.998977f2-d480-11e4-addc-f952187d5a80	33592418	lymphoid	MALY-DE	tumor	DO27813	RNA-Seq
PCAWG.c05a2114-d486-11e4-a205-c0246cc6aa08	33144032	lymphoid	MALY-DE	tumor	DO27807	RNA-Seq
PCAWG.cdb198fe-d4c9-11e4-904d-b61559633223	33028808	lymphoid	MALY-DE	tumor	DO52665	RNA-Seq
PCAWG.de210c24-d497-11e4-8dcb-ff6452e46ffb	32488634	lymphoid	MALY-DE	tumor	DO52680	RNA-Seq
PCAWG.0bbb69d8-d496-11e4-8cfd-92e71275c5fd	32402900	lymphoid	MALY-DE	tumor	DO27779	RNA-Seq
PCAWG.aeeec974-d482-11e4-8ba3-dd46c2cd3bf0	32273928	lymphoid	MALY-DE	tumor	DO52656	RNA-Seq
PCAWG.1db4291e-d4bd-11e4-add8-ce19644e4bcf	31769634	lymphoid	MALY-DE	tumor	DO52664	RNA-Seq
PCAWG.9f3a1794-d4e2-11e4-b511-d1951205d4d1	31612080	lymphoid	MALY-DE	tumor	DO52674	RNA-Seq
PCAWG.e5404aea-d4c1-11e4-a259-b36fca32d320	31601884	lymphoid	MALY-DE	tumor	DO27857	RNA-Seq
PCAWG.ff9be992-d4d2-11e4-b835-e1b9cc16db13	31438732	lymphoid	MALY-DE	tumor	DO27847	RNA-Seq
PCAWG.5630a954-d489-11e4-b3ee-e558599cd885	30545658	lymphoid	MALY-DE	tumor	DO27781	RNA-Seq
PCAWG.eca5197c-d4b3-11e4-a0f2-f6a8246bb544	30336476	lymphoid	MALY-DE	tumor	DO27821	RNA-Seq
PCAWG.998b7240-d4e0-11e4-8488-dbf49687fb63	30308092	lymphoid	MALY-DE	tumor	DO52649	RNA-Seq
PCAWG.0cf7077e-d4c5-11e4-8811-a30346a24af7	29507036	lymphoid	MALY-DE	tumor	DO52658	RNA-Seq
PCAWG.bc039118-d4b8-11e4-a147-84b03d54f755	28133492	lymphoid	MALY-DE	tumor	DO27791	RNA-Seq
PCAWG.04200fa2-d4b0-11e4-987f-939bd1ed9301	27837682	lymphoid	MALY-DE	tumor	DO27845	RNA-Seq
PCAWG.41b8eda8-d4af-11e4-ae54-f464b56c5756	27799410	lymphoid	MALY-DE	tumor	DO27801	RNA-Seq
PCAWG.cc985b9c-d4c9-11e4-a242-9d1647f6be82	27450496	lymphoid	MALY-DE	tumor	DO27811	RNA-Seq
PCAWG.1c3d59a6-d4a0-11e4-b25f-cbe2eebec115	27145566	lymphoid	MALY-DE	tumor	DO27777	RNA-Seq
PCAWG.873d786a-d4de-11e4-adcf-a5e032340763	26769590	lymphoid	MALY-DE	tumor	DO52673	RNA-Seq
PCAWG.017fcb68-d4e5-11e4-a135-b98e7fc89d10	26484082	lymphoid	MALY-DE	tumor	DO52667	RNA-Seq
PCAWG.af34668c-d4d7-11e4-8770-81ed70ad3328	26467278	lymphoid	MALY-DE	tumor	DO52672	RNA-Seq
PCAWG.88a468dc-d4b9-11e4-8bdf-b6f92d1b34ca	25750472	lymphoid	MALY-DE	tumor	DO52696	RNA-Seq
PCAWG.135c8b0a-d4ae-11e4-8998-831dbabfa7f2	25347926	lymphoid	MALY-DE	tumor	DO27815	RNA-Seq
PCAWG.2745bf28-d491-11e4-9ea7-c8f62841ab9b	24766744	lymphoid	MALY-DE	tumor	DO52653	RNA-Seq
PCAWG.55ca1dda-d49b-11e4-ba86-e8c46bcba2ff	23506154	lymphoid	MALY-DE	tumor	DO52662	RNA-Seq
PCAWG.012774c4-d4c0-11e4-93a5-c688eda0acae	22870520	lymphoid	MALY-DE	tumor	DO27763	RNA-Seq
PCAWG.48f838d8-d4bb-11e4-8756-b9b726541123	22501846	lymphoid	MALY-DE	tumor	DO52691	RNA-Seq
PCAWG.895b0102-d4b2-11e4-b0c0-b6139891c95e	22356016	lymphoid	MALY-DE	tumor	DO27765	RNA-Seq
PCAWG.5b8f183c-d4c4-11e4-8c12-868cd462027c	22275240	lymphoid	MALY-DE	tumor	DO27803	RNA-Seq
PCAWG.b078e34a-d4a2-11e4-b290-b314fd7f2830	21601788	lymphoid	MALY-DE	tumor	DO27764	RNA-Seq
PCAWG.50f83aa6-d4cf-11e4-ad0e-fb213293cdec	20980566	lymphoid	MALY-DE	tumor	DO52676	RNA-Seq
PCAWG.b329e58a-d48e-11e4-bfb2-a6d39e4a37b9	20659740	lymphoid	MALY-DE	tumor	DO27789	RNA-Seq
PCAWG.1538d0dc-d4cc-11e4-bed8-c4badb6df2b1	19412522	lymphoid	MALY-DE	tumor	DO27771	RNA-Seq
PCAWG.f2498212-f7b5-11e4-98d0-fd46f8b8021c	19023184	lymphoid	MALY-DE	tumor	DO221127	RNA-Seq
PCAWG.aa3a6d6a-d497-11e4-b2e3-f6456ba5fc1d	18685158	lymphoid	MALY-DE	tumor	DO27795	RNA-Seq
PCAWG.a9ed40c2-d4cd-11e4-8938-9f40591ac8b1	15829910	lymphoid	MALY-DE	tumor	DO52652	RNA-Seq
PCAWG.387891d2-d4b7-11e4-9b98-9aa67e9e188f	15811438	lymphoid	MALY-DE	tumor	DO52681	RNA-Seq
PCAWG.ce6a7fc8-d4c3-11e4-83c9-e46b9a21e50d	14649178	lymphoid	MALY-DE	tumor	DO52670	RNA-Seq
PCAWG.e628cb66-f7b3-11e4-980b-b2bf33e83580	14547458	lymphoid	MALY-DE	tumor	DO221124	RNA-Seq
PCAWG.c81dee78-d484-11e4-89b6-d8b07afda675	14010528	lymphoid	MALY-DE	tumor	DO52666	RNA-Seq
PCAWG.51d7aa0e-d49a-11e4-9348-87c8d816dc64	11916452	lymphoid	MALY-DE	tumor	DO52671	RNA-Seq
PCAWG.347d7c6a-d493-11e4-9b5e-bdd51dfc2864	11779920	lymphoid	MALY-DE	tumor	DO52690	RNA-Seq
PCAWG.60f27d4e-d494-11e4-8948-f70fcc17f74e	11699708	lymphoid	MALY-DE	tumor	DO52692	RNA-Seq
PCAWG.72976d8e-d4df-11e4-b216-a9b957e53799	11679528	lymphoid	MALY-DE	tumor	DO52686	RNA-Seq
PCAWG.c462f158-d4ba-11e4-85ac-bedbc4ac5db3	11283788	lymphoid	MALY-DE	tumor	DO52682	RNA-Seq
PCAWG.bd43b518-d480-11e4-9cef-8ad127de0353	11099462	lymphoid	MALY-DE	tumor	DO52677	RNA-Seq
PCAWG.c730bc78-d481-11e4-b636-a27a25f02b4e	10899160	lymphoid	MALY-DE	tumor	DO52687	RNA-Seq
PCAWG.2bf0da6e-d499-11e4-934a-c832350487b0	10697682	lymphoid	MALY-DE	tumor	DO52693	RNA-Seq
PCAWG.638d9fd0-d4b1-11e4-9a6c-edb477c7811c	10672668	lymphoid	MALY-DE	tumor	DO52694	RNA-Seq
PCAWG.89528d96-f7ae-11e4-b904-98453e4822e0	10498502	lymphoid	MALY-DE	tumor	DO221123	RNA-Seq
PCAWG.db04c588-d485-11e4-961a-9b235b693b0e	10208920	lymphoid	MALY-DE	tumor	DO52688	RNA-Seq
PCAWG.6788e0ea-d4d9-11e4-b422-fe500187fcc0	10129598	lymphoid	MALY-DE	tumor	DO52685	RNA-Seq
PCAWG.32d9855a-d495-11e4-bf16-ceef33a92ee6	9874016	lymphoid	MALY-DE	tumor	DO52679	RNA-Seq
PCAWG.68881e3a-d4d8-11e4-88fe-b06254ac6ee8	8826664	lymphoid	MALY-DE	tumor	DO52683	RNA-Seq
PCAWG.6f01bba4-d4bf-11e4-9bfe-ee74c3fede10	8053080	lymphoid	MALY-DE	tumor	DO52675	RNA-Seq
PCAWG.4dfd2e72-d490-11e4-ac9d-e4bdfa9109bc	7680904	lymphoid	MALY-DE	tumor	DO52689	RNA-Seq
PCAWG.401697b6-1e3d-44ef-b57c-e0ced8cbbb9c	96737034	ovary	OV-US	tumor	DO30550	RNA-Seq
PCAWG.0601984a-7edc-4604-ab3a-7011ffb71035	90020934	ovary	OV-US	tumor	DO30060	RNA-Seq
PCAWG.b0f7b8b5-e313-4476-b2f9-44fcaf9c2fb2	87925654	ovary	OV-US	tumor	DO28273	RNA-Seq
PCAWG.1f9b7ad8-ce89-4e73-baa1-2289e2d05f1f	76892316	ovary	OV-US	tumor	DO31420	RNA-Seq
PCAWG.7b5bbc92-1a3c-4660-9d24-1d996a7b50d3	61815032	ovary	OV-US	tumor	DO32237	RNA-Seq
PCAWG.f67c6cc6-fc0f-4e9e-83e1-a299b8381f7f	54011210	ovary	OV-US	tumor	DO28412	RNA-Seq
PCAWG.73a6e816-39ea-4425-a07d-e4cd531ee254	53313998	ovary	OV-US	tumor	DO31769	RNA-Seq
PCAWG.eeff99ab-8b22-4e52-a24e-2ead9cc3cab1	49135788	ovary	OV-US	tumor	DO28521	RNA-Seq
PCAWG.6664e287-c7a6-417d-85d5-4893dcb1ec2b	48607454	ovary	OV-US	tumor	DO28024	RNA-Seq
PCAWG.3c1408e2-c7d2-4b81-a410-3f54a0758ab5	48338448	ovary	OV-US	tumor	DO28053	RNA-Seq
PCAWG.693b96fa-603f-4337-af8e-f037f5fab277	46713548	ovary	OV-US	tumor	DO28763	RNA-Seq
PCAWG.877d516e-b9ee-4056-8e7b-feafaca0341d	43722880	ovary	OV-US	tumor	DO28089	RNA-Seq
PCAWG.3a0d4edb-5812-42bf-8f3d-cd03c62edf32	41230866	ovary	OV-US	tumor	DO29940	RNA-Seq
PCAWG.83344129-5606-43bc-b2af-a879d7a2024c	41007280	ovary	OV-US	tumor	DO30090	RNA-Seq
PCAWG.221fe4a9-a184-4667-a5d5-80d055b25e90	37943856	ovary	OV-US	tumor	DO31551	RNA-Seq
PCAWG.809b40d0-7933-4313-8b07-c3fafefe0213	33599508	ovary	OV-US	tumor	DO28952	RNA-Seq
PCAWG.271a2df3-78dc-4877-ad3a-e479965b2e0e	29237294	ovary	OV-US	tumor	DO32391	RNA-Seq
PCAWG.0b4d443d-cfa8-42c0-aaf9-be947584ba59	27778944	ovary	OV-US	tumor	DO30750	RNA-Seq
PCAWG.9b9e9b38-847d-4fee-9d65-78c3aa0a93d4	21853810	ovary	OV-US	tumor	DO30340	RNA-Seq
PCAWG.b4b337ae-4156-4638-bffc-2864cecf0e15	20537008	ovary	OV-US	tumor	DO32420	RNA-Seq
PCAWG.ade3be6e-b09f-48cb-a0e0-9fe791932b63	34848504	prostate	PRAD-US	tumor	DO36360	RNA-Seq
PCAWG.7101f5f7-214e-4f1a-9da9-6501ea043403	24986806	prostate	PRAD-US	tumor	DO36254	RNA-Seq
PCAWG.27534534-fc67-42d0-a235-2258221aee45	24891832	prostate	PRAD-US	tumor	DO36239	RNA-Seq
PCAWG.3b4d1b9f-8210-4c38-831c-dee85865dc08	22524954	prostate	PRAD-US	tumor	DO36335	RNA-Seq
PCAWG.b895166f-c785-48ec-89dc-a795d9bea4f0	20535584	prostate	PRAD-US	tumor	DO36359	RNA-Seq
PCAWG.f7591db8-c0d1-4cac-8468-b43b994a5bf3	19632678	prostate	PRAD-US	tumor	DO36285	RNA-Seq
PCAWG.3b8f2742-d232-49e4-8fab-e02f18ee80b9	19576374	prostate	PRAD-US	tumor	DO36226	RNA-Seq
PCAWG.81506fe0-357a-45ca-8112-cfdb9d2bf809	19531542	prostate	PRAD-US	tumor	DO49815	RNA-Seq
PCAWG.d0e776fa-c6ca-4c90-86d0-74289b200c17	19391480	prostate	PRAD-US	tumor	DO36283	RNA-Seq
PCAWG.e2842883-cb93-4366-956a-681aaa90b706	17673090	prostate	PRAD-US	tumor	DO36273	RNA-Seq
PCAWG.1859f525-2e37-425e-ae83-31c1c362d3ed	17172704	prostate	PRAD-US	tumor	DO36345	RNA-Seq
PCAWG.2f68cf35-90da-4462-88a3-5c8e937693bf	16987992	prostate	PRAD-US	tumor	DO36361	RNA-Seq
PCAWG.14d0834d-bce7-45f5-a2e3-d569ec3a910f	16049960	prostate	PRAD-US	tumor	DO36265	RNA-Seq
PCAWG.566bafa9-cd0f-4b48-b54a-1d02d8717aae	15996156	prostate	PRAD-US	tumor	DO36356	RNA-Seq
PCAWG.c9b15851-96f6-4c0f-99c1-d781c19fe87d	15015082	prostate	PRAD-US	tumor	DO46813	RNA-Seq
PCAWG.c785320c-4dcf-48d3-8908-133bcf3dec12	13802494	prostate	PRAD-US	tumor	DO36262	RNA-Seq
PCAWG.afff2215-f3ed-48a3-9719-fc8e7f1fe6f5	13325240	prostate	PRAD-US	tumor	DO36248	RNA-Seq
PCAWG.644057c5-71a6-4257-80f5-320d28a21a02	11259352	prostate	PRAD-US	tumor	DO36372	RNA-Seq
PCAWG.c506be62-bdef-4365-ac72-8263bdc230be	10673974	prostate	PRAD-US	tumor	DO36253	RNA-Seq
PCAWG.674a5111-7fda-49be-939a-5474ab57c18a	20715430	colon.rectum	READ-US	tumor	DO36881	RNA-Seq
PCAWG.b297d0e2-da01-4ef1-b7a8-2d19a0ff7d8c	17036840	colon.rectum	READ-US	tumor	DO36556	RNA-Seq
PCAWG.74ddc787-5fe4-4245-8d58-5d0804e3a207	0	colon.rectum	READ-US	tumor	DO36386	RNA-Seq
PCAWG.bfef03c1-8e21-451d-a67f-939971915c6f	0	colon.rectum	READ-US	tumor	DO36969	RNA-Seq
PCAWG.f237b64b-3102-4b09-85cd-cb4f025598e4	0	colon.rectum	READ-US	tumor	DO37074	RNA-Seq
PCAWG.1640cb63-012e-4d4e-b569-aea95740c1c9	0	colon.rectum	READ-US	tumor	DO36710	RNA-Seq
PCAWG.78359d0d-32d4-4df8-bef1-667127e96519	0	colon.rectum	READ-US	tumor	DO36945	RNA-Seq
PCAWG.a8fc9046-0897-4b22-a811-3eb025451d20	0	colon.rectum	READ-US	tumor	DO36619	RNA-Seq
PCAWG.a8e54068-ae42-471b-aefc-7a6a1e515bcb	0	colon.rectum	READ-US	tumor	DO36572	RNA-Seq
PCAWG.0e7acc13-fb8d-4ccc-b1d4-4ccc24417ead	0	colon.rectum	READ-US	tumor	DO37267	RNA-Seq
PCAWG.16996d19-a008-453e-bacd-cde14c36624e	0	colon.rectum	READ-US	tumor	DO37259	RNA-Seq
PCAWG.767f598d-2884-44d4-a05b-6f6fdb071966	0	colon.rectum	READ-US	tumor	DO36431	RNA-Seq
PCAWG.e9e3068c-b5c9-47cc-a0c6-1359e82cfb5a	0	colon.rectum	READ-US	tumor	DO37138	RNA-Seq
PCAWG.5e41da7a-628c-4291-b4b4-6e36205ebeaa	0	colon.rectum	READ-US	tumor	DO36459	RNA-Seq
PCAWG.9ee80518-0c9f-4d2e-acd0-70253ecc8fa1	0	colon.rectum	READ-US	tumor	DO36801	RNA-Seq
PCAWG.6a09899e-dd32-11e4-b507-70a1c254ba06	38460334	kidney	RECA-EU	tumor	DO46988	RNA-Seq
PCAWG.f98658a6-dd30-11e4-a293-9384c254ba06	35662922	kidney	RECA-EU	tumor	DO47016	RNA-Seq
PCAWG.68efeb76-dd3b-11e4-b826-78e9c154ba06	24059546	kidney	RECA-EU	tumor	DO47000	RNA-Seq
PCAWG.4cf1f35a-dd32-11e4-ba86-a69fc254ba06	23344392	kidney	RECA-EU	tumor	DO47159	RNA-Seq
PCAWG.3f002856-dd38-11e4-951f-29b2c254ba06	23250988	kidney	RECA-EU	tumor	DO46853	RNA-Seq
PCAWG.21ed5056-dd31-11e4-9b95-a486c254ba06	19591824	kidney	RECA-EU	tumor	DO46917	RNA-Seq
PCAWG.8f15b974-dd37-11e4-b5ff-5ca8c254ba06	19305812	kidney	RECA-EU	tumor	DO47056	RNA-Seq
PCAWG.02f756c2-dd33-11e4-ba49-b4bec254ba06	17878572	kidney	RECA-EU	tumor	DO46953	RNA-Seq
PCAWG.05caea96-dd31-11e4-8808-f884c254ba06	16215550	kidney	RECA-EU	tumor	DO46834	RNA-Seq
PCAWG.695a84b2-dd37-11e4-bb2a-2aa6c254ba06	15868470	kidney	RECA-EU	tumor	DO46889	RNA-Seq
PCAWG.125737ba-dd31-11e4-89b6-1786c254ba06	15850554	kidney	RECA-EU	tumor	DO46856	RNA-Seq
PCAWG.8631d5c8-dd36-11e4-b9d1-4999c254ba06	15556164	kidney	RECA-EU	tumor	DO46933	RNA-Seq
PCAWG.eb48b638-dd37-11e4-860a-a0adc254ba06	15529868	kidney	RECA-EU	tumor	DO47108	RNA-Seq
PCAWG.10b8cc9c-dd37-11e4-a9f2-a4a0c254ba06	15061090	kidney	RECA-EU	tumor	DO46877	RNA-Seq
PCAWG.5450eefe-dd31-11e4-a095-c18ac254ba06	14469746	kidney	RECA-EU	tumor	DO47128	RNA-Seq
PCAWG.bddb49d8-dd35-11e4-8a0b-c68dc254ba06	14465820	kidney	RECA-EU	tumor	DO46909	RNA-Seq
PCAWG.a0384d54-dd3f-11e4-8ac1-584bc254ba06	14254724	kidney	RECA-EU	tumor	DO47100	RNA-Seq
PCAWG.edc5da14-dd30-11e4-802c-d583c254ba06	14072100	kidney	RECA-EU	tumor	DO47174	RNA-Seq
PCAWG.1ee804b2-dd3d-11e4-aaa5-b426c254ba06	13986204	kidney	RECA-EU	tumor	DO46973	RNA-Seq
PCAWG.da2e717a-dd38-11e4-bd8b-d8bac254ba06	13649394	kidney	RECA-EU	tumor	DO46859	RNA-Seq
PCAWG.242bb83a-dd3b-11e4-9b69-2be3c254ba06	13621832	kidney	RECA-EU	tumor	DO47162	RNA-Seq
PCAWG.4f2ea678-dd36-11e4-9275-1f96c254ba06	13101510	kidney	RECA-EU	tumor	DO47076	RNA-Seq
PCAWG.12f95f04-dd36-11e4-98e6-a292c254ba06	12930432	kidney	RECA-EU	tumor	DO46844	RNA-Seq
PCAWG.97335f5e-dd3b-11e4-81c2-094dc254ba06	12364758	kidney	RECA-EU	tumor	DO46832	RNA-Seq
PCAWG.77203c42-dd44-11e4-bfb1-1da7c254ba06	12186656	kidney	RECA-EU	tumor	DO46850	RNA-Seq
PCAWG.e096370e-dd34-11e4-8386-dc81c254ba06	12056294	kidney	RECA-EU	tumor	DO46905	RNA-Seq
PCAWG.9e6e8eb4-dd3c-11e4-b28a-39d4c254ba06	11988660	kidney	RECA-EU	tumor	DO46838	RNA-Seq
PCAWG.27dd46c2-dd38-11e4-afb0-c9b0c254ba06	11707248	kidney	RECA-EU	tumor	DO46925	RNA-Seq
PCAWG.488551fa-dd3b-11e4-92d0-56e5c254ba06	11325492	kidney	RECA-EU	tumor	DO46893	RNA-Seq
PCAWG.a40fd4d4-dd39-11e4-b774-e8c5c254ba06	11155916	kidney	RECA-EU	tumor	DO46847	RNA-Seq
PCAWG.b667a400-dd38-11e4-b441-e4b8c254ba06	11132508	kidney	RECA-EU	tumor	DO46957	RNA-Seq
PCAWG.8c1fb552-dd3d-11e4-bf8a-302dc254ba06	10368190	kidney	RECA-EU	tumor	DO47080	RNA-Seq
PCAWG.0f70b7bc-dd39-11e4-a3d0-e5bdc254ba06	10220312	kidney	RECA-EU	tumor	DO47072	RNA-Seq
PCAWG.4f86b36c-dd3c-11e4-903e-879fc254ba06	10132896	kidney	RECA-EU	tumor	DO46992	RNA-Seq
PCAWG.b9bf94f6-dd37-11e4-971f-fdaac254ba06	10002804	kidney	RECA-EU	tumor	DO47132	RNA-Seq
PCAWG.5c778b04-dd3d-11e4-9aa6-fd29c254ba06	9991926	kidney	RECA-EU	tumor	DO47048	RNA-Seq
PCAWG.f1592852-dd35-11e4-86fb-ab90c254ba06	9794816	kidney	RECA-EU	tumor	DO46830	RNA-Seq
PCAWG.b7dd85b0-dd43-11e4-b5dc-6576c254ba06	9461500	kidney	RECA-EU	tumor	DO47171	RNA-Seq
PCAWG.2e3c96c2-dd3c-11e4-83c5-0de4c254ba06	9390192	kidney	RECA-EU	tumor	DO46961	RNA-Seq
PCAWG.480ae108-dd37-11e4-8061-88a4c254ba06	8964078	kidney	RECA-EU	tumor	DO46827	RNA-Seq
PCAWG.b1c3906e-dd3b-11e4-ab75-128ac254ba06	8901658	kidney	RECA-EU	tumor	DO46984	RNA-Seq
PCAWG.0c1e8a2c-dd38-11e4-aef9-76afc254ba06	8593112	kidney	RECA-EU	tumor	DO47068	RNA-Seq
PCAWG.3d92b40e-dd45-11e4-9303-a2f8c154ba06	8103508	kidney	RECA-EU	tumor	DO46913	RNA-Seq
PCAWG.820f2112-dd3b-11e4-8b45-55fcc154ba06	7934854	kidney	RECA-EU	tumor	DO47156	RNA-Seq
PCAWG.0f9810da-dd45-11e4-9f99-0cbfc254ba06	7861104	kidney	RECA-EU	tumor	DO46873	RNA-Seq
PCAWG.a3d9a13c-dd36-11e4-b04f-109bc254ba06	7607744	kidney	RECA-EU	tumor	DO46945	RNA-Seq
PCAWG.fea0bed0-dd3a-11e4-a09d-2be1c254ba06	6158306	kidney	RECA-EU	tumor	DO47004	RNA-Seq
PCAWG.833cdc6c-dd38-11e4-8ffa-a3b5c254ba06	5760502	kidney	RECA-EU	tumor	DO46980	RNA-Seq
PCAWG.592e5f7d-5933-4aab-9f00-4be24884d2b5	48959936	bone.softtissue	SARC-US	tumor	DO219962	RNA-Seq
PCAWG.0031a146-0bbb-4430-bb8c-6de453881452	46820430	bone.softtissue	SARC-US	tumor	DO219961	RNA-Seq
PCAWG.a7ba6f8b-bd30-4fc4-ad8c-0b094f6ea8d7	31500124	bone.softtissue	SARC-US	tumor	DO219974	RNA-Seq
PCAWG.2f5c7f1c-4c6d-4fa9-85b5-f356e98f7712	31225050	bone.softtissue	SARC-US	tumor	DO219975	RNA-Seq
PCAWG.c884029d-7582-481b-a60b-fb7324b67013	23158460	bone.softtissue	SARC-US	tumor	DO220168	RNA-Seq
PCAWG.5e61aeff-733f-44e8-94be-2e493a8200b2	21944126	bone.softtissue	SARC-US	tumor	DO219967	RNA-Seq
PCAWG.ec1e598e-a879-4d79-b25a-3bfeab2b5c91	21446016	bone.softtissue	SARC-US	tumor	DO219965	RNA-Seq
PCAWG.21d93646-2bdf-45a5-83c5-1f5faa3dd49d	19929978	bone.softtissue	SARC-US	tumor	DO219964	RNA-Seq
PCAWG.b7a709a7-edd3-484f-bdd3-60c0f0c06e48	19420940	bone.softtissue	SARC-US	tumor	DO219954	RNA-Seq
PCAWG.d61a0a9b-e554-4a52-bc2f-a0674cd44a77	19034192	bone.softtissue	SARC-US	tumor	DO219973	RNA-Seq
PCAWG.460192e8-d4e1-4ff8-8ed1-7f16a94ab8f4	18658442	bone.softtissue	SARC-US	tumor	DO219970	RNA-Seq
PCAWG.29ccf0cd-ef4e-4ac4-b862-4e5546762c1d	18353238	bone.softtissue	SARC-US	tumor	DO220138	RNA-Seq
PCAWG.f23a5f03-df98-4979-95db-c194467266aa	17732882	bone.softtissue	SARC-US	tumor	DO219966	RNA-Seq
PCAWG.5d575802-d570-460f-8fba-34f4ebeaa9e9	17700910	bone.softtissue	SARC-US	tumor	DO220116	RNA-Seq
PCAWG.f08c4f4d-3344-49c6-bb15-a1ce5aa3ef20	17022858	bone.softtissue	SARC-US	tumor	DO219972	RNA-Seq
PCAWG.1dae89cf-4abb-4af6-9147-6d12d95204e6	16390072	bone.softtissue	SARC-US	tumor	DO220140	RNA-Seq
PCAWG.912357d6-7316-467e-bfe2-48224b58e579	16331476	bone.softtissue	SARC-US	tumor	DO219968	RNA-Seq
PCAWG.c4ed0473-117a-4a59-a5da-0b2e72738855	16248600	bone.softtissue	SARC-US	tumor	DO220126	RNA-Seq
PCAWG.68cded24-926d-4f75-ae0c-021d9cf6b4b5	15917300	bone.softtissue	SARC-US	tumor	DO219969	RNA-Seq
PCAWG.ffe5563c-6b36-4ad9-a61e-127b6c053727	15602342	bone.softtissue	SARC-US	tumor	DO220118	RNA-Seq
PCAWG.dae56e0c-4471-4b1b-a0d0-44a973ce2fc5	15599762	bone.softtissue	SARC-US	tumor	DO219960	RNA-Seq
PCAWG.1c22f1d2-2137-4b12-951d-5215384ef735	15366318	bone.softtissue	SARC-US	tumor	DO219945	RNA-Seq
PCAWG.ee1819dc-1fa1-47e4-9539-878dd11c3620	14903892	bone.softtissue	SARC-US	tumor	DO220172	RNA-Seq
PCAWG.ae0b1f6e-3c64-4f3c-a09b-cce58c463006	14777686	bone.softtissue	SARC-US	tumor	DO219951	RNA-Seq
PCAWG.2dcde474-3cb9-45a6-8d0a-49bfe684fd50	14655106	bone.softtissue	SARC-US	tumor	DO220176	RNA-Seq
PCAWG.012d796e-4728-4317-ab5d-0f18324824b6	14616262	bone.softtissue	SARC-US	tumor	DO220174	RNA-Seq
PCAWG.584f96c7-1be9-41c1-8334-0b7ee0705e32	14486216	bone.softtissue	SARC-US	tumor	DO220163	RNA-Seq
PCAWG.c69cd1a6-518a-4eda-a936-223fceeb4525	14367388	bone.softtissue	SARC-US	tumor	DO220153	RNA-Seq
PCAWG.3f7d15d0-8f6f-416e-9635-6eb70613dc6d	14028398	bone.softtissue	SARC-US	tumor	DO219944	RNA-Seq
PCAWG.e8e3b04a-58ee-49ec-8015-4d5ed6e7bca8	13743230	bone.softtissue	SARC-US	tumor	DO219952	RNA-Seq
PCAWG.6fa6fa69-1f95-428a-9a82-56a7f532318b	13659588	bone.softtissue	SARC-US	tumor	DO219949	RNA-Seq
PCAWG.13f7e6ed-319b-4c71-9647-74647583b6e9	13605508	bone.softtissue	SARC-US	tumor	DO220122	RNA-Seq
PCAWG.1426e74a-b04a-4a1d-a7c4-62db40551bce	11244708	bone.softtissue	SARC-US	tumor	DO220221	RNA-Seq
PCAWG.af44c950-24cd-4767-b646-a678c50690e2	11180608	bone.softtissue	SARC-US	tumor	DO220157	RNA-Seq
PCAWG.f294e77c-93d2-49e5-900a-90bb8eaec0e5	44318284	skin	SKCM-US	tumor	DO37409	RNA-Seq
PCAWG.57e00fd4-5a1a-49d9-a190-8825b5c006f6	27064342	skin	SKCM-US	tumor	DO37418	RNA-Seq
PCAWG.95c3f3f7-6789-4b31-b162-30b9a5973030	26040166	skin	SKCM-US	tumor	DO37861	RNA-Seq
PCAWG.a0725b6a-a045-42b6-b8d3-ef340941b8ad	25610432	skin	SKCM-US	tumor	DO47268	RNA-Seq
PCAWG.3475d243-435d-4e5b-bae7-37ab4bce7212	24567938	skin	SKCM-US	tumor	DO37607	RNA-Seq
PCAWG.056cf0e4-d840-406d-993a-65017a39f071	23933428	skin	SKCM-US	tumor	DO37827	RNA-Seq
PCAWG.5dc18278-81ec-4c00-928f-f704eff9d4cd	23893850	skin	SKCM-US	tumor	DO37427	RNA-Seq
PCAWG.7018f900-a49e-44cb-8112-8ab79fcf5907	21959972	skin	SKCM-US	tumor	DO47331	RNA-Seq
PCAWG.e810eeba-eca8-4792-a9d5-fbe7da7ad416	21726324	skin	SKCM-US	tumor	DO37758	RNA-Seq
PCAWG.7b58175d-68f3-4e46-b70e-b580319dd13c	21523744	skin	SKCM-US	tumor	DO37432	RNA-Seq
PCAWG.9d64fe50-c860-4a40-baac-d3ba2073e742	20884476	skin	SKCM-US	tumor	DO37440	RNA-Seq
PCAWG.1f1b8abd-9770-42eb-b4dd-d26f9108ae7e	20592218	skin	SKCM-US	tumor	DO37719	RNA-Seq
PCAWG.fc09a2b9-b0da-4dc0-80c8-206f3f9441e7	20509086	skin	SKCM-US	tumor	DO37474	RNA-Seq
PCAWG.a582d927-9110-4c8d-929a-bb99b5fcdc72	19887426	skin	SKCM-US	tumor	DO38129	RNA-Seq
PCAWG.03c2f6ba-caef-41e1-ad3e-7a0a76d9f4f7	19709924	skin	SKCM-US	tumor	DO37424	RNA-Seq
PCAWG.841529b1-23bf-4adf-918a-021e8c1876a9	19226942	skin	SKCM-US	tumor	DO37659	RNA-Seq
PCAWG.cb505ec8-40fe-4d68-8b71-1a07c0ff9d0e	19079672	skin	SKCM-US	tumor	DO37782	RNA-Seq
PCAWG.0324c3ce-3e7a-4ecd-87ef-3d02b591c0b0	18405222	skin	SKCM-US	tumor	DO37435	RNA-Seq
PCAWG.7832eb9b-0cc6-4210-b027-767be307c098	18315792	skin	SKCM-US	tumor	DO37896	RNA-Seq
PCAWG.746700e2-02b3-45d8-8bb4-0de6d21558ad	17949470	skin	SKCM-US	tumor	DO37527	RNA-Seq
PCAWG.030809ad-2009-424d-be47-7184c72393e1	17908156	skin	SKCM-US	tumor	DO37627	RNA-Seq
PCAWG.8fa99755-1143-478a-8dc0-883e0edc2bbd	17852912	skin	SKCM-US	tumor	DO37515	RNA-Seq
PCAWG.6bb1790f-9139-4617-8315-fefdf57de8d1	16785686	skin	SKCM-US	tumor	DO37531	RNA-Seq
PCAWG.76b9b320-f504-4db6-9ddd-cd84b26a2212	16338236	skin	SKCM-US	tumor	DO37425	RNA-Seq
PCAWG.f1b58fce-fb71-46bc-84f9-c641f4cdd2f5	16262492	skin	SKCM-US	tumor	DO37445	RNA-Seq
PCAWG.3b2441cf-0bb2-4f74-9e0f-0f55feb209a9	15877862	skin	SKCM-US	tumor	DO37439	RNA-Seq
PCAWG.76d6e27b-7069-49d8-990a-ef4a282a2efb	15620490	skin	SKCM-US	tumor	DO47255	RNA-Seq
PCAWG.69846147-1ea6-47f5-b687-60d985b9362f	14774492	skin	SKCM-US	tumor	DO37723	RNA-Seq
PCAWG.cae03431-3985-403e-ab72-e8cd232bea88	14524720	skin	SKCM-US	tumor	DO37703	RNA-Seq
PCAWG.4db876af-f81d-48b9-be7a-0b8a15e10b8f	14155626	skin	SKCM-US	tumor	DO47542	RNA-Seq
PCAWG.83d821c6-4d55-4631-ba2d-84c149e9fc22	14027780	skin	SKCM-US	tumor	DO37426	RNA-Seq
PCAWG.9cad5f4d-1643-4c4d-968e-2a4d7641b7c5	12768226	skin	SKCM-US	tumor	DO37750	RNA-Seq
PCAWG.1a7e9b2d-c4e6-4372-9b95-a509a30f0d26	11542120	skin	SKCM-US	tumor	DO37946	RNA-Seq
PCAWG.b10a88d5-3469-4e19-956a-09d83e04149d	11313564	skin	SKCM-US	tumor	DO37587	RNA-Seq
PCAWG.b023c10d-de06-4186-8dce-8da3894ccdca	10178220	skin	SKCM-US	tumor	DO37599	RNA-Seq
PCAWG.e69fb1da-4e53-40d1-86cd-9a87b56e1ec6	0	skin	SKCM-US	tumor	DO51251	RNA-Seq
PCAWG.682e397f-3e3c-42c6-9c7c-926e30a73e21	120670562	stomach	STAD-US	tumor	DO38603	RNA-Seq
PCAWG.0676f821-fcbe-46b1-874f-4050d3a47b54	109934320	stomach	STAD-US	tumor	DO38423	RNA-Seq
PCAWG.e4920e88-e84d-4a76-bf10-aec19bbdf42b	95922990	stomach	STAD-US	tumor	DO38547	RNA-Seq
PCAWG.c60d9f12-5cbe-4ccc-be66-9c05c71c70d4	94383498	stomach	STAD-US	tumor	DO47747	RNA-Seq
PCAWG.8acae1ba-21f4-4604-adbc-4f3bf25ca6db	91741180	stomach	STAD-US	tumor	DO38229	RNA-Seq
PCAWG.2d876b3e-f666-418e-85df-3a27cf64aaa2	91377790	stomach	STAD-US	tumor	DO38226	RNA-Seq
PCAWG.c2a3e22a-e9cc-447a-b419-8667cce10da1	89228180	stomach	STAD-US	tumor	DO38190	RNA-Seq
PCAWG.83e2073d-c8ed-41c4-b9ba-9930ea11349a	85573334	stomach	STAD-US	tumor	DO38404	RNA-Seq
PCAWG.126d9772-ad58-48c4-b5b8-def3bec1ea03	83868144	stomach	STAD-US	tumor	DO47753	RNA-Seq
PCAWG.62ce1007-be32-4bfb-91ed-9ab7d8c07a3a	78854312	stomach	STAD-US	tumor	DO38388	RNA-Seq
PCAWG.e570a574-23ac-4c1e-8bd7-4bc463d81ab7	77336288	stomach	STAD-US	tumor	DO38671	RNA-Seq
PCAWG.629a75f9-da53-4f17-ad4a-14e60939016c	76829954	stomach	STAD-US	tumor	DO38775	RNA-Seq
PCAWG.2391dddd-efea-4f5c-8472-0e718bb6b978	73028694	stomach	STAD-US	tumor	DO48040	RNA-Seq
PCAWG.0900a4c2-8e3d-48be-978b-5507dbcad22c	65802696	stomach	STAD-US	tumor	DO38727	RNA-Seq
PCAWG.39c05f10-99ab-42f8-93cb-7c5de6caa901	63524956	stomach	STAD-US	tumor	DO38847	RNA-Seq
PCAWG.c6e6819a-e2b3-4401-8af8-e36ae207050b	63089772	stomach	STAD-US	tumor	DO47859	RNA-Seq
PCAWG.9e01ad08-3f26-4283-942b-13ceb68ac6ac	60054554	stomach	STAD-US	tumor	DO47785	RNA-Seq
PCAWG.3710189c-d5ba-43ad-8421-f36b78d7572c	59480622	stomach	STAD-US	tumor	DO47997	RNA-Seq
PCAWG.44cfcac9-5e1d-4915-b055-94d55caf3739	58311248	stomach	STAD-US	tumor	DO47841	RNA-Seq
PCAWG.1c8506ff-52ae-4a1a-a751-4870080c126d	58163774	stomach	STAD-US	tumor	DO38535	RNA-Seq
PCAWG.562f0f76-0810-4598-ab80-085a84fcca25	57088908	stomach	STAD-US	tumor	DO47863	RNA-Seq
PCAWG.8099e87e-b553-469a-a859-9d891c13a0b6	56888218	stomach	STAD-US	tumor	DO38663	RNA-Seq
PCAWG.834340c3-2681-46e6-adec-157827cc01d8	54977746	stomach	STAD-US	tumor	DO38831	RNA-Seq
PCAWG.69ebce6d-4208-4fb2-9623-cd4b261b8367	54954120	stomach	STAD-US	tumor	DO38655	RNA-Seq
PCAWG.bfe1a38a-f4a3-49c7-b425-faefe7e2c23e	44867938	stomach	STAD-US	tumor	DO47817	RNA-Seq
PCAWG.198e6983-db2d-4481-a952-03137da40c1f	43925670	stomach	STAD-US	tumor	DO38380	RNA-Seq
PCAWG.26a356ed-80e5-49dc-b203-6c8e0d3d3aa0	38429508	stomach	STAD-US	tumor	DO47737	RNA-Seq
PCAWG.c4b16a2d-f51f-4dbe-b6fa-28f57b454d93	38225024	stomach	STAD-US	tumor	DO38779	RNA-Seq
PCAWG.89b3791f-f1f8-456d-bc3e-f96d3967e1a1	28458342	stomach	STAD-US	tumor	DO38731	RNA-Seq
PCAWG.8f099e82-9243-4801-8978-48b0a65f29a6	42671516	thyroid	THCA-US	tumor	DO39841	RNA-Seq
PCAWG.f516cda0-5a3c-4f17-87f0-0c2a42492037	35084312	thyroid	THCA-US	tumor	DO39084	RNA-Seq
PCAWG.70bced00-b059-4b26-a09d-02712fdc4372	32153970	thyroid	THCA-US	tumor	DO38903	RNA-Seq
PCAWG.4cf2b5e4-f0c1-4b3b-a9d5-95039175da9f	31323404	thyroid	THCA-US	tumor	DO39020	RNA-Seq
PCAWG.dc057aaa-a003-40ad-8f0c-7b069c1dcc84	29990004	thyroid	THCA-US	tumor	DO39127	RNA-Seq
PCAWG.fb821758-ff40-49b5-a5b5-fbfa490e50d5	28937976	thyroid	THCA-US	tumor	DO40193	RNA-Seq
PCAWG.9f120f02-24c3-4344-b5f1-02e63e9eb0cb	28737332	thyroid	THCA-US	tumor	DO40664	RNA-Seq
PCAWG.fc50c8e5-af63-4e45-a158-0d7239b42102	27501328	thyroid	THCA-US	tumor	DO39046	RNA-Seq
PCAWG.29e7d909-80ac-4bba-af43-f0d1f59f017d	27299392	thyroid	THCA-US	tumor	DO39070	RNA-Seq
PCAWG.7fe438b7-31a9-4b85-b761-f3bdf1467355	26812872	thyroid	THCA-US	tumor	DO39886	RNA-Seq
PCAWG.8b802643-65df-4585-88f8-5790ea0e0639	24391686	thyroid	THCA-US	tumor	DO39481	RNA-Seq
PCAWG.ba92c434-3604-4b85-bc76-3bbe5c44253f	24273228	thyroid	THCA-US	tumor	DO40759	RNA-Seq
PCAWG.31aa9f73-2a1c-4d33-951e-66d454997132	23966502	thyroid	THCA-US	tumor	DO219585	RNA-Seq
PCAWG.ab6f71e5-233f-40ff-926a-e5d34b8c4324	23092084	thyroid	THCA-US	tumor	DO38946	RNA-Seq
PCAWG.6fa50314-f4cf-4545-916b-452170ea47e9	22670714	thyroid	THCA-US	tumor	DO38978	RNA-Seq
PCAWG.f125f9eb-0820-4b1e-8c1a-4e11479236c9	22602222	thyroid	THCA-US	tumor	DO39072	RNA-Seq
PCAWG.648e6653-d3ea-4b9a-a32c-219e2927af4c	22117102	thyroid	THCA-US	tumor	DO38899	RNA-Seq
PCAWG.a878d276-e486-4b84-a18b-b52f1f5ee89f	21613988	thyroid	THCA-US	tumor	DO39798	RNA-Seq
PCAWG.4445b933-3797-428a-b46e-780db2fc3a87	20611240	thyroid	THCA-US	tumor	DO48103	RNA-Seq
PCAWG.09b8da46-11cf-40f1-8811-670bdb3a6297	20412064	thyroid	THCA-US	tumor	DO39363	RNA-Seq
PCAWG.eb51797d-88aa-4fb6-bb7c-ff499f3189fd	20075828	thyroid	THCA-US	tumor	DO39635	RNA-Seq
PCAWG.24904d08-08a8-49b8-8e8b-666468361c69	19694968	thyroid	THCA-US	tumor	DO39956	RNA-Seq
PCAWG.ded7493e-0315-4738-8ec3-686f6880c4c0	19562752	thyroid	THCA-US	tumor	DO48159	RNA-Seq
PCAWG.56a71a08-5461-4b48-9754-8b5401925d60	19065512	thyroid	THCA-US	tumor	DO40405	RNA-Seq
PCAWG.0d29200e-946b-4ec1-990f-ddb7443b5c9e	18875132	thyroid	THCA-US	tumor	DO39216	RNA-Seq
PCAWG.c8414c0f-425a-45c6-acb4-d532cc651398	18321492	thyroid	THCA-US	tumor	DO40147	RNA-Seq
PCAWG.04850a1e-f5a3-4d36-a2c0-bfb6fb8b8b16	18311138	thyroid	THCA-US	tumor	DO39610	RNA-Seq
PCAWG.a4ba0c52-371f-4049-ab36-76b830d0249a	17942118	thyroid	THCA-US	tumor	DO39564	RNA-Seq
PCAWG.9341c290-4634-4bdc-add6-4617cc5132b3	17817876	thyroid	THCA-US	tumor	DO39210	RNA-Seq
PCAWG.37b2a63d-358d-4a3c-9f21-a6ace3f8ebb7	17547038	thyroid	THCA-US	tumor	DO39016	RNA-Seq
PCAWG.ab2c6d3c-851e-4adb-8cd0-a17fdd8b9a7e	17455750	thyroid	THCA-US	tumor	DO40496	RNA-Seq
PCAWG.c8dd67cb-c930-4614-8843-8da6374ac0eb	17384808	thyroid	THCA-US	tumor	DO48065	RNA-Seq
PCAWG.2385084f-681b-49a3-a78f-6975a03f419b	17355332	thyroid	THCA-US	tumor	DO40274	RNA-Seq
PCAWG.a6904a39-5605-41cc-a0cc-12cb45fc9a25	17136710	thyroid	THCA-US	tumor	DO39306	RNA-Seq
PCAWG.30439a68-84d3-4dfe-b066-34bca90265a6	16793080	thyroid	THCA-US	tumor	DO40069	RNA-Seq
PCAWG.dd6e3e97-7ea1-4ffe-91a2-18efb1e7899f	16730160	thyroid	THCA-US	tumor	DO39534	RNA-Seq
PCAWG.f43251fa-3d28-4440-b33d-817360b11e0d	16596398	thyroid	THCA-US	tumor	DO39910	RNA-Seq
PCAWG.36b24319-2f00-4107-9991-6f277fa8b25d	16570336	thyroid	THCA-US	tumor	DO40484	RNA-Seq
PCAWG.f6a7b6ae-698b-4a5a-b909-a9d90dc88a8a	16299692	thyroid	THCA-US	tumor	DO38966	RNA-Seq
PCAWG.99a1ae9f-ad61-4808-ab86-89730a6d77b1	16027286	thyroid	THCA-US	tumor	DO38901	RNA-Seq
PCAWG.4d2ce345-8d8f-4b50-83eb-688e17b6d0b4	15889706	thyroid	THCA-US	tumor	DO39684	RNA-Seq
PCAWG.1185d896-1731-4333-8fe2-51a5815e4d10	15630100	thyroid	THCA-US	tumor	DO48084	RNA-Seq
PCAWG.2ba7311f-118b-48e3-8d40-758a5be21cd2	14433858	thyroid	THCA-US	tumor	DO40167	RNA-Seq
PCAWG.5f395ea3-59c6-4ca2-8378-4320e08695bf	13629716	thyroid	THCA-US	tumor	DO39062	RNA-Seq
PCAWG.1db38abf-81e5-4e04-842e-6779eb30da8a	13510184	thyroid	THCA-US	tumor	DO39847	RNA-Seq
PCAWG.e4ee1936-4089-43af-a21f-e87834f631a2	11180434	thyroid	THCA-US	tumor	DO40735	RNA-Seq
PCAWG.515f6412-5df6-469b-a149-66dd5bf2e5fd	10706076	thyroid	THCA-US	tumor	DO38911	RNA-Seq
PCAWG.492080a3-5f90-4f63-b474-c3596dbd4aed	18404918	uterus	UCEC-US	tumor	DO41943	RNA-Seq
PCAWG.a288ca34-1390-4217-844d-568b70e1f763	0	uterus	UCEC-US	tumor	DO40948	RNA-Seq
PCAWG.738e83f6-5fb9-4ef4-b46e-118438f22d24	0	uterus	UCEC-US	tumor	DO42400	RNA-Seq
PCAWG.165efa6b-5c3d-4a42-99e3-3b915f2977f4	0	uterus	UCEC-US	tumor	DO41157	RNA-Seq
PCAWG.af75668b-22d4-4660-9044-9197b07893db	0	uterus	UCEC-US	tumor	DO42256	RNA-Seq
PCAWG.1828ef15-79e4-47d3-8e8e-f777ede8c278	0	uterus	UCEC-US	tumor	DO43338	RNA-Seq
PCAWG.b40097e1-9713-4466-a09f-1a2b5e7962d2	0	uterus	UCEC-US	tumor	DO43859	RNA-Seq
PCAWG.a0be369d-8631-4658-bdf9-d0cb0a386228	0	uterus	UCEC-US	tumor	DO41199	RNA-Seq
PCAWG.ee5ed9f0-8240-4b0b-b922-4dcef0a829bc	0	uterus	UCEC-US	tumor	DO43314	RNA-Seq
PCAWG.2348a31b-b7f3-4e0e-bc3b-c1d892d8426c	0	uterus	UCEC-US	tumor	DO41080	RNA-Seq
PCAWG.7615cef8-9f41-49ac-8a67-e3ddd0fef72d	0	uterus	UCEC-US	tumor	DO43210	RNA-Seq
PCAWG.41effb80-4dc0-4ef1-9926-42ee73b14c92	0	uterus	UCEC-US	tumor	DO43378	RNA-Seq
PCAWG.e947887d-2f16-4a38-813d-4fd49af1d014	0	uterus	UCEC-US	tumor	DO41229	RNA-Seq
PCAWG.cf4a7b25-42a8-4e95-a1af-f9736e7a87e5	0	uterus	UCEC-US	tumor	DO42881	RNA-Seq
PCAWG.1e5277ca-41f6-41a0-8300-4a20e10edac8	0	uterus	UCEC-US	tumor	DO41343	RNA-Seq
PCAWG.4a03e408-ebdc-404e-acfd-08a3d1b1b62e	0	uterus	UCEC-US	tumor	DO42937	RNA-Seq
PCAWG.6a87ed37-6e36-4078-9018-989b138428e6	0	uterus	UCEC-US	tumor	DO42209	RNA-Seq
PCAWG.09209cb3-2a37-4be8-a18b-e187ddf2b000	0	uterus	UCEC-US	tumor	DO43658	RNA-Seq
PCAWG.cdb5fc10-a798-48e4-b2e5-8a562bf30f63	0	uterus	UCEC-US	tumor	DO42424	RNA-Seq
PCAWG.7eec1989-1959-40fb-83a0-16dfd5ac3787	0	uterus	UCEC-US	tumor	DO42240	RNA-Seq
PCAWG.d3af5e60-871d-4838-9df4-0498c32fd5c0	0	uterus	UCEC-US	tumor	DO41530	RNA-Seq
PCAWG.42c020aa-93fc-433f-bcae-9b0eeca7d49f	0	uterus	UCEC-US	tumor	DO43514	RNA-Seq
PCAWG.59624b28-a3d4-40d5-b75a-cd0c4bc2d45f	0	uterus	UCEC-US	tumor	DO41217	RNA-Seq
PCAWG.aae1d6e5-d41d-4ce3-9def-35c37601cf61	0	uterus	UCEC-US	tumor	DO43074	RNA-Seq
PCAWG.22063ad1-ba0d-4fb9-a5da-9b9d0e938a96	0	uterus	UCEC-US	tumor	DO43418	RNA-Seq
PCAWG.e29fbf8e-28e8-473d-9c98-5c0f039d96d8	0	uterus	UCEC-US	tumor	DO41951	RNA-Seq
PCAWG.2dc86365-4c0f-4914-8759-b1e7092dd790	0	uterus	UCEC-US	tumor	DO41578	RNA-Seq
PCAWG.53aa9b59-66e4-433d-8405-87432424b560	0	uterus	UCEC-US	tumor	DO41398	RNA-Seq
PCAWG.c718dfe0-be49-411e-a4d7-c7cc3f063177	0	uterus	UCEC-US	tumor	DO42464	RNA-Seq
PCAWG.bfd4ba58-7a29-42fe-bbd2-6ebf90bd5347	0	uterus	UCEC-US	tumor	DO42169	RNA-Seq
PCAWG.28fd3732-f152-46c4-bedf-4c9ebf0f566a	0	uterus	UCEC-US	tumor	DO40930	RNA-Seq
PCAWG.f769d54e-8963-410b-b7da-09ebd42a3329	0	uterus	UCEC-US	tumor	DO43506	RNA-Seq
PCAWG.775a7e2f-791b-4d8f-9af6-a9018b78b2a6	0	uterus	UCEC-US	tumor	DO43610	RNA-Seq
PCAWG.b7a94678-4f13-468e-ab4a-a702b8b05f67	0	uterus	UCEC-US	tumor	DO42825	RNA-Seq
PCAWG.e98a084a-8cf2-42dd-a4b7-40f3288261cb	0	uterus	UCEC-US	tumor	DO42304	RNA-Seq
PCAWG.de11bbf7-23d0-4327-804f-0a6a31a7a225	0	uterus	UCEC-US	tumor	DO41911	RNA-Seq
PCAWG.dc6cfa31-4b89-4a16-b1a0-8600f7b1a79f	0	uterus	UCEC-US	tumor	DO43162	RNA-Seq
PCAWG.b0f67163-9244-4a7f-860d-bcfd1292d665	0	uterus	UCEC-US	tumor	DO40867	RNA-Seq
PCAWG.77759ac1-2574-472f-93fd-cdddb0ec6a00	0	uterus	UCEC-US	tumor	DO43811	RNA-Seq
PCAWG.500831f0-ab5f-4a7f-b2ce-02ffae25afc7	0	uterus	UCEC-US	tumor	DO42673	RNA-Seq
PCAWG.ae1cb1f0-8341-45fe-95e0-0a1af80c869c	0	uterus	UCEC-US	tumor	DO42544	RNA-Seq
PCAWG.26d91acf-a12d-4970-a37c-75b09410ed55	0	uterus	UCEC-US	tumor	DO42432	RNA-Seq
PCAWG.f483b460-8be0-4e61-bfe2-afc041089da1	0	uterus	UCEC-US	tumor	DO43763	RNA-Seq
PCAWG.f1d8a363-3071-4740-a20b-63f0729d07cd	0	uterus	UCEC-US	tumor	DO41056	RNA-Seq
PCAWG.8537c37f-39b7-4c1a-8cb7-a3cd6817b55b	0	uterus	UCEC-US	tumor	DO43739	RNA-Seq
PCAWG.88c30b9d-b302-4422-8df8-9c1a64d7181c	0	uterus	UCEC-US	tumor	DO42536	RNA-Seq
PCAWG.fcded466-28aa-4f92-bbcd-6f58c6053224	0	uterus	UCEC-US	tumor	DO40831	RNA-Seq
PCAWG.9d926891-cfc1-4ecc-b6a0-1d98bb49f9e1	0	uterus	UCEC-US	tumor	DO41446	RNA-Seq
PCAWG.5632c242-5ad0-4d74-b59f-89662c12b724	0	uterus	UCEC-US	tumor	DO43218	RNA-Seq

## Sheet: 3 P-DiP-WGS
icgc_donor_id	NCBI_taxonID_genus	NCBI_taxname	pmer	read_counts	Percent_identity	contig_length	extractid	Tumor_True_False	Number_of_reads_analyzed	pmhr
DO46388	10375	Lymphocryptovirus	282621	1.62549e+07	99.99	463;463;2225;2535;6962;6962;562;526;7571;7571;318;415;728;11605;1900;13766;16805;28199;59475;2142;368;2377;485;55571;5551;2572;4042;1142;59487;59559;7571;18568;16445;354;58297;59475;308;54883;1567;37941;19864;5653;638;17747	19fa5a6294e5f6b382b90691705be3e2	FALSE	57515064	12789.9
DO218243	10375	Lymphocryptovirus	210839	359020	99.98	9637;9637;4057;4057;18405;44222;1855;539;19881;19881;1083;2387;5647;307;7616;7616;2803;1964;3560;23639;1826;14332;9357;5093;4473;4326;3497	ed0de188f1811585fe9951d3c25b746c	TRUE	1702818	283.471
DO46372	10375	Lymphocryptovirus	149511	4.47599e+06	99.99	38029;4042;304;48603;1096;36588;7590;59475;23271;7776;14181;587;41402;596;7547;27414;6711;40139;24565;2791;2451;2544;12187;4800;17747;59475;2319;29476;485;6902;6902;1975;1142;1567;1387;27051;318	d03caf8cac381ed2d3b3d8f583219624	FALSE	29937526	3749.33
DO52557	1206907	Cloning vector pFosill-1	141838	3.44095e+06	90.91	548	0c9401e78fc7f2e4bd3414e5572eb9a3	TRUE	24259682	2557.02
DO46420	10375	Lymphocryptovirus	89712.4	2.58539e+06	99.99	17774;2791;3219;14529;16953;16107;759;539;1009;1009;775;656;6902;6902;318;501;501;25389;2529;920;7566;39271;17570;17058;3434;18924;21728;1567;19855;39756;17728;27714;25403;7547;42548;2997;6576;42255	9428be18dd545db1fb390567f460c265	FALSE	28818648	1732.51
DO222285	10358	Cytomegalovirus	74986.1	166852	99.992	1831;1831;1831;1154;4892;2317;1059;471;471;704;5725;961;566;1172;25016;12762;12762;359;2229;773;589;7778;816;4442;4226;3748;12580;12580;12580;13661;13661;13661;4046;2595;8291;599;356;11932;12911;5671;2635;655;4371;1246;579;323;347;6840;899;442;3216;1227;4574;1924;1924;4549;4549;20143;20143;547;10240;632;474	0c512f768f305c8798b589c38b674215	FALSE	2225102	118.719
DO218031	10375	Lymphocryptovirus	73467.3	121510	99.98	2137;5094;41684;11743;1136;19881;19881;3817;4413;9667;9667;18690;44222;5677;318;17157;2792;1855;4033;4033;31187;539;23895;1189;799;1296;558;23639;903;14158;16480;4970;4352;19124;19006	c6b1d94e803578fc2396a2b1527af760	TRUE	1653936	108.436
DO218769	10375	Lymphocryptovirus	62939	82864.7	99.98	764;782;6944;6944;19835;544;23643;12944;7861;7861;1889;16485;5450;5654;1327;1327;36827;36827;44208;445;16596;2506;1590;318;1655;4357	2c3df2f4c04add6c07a25b1414557b0f	TRUE	1316588	70.0281
DO46396	10375	Lymphocryptovirus	62505.3	1.55617e+06	99.99	42612;19855;7550;1142;26076;1885;837;340;13799;5210;1083;17732;307;4329;20314;2802;4042;6895;14072;485;7571;572;387;17507;2105;21488	27e1f711d1faa761c224510de47b429a	FALSE	24896576	1102.49
DO46473	10375	Lymphocryptovirus	57003.9	1.23507e+06	99.99	861;4329;1619;2544;7569;587;21106;59475;1629;409;409;31214;18317;19855;59475;485;2593;1846;4042;2304;849;16867;21020;367;3471;18317;54361;2453;431;342;7620;1083	a60741d1912452e1f392c9c6b3ad102f	FALSE	21666482	1121.3
DO10823	10509	Mastadenovirus	52591.5	243627	98.14	437;404;331;324;324;327;324;437;324;437;437;404;324;327;324	21f4c5aa649b4c456dd85932f8c45579	TRUE	4632440	175.102
DO46390	10375	Lymphocryptovirus	40456.8	764713	99.99	805;23536;2940;19918;29484;19755;307;15495;59508;2676;908;7588;5948;37475;4042;596;2593;485;4329;1567;7564;1083;59508;2604;1157;17747	8000913f3bfee20913226c2724d1192d	FALSE	18901976	602.381
DO46980	1910952	G4microvirus	39790.9	1.77483e+06	75.78	5438	c33813ec9c2d8575cf2d93824c9fef5e	FALSE	44603778	836.465
DO38190	10375	Lymphocryptovirus	38946.1	2.97314e+06	99.88	2006;5547;1446;25222;25222;7166;4122;20385;20385;44150;7489;7489;7489;8782;359;402;2217;2217;434;307;2803;5730;1058;14043;11553;4406;317;3644;416;882;4018;16247;2102;1106;1106;13678	PCAWG.d85329a7-4484-4dbe-ba86-8889dba032cd	TRUE	76339824	1242.63
DO46881	1910952	G4microvirus	38745.8	1.30249e+06	75.11	5434	c5af1a503cb477f0e2ac58f94495cb07	FALSE	33616388	688.874
DO47817	10375	Lymphocryptovirus	32550	2.06573e+06	99.99	307;5731;2862;3337;14706;14706;1138;3441;1584;316;20540;24405;42618;4119;4119;17950;17812;2803;858;1877;1673;23226;23226;24817;24817;2989;2989;7556;7556;1058;9766;1026;638;2591;25374;25374	PCAWG.c182aea6-d8b6-458f-bb92-caa4097b0002	TRUE	63463282	926.151
DO46350	10375	Lymphocryptovirus	28981.2	901348	99.99	2680;14455;59475;19942;840;7547;9639;307;2544;587;1567;2827;1207;7620;557;4329;1083;17747;4042;512;607	3bd69ae960ce7ec44db296bc65bc8f97	FALSE	31101162	653.021
DO46568	10375	Lymphocryptovirus	27883.1	1.03481e+06	99.99	485;22385;307;32620;7566;33450;11819;37867;38434;6966;6966;2016;18317;42581;6882;1567;301;3046;17262;21304;562;2544;4042;1142;4047;7546;5188;784;7557;14787;8023;18380;42581	bdffd6d437c23236adcac4a4655de492	FALSE	37112382	820.137
DO36221	1246486	synthetic Enterobacteria phage phiX174.1f	26968.3	28424.6	100	496;341	f6a729dfc9df90889d1f04696e28ee21	FALSE	1054000	27.3417
DO36221	1246486	synthetic Enterobacteria phage phiX174.1f	26968.3	28424.6	100	496;341	f6a729dfc9df90889d1f04696e28ee21	FALSE	1054000	27.3417
DO36221	1246486	synthetic Enterobacteria phage phiX174.1f	26968.3	28424.6	100	496;341	f6a729dfc9df90889d1f04696e28ee21	FALSE	1054000	27.3417
DO36221	1246486	synthetic Enterobacteria phage phiX174.1f	26968.3	28424.6	100	496;341	f6a729dfc9df90889d1f04696e28ee21	FALSE	1054000	27.3417
DO36221	1246486	synthetic Enterobacteria phage phiX174.1f	26968.3	28424.6	100	496;341	f6a729dfc9df90889d1f04696e28ee21	FALSE	1054000	27.3417
DO46340	10375	Lymphocryptovirus	26909.5	684265	99.99	318;4329;7569;11849;35025;5210;1171;17111;1619;611;2771;2791;19879;1220;1220;1220;1208;11606;36278;7571;6621;42548;4042;485;572;1001;2583;6118	c48f15bb591573766036c305e63f49cb	FALSE	25428412	505.368
DO38671	10375	Lymphocryptovirus	26617.3	1.38838e+06	99.94	502;502;5953;2694;1038;4050;4050;4050;4048;4048;4048;5054;5054;318;4326;4326;19846;1880;1662;1569;2526;953;17858;1926;2575;6733;23712;23712;558;380;23712;23712;374;374;19846;1229;440;838;5680;409;409;392;392;44120;44120;772	PCAWG.f7d4ca5b-31b8-4cd0-89e5-9911d7b5e5b0	TRUE	52160868	725.658
DO45029	186765	Lambdavirus	26302.6	4.75367e+06	99.62	676;341;810;797;425;341;810;797;425;341;810;797;341;810;797;425	99bb37d159645c47dd271e75b66f7d92	TRUE	180730046	1142.64
DO47747	10375	Lymphocryptovirus	26019.3	1.15523e+06	99.96	4986;4986;306;24129;17845;3196;2549;3365;6313;6313;3315;1095;1575;1945;3314;23644;4319;4319;19871;20147;2590;312;483;19934;19934;955;3103;5733;5733;4013;4013;492;1963;595;4465;8244;8244;14661;5661;18890;25349;25349;11774	PCAWG.645dd2ec-fddf-4804-86db-18d5531f00f9	TRUE	44398842	601.681
DO47171	1910952	G4microvirus	24878.6	751629	77.91	5434	34ad267ee277a17b7897ab5aff03be9f	TRUE	30211874	299.169
DO46402	10375	Lymphocryptovirus	24345.8	511638	99.99	2544;19855;56355;2740;307;7551;17472;48301;4042;59475;3213;307;577;2470;1084;40431;1142;10584;1567;47222;17774;577;7571;2086;797;57329;50839;4329;485	8eb07fe2ffe15aad197f0305f69bf485	FALSE	21015440	431.805
DO10324	1910952	G4microvirus	23613.9	152872	73.64	5410;5410;5410	PCAWG.b88da23c-e14d-4b74-b43f-3c64ab307ca3	FALSE	6473832	145.523
DO46392	10375	Lymphocryptovirus	23567.5	563672	99.99	7596;2593;43152;32569;22387;7571;2827;56375;17774;307;39480;587;59475;2544;1083;3228;485;40815;30029;4329;47833;623;19855;1134;17285;4251;874;4042;1567	3e84163e28d7a5910555c2187ed45fa4	FALSE	23917310	415.524
DO46382	10375	Lymphocryptovirus	21669	517864	99.99	1142;485;4329;39491;10315;6128;59475;5210;3438;3438;3714;31689;1567;339;19965;32420;38141;19942;587;59475;977;1991;7550;318;581;14186;4042;17902;15219;1894;7571	c76da91f93fd0a376e1564b76fb8efa9	FALSE	23898840	400.705
DO218491	1910952	G4microvirus	20845.8	968526	74.72	5575;5575;5575	a0558c590b729c1c04f9aa6e75b09eae	FALSE	46461398	532.821
DO50406	10294	Simplexvirus	20552.8	1.25234e+06	99.93	349;374;362;349;577;410;1101;1390;2481;4751;5369;11154;19628;19628;36582;62428;62428;62428;62428;62428;574;574;312;8962;2356;344;460	04ceb5f141916f7fc091a5e0aa51ada3	TRUE	60932986	636.325
DO48930	1910952	G4microvirus	19194.1	318725	81.31	5458;5458	acfb541367924deaf125649fbd1a8eb9	FALSE	16605404	247.201
DO46358	10375	Lymphocryptovirus	16976.3	463122	99.99	485;7566;58303;19864;1567;307;43983;647;17747;22674;2680;34880;12944;8073;1127;586;2544;307;3912;18369;3408;3408;33131;59475;823;36943;4329;19879;1083;4042;7547	a3f579fa95c5c45d0174c081d62b5cf5	FALSE	27280436	372.685
DO36107	1910952	G4microvirus	15881.9	229648	75.78	5462	d947c33cb797fc132debd681345a5591	TRUE	14459706	176.013
DO46370	10375	Lymphocryptovirus	14794.3	763128	99.99	15893;578;7603;16129;42548;11716;1619;4329;5210;18293;23564;546;1142;16985;2791;7598;7598;12831;318;4042;1083;846;15912;485;19029;11973;23564;19879	7a6c1d35c1e6c467db44595b3c99f0f7	FALSE	51582674	541.281
DO35715	1910952	G4microvirus	14760.9	213017	75.78	5463	89f3c85664bbd65f99ad9d14dfd63400	FALSE	14431130	159.384
DO52712	1910951	Alpha3microvirus	14430.7	215270	81.58	5458	c460fc95ac7ecec9bd33fe19f15d80f7	TRUE	14917498	178.147
DO46330	10375	Lymphocryptovirus	14115.5	412796	99.99	2548;52728;5123;562;19942;41604;485;59475;10621;1567;975;7620;4042;1142;35524;44979;307;4416;59475;18278;7526;1069;2802;2355;45619;39656;1866	4c205a8ae4ecefe6299e31f507da04f2	FALSE	29244158	298.029
DO48930	1891713	Alphapolyomavirus	14069.1	365449	99.89	5280;5280	1811e21eb83a6eee688b481396ac01a8	TRUE	25975316	316.437
DO224498	32630	synthetic construct	13820.1	23691.6	99.945	560;560;1822;361;1080;413;420	f94b3e298940bd3a123b54d3276cecfd	FALSE	1714278	22.7775
DO46551	10375	Lymphocryptovirus	12880.2	296607	99.99	516;42320;7571;7585;17774;2544;28968;31860;485;7319;881;50953;2593;1077;44115;12929;4479;4479;3048;1567;307;1201;557;8762;1162;19879;2802;16695;4138;903;2827;4042;17856;402;2039	6aa2096f5f3306a22607c9018c8be2cd	FALSE	23028086	230.781
DO224498	31798	Cloning vector pCMVbeta	12814.4	21967.4	99.585	560;560	f94b3e298940bd3a123b54d3276cecfd	FALSE	1714278	21.1199
DO1000	10509	Mastadenovirus	12773.5	382101	99.75	738;397;846;308;300;348;437;866;397;300;397;308;300;738;397;846;308;300;466;437;866;397	487853b446a82b6d270716ea5ae1633d	FALSE	29913506	256.338
DO218230	10358	Cytomegalovirus	12459.5	8682.65	99.94	1538;313;400;974;598;1854;446;555;356;356;301;360;390;697;303;384;793;334;1793;1593;610;312;413;752;345;345;323;4220;1416;816;386;1098;1098;309;314;308;462;2947;842;1113;545;782;585;390;361;452;407;438;372;417;684;390;2528;651;441;441;380;348;447;327;505;1049;510;351;472;356;396;513;306;370;337;1470;368;1377;394;342;977;647;643;555;384;479;396;467;720;309;436;1096;334;513;313;594;344;420;521;858;…	47249f7b4d48cb7ebbf6e4d11244ab3a	TRUE	696870	6.34248
DO49138	1246486	synthetic Enterobacteria phage phiX174.1f	12264.7	417	98.91	381;460;420	0f85eb2de3c1ffe7bfcf9473bf32fc26	TRUE	34000	0.133426
DO6474	1910952	G4microvirus	11833.8	311890	74.72	5506;5506;5506	df63f1e68d8445284a558a406520c1d3	FALSE	26355934	316.504
DO46568	1910952	G4microvirus	11515.9	427382	85.19	5458	bdffd6d437c23236adcac4a4655de492	FALSE	37112382	338.721
DO47785	10375	Lymphocryptovirus	11328.4	647582	99.99	5637;4514;4024;16225;603;15629;25453;25453;15515;2792;3118;9444;9444;602;1870;1095;19856;1070;10483;10483;11076;714;9633;9633;11794;808;1255;17371;17371;44135;342;410	PCAWG.d070a23b-0254-4514-9c52-06563e6a75e0	TRUE	57164604	296.262
DO46850	1910952	G4microvirus	11309.3	440299	75.78	5459	a966910677830bdfad0f3a160ab80eb3	FALSE	38932336	364.558
DO51144	1910952	G4microvirus	10886.4	298367	75.46	5458;5458;5458	3935e90e140b16fea56ee5f922a70d5a	FALSE	27407284	239.147
DO48040	10375	Lymphocryptovirus	10868.7	537482	99.98	734;318;1877;14472;1688;23674;5712;1198;1198;5577;36807;1809;5506;2256;42707;24889;24889;459;459;1058;4181;4181;5988;5988;882;8573;8573;12374;1574	PCAWG.5884ec32-c289-4a5f-9ce0-b0bb21f6934d	TRUE	49452142	260.836
DO46366	1910952	G4microvirus	10522.3	253668	73.26	5434;5434	3e75096884522dc488c5401fdcd4e178	FALSE	24107572	188.442
DO48574	1246486	synthetic Enterobacteria phage phiX174.1f	10422.7	409209	87.88	329;889	898c5a9df295ac4120f71dd22c99067a	FALSE	39261382	296.572
DO10806	10509	Mastadenovirus	10149.7	358895	99.46	820;842;842;820;820;842	e3b7f21d48d4d74c550eab504842595e	FALSE	35360264	218.758
DO45047	186765	Lambdavirus	9477.78	2.12647e+06	100	519;370;519;370;519;370;519;370	276ec1a8bf0d0dcef9eea9db711177bf	TRUE	224363968	787.792
DO34809	1246486	synthetic Enterobacteria phage phiX174.1f	9403.88	85931	99.89	892	1363410d9c26fdf9d708befe81040ac1	FALSE	9137826	80.5313
DO32976	1910952	G4microvirus	9271.5	184327	81.31	5434;5434	63a4fc3e658453a77d5404c03b96a7e9	TRUE	19880992	99.7166
DO45035	186765	Lambdavirus	8203.48	1.04213e+06	99.62	595;309;798;424;595;309;798;424;595;309;798;595;309;798;424;367	1c699aa07bf9ef539467388264b4a749	TRUE	127035200	232.505
DO219972	1910952	G4microvirus	7865.46	130478	81.31	5434;5434	PCAWG.17998f3c-4cb0-4266-b65f-1d5a643c6578	TRUE	16588736	76.9072
DO47841	10375	Lymphocryptovirus	7731.95	531342	99.97	21440;21440;1735;1857;304;2802;558;4046;1573;1573;14636;385;385;2691;2422;19889;13536;44167;35430;25387;25387;8031;8031;8031;9943;1520;3008;2861;2861;16219;8187;4488;3694;16219	PCAWG.0d7c0540-7f9e-47dd-bb3c-2f9d2ec6b92e	TRUE	68720278	207.443
DO218067	31798	Cloning vector pCMVbeta	7708.32	5775.03	99.55	561;561	6cf9586b1c531d9ecf09b94f7916059c	TRUE	749194	5.6291
DO15943	333750	Alphapapillomavirus	7394.93	521119	99.92	3252;3252;7929;7929	PCAWG.de6a197f-58c7-46f7-9f41-cafe488a2222	TRUE	70469856	238.92
DO10811	10509	Mastadenovirus	6991.6	787339	97.68	404;402;402;327;336;318;402;336;402;336;318;404;402;402;327;336;318;318	4d29b40b62eed66000992857b415d448	TRUE	112612142	754.749
DO45029	43300	Cloning vector lambda TXF97	6905.12	1.24796e+06	99.62	676;341;810;797;425	99bb37d159645c47dd271e75b66f7d92	TRUE	180730046	299.974
DO45029	43840	Cloning vector TLF97-1	6905.12	1.24796e+06	99.62	676;341;810;797;425	99bb37d159645c47dd271e75b66f7d92	TRUE	180730046	299.974
DO45029	43841	Cloning vector TLF97-2	6905.12	1.24796e+06	99.62	676;341;810;797;425	99bb37d159645c47dd271e75b66f7d92	TRUE	180730046	299.974
DO45029	43842	Cloning vector TLF97-3	6905.12	1.24796e+06	99.62	676;341;810;797;425	99bb37d159645c47dd271e75b66f7d92	TRUE	180730046	299.974
DO45029	521732	Cloning vector lambdaS2775	6905.12	1.24796e+06	99.62	676;341;810;797;425	99bb37d159645c47dd271e75b66f7d92	TRUE	180730046	299.974
DO50405	1910952	G4microvirus	6897.54	220915	77.62	5434	74078132182879c8e372b365103797f1	FALSE	32028174	185.772
DO45029	1340182	Chromosomal integration vector pOSIP-KL	6873.92	1.24232e+06	100	341;425	99bb37d159645c47dd271e75b66f7d92	TRUE	180730046	298.619
DO45029	172340	CRIM helper plasmid pAH57	6873.92	1.24232e+06	100	341;425	99bb37d159645c47dd271e75b66f7d92	TRUE	180730046	298.619
DO45029	172366	CRIM helper plasmid pINT-ts	6873.92	1.24232e+06	100	341;425	99bb37d159645c47dd271e75b66f7d92	TRUE	180730046	298.619
DO45029	217099	CRIM plasmid pKD15	6873.92	1.24232e+06	100	341;425	99bb37d159645c47dd271e75b66f7d92	TRUE	180730046	298.619
DO45029	217100	CRIM plasmid pKD16	6873.92	1.24232e+06	100	341;425	99bb37d159645c47dd271e75b66f7d92	TRUE	180730046	298.619
DO45029	32630	synthetic construct	6873.92	1.24232e+06	100	341;425	99bb37d159645c47dd271e75b66f7d92	TRUE	180730046	298.619
DO224498	529292	Expression vector pESPBAC	6870.82	11778.5	99.945	560;1822;1080	f94b3e298940bd3a123b54d3276cecfd	FALSE	1714278	11.3241
DO224498	257982	Cloning vector pTARBAC1.3	6829.4	11707.5	99.585	560;1080	f94b3e298940bd3a123b54d3276cecfd	FALSE	1714278	11.2558
DO224498	257983	Cloning vector pTARBAC2.1	6829.4	11707.5	99.585	560;1080	f94b3e298940bd3a123b54d3276cecfd	FALSE	1714278	11.2558
DO224498	412753	Cloning vector pTARBAC6	6829.4	11707.5	99.585	560;1080	f94b3e298940bd3a123b54d3276cecfd	FALSE	1714278	11.2558
DO224498	909673	Cloning vector pGNS-BAC	6829.4	11707.5	100	560;1080	f94b3e298940bd3a123b54d3276cecfd	FALSE	1714278	11.2558
DO224498	1461712	Expression vector pGFght-Luc	6804.78	11665.3	99.585	560;413	f94b3e298940bd3a123b54d3276cecfd	FALSE	1714278	11.2152
DO224498	393482	Cloning vector pRGK 366	6804.78	11665.3	99.585	560;413	f94b3e298940bd3a123b54d3276cecfd	FALSE	1714278	11.2152
DO224498	393483	Cloning vector pRGK 367	6804.78	11665.3	99.585	560;413	f94b3e298940bd3a123b54d3276cecfd	FALSE	1714278	11.2152
DO224498	679730	Cloning vector pOt-luc	6804.78	11665.3	99.585	560;413	f94b3e298940bd3a123b54d3276cecfd	FALSE	1714278	11.2152
DO224498	905930	piggyBac donor vector pPIGA3Fluc	6804.78	11665.3	99.585	560;413	f94b3e298940bd3a123b54d3276cecfd	FALSE	1714278	11.2152
DO224498	1176401	Cloning vector OX3441	6803.51	11663.1	100	560;1165	f94b3e298940bd3a123b54d3276cecfd	FALSE	1714278	11.2131
DO224498	519059	Cloning vector pBGT1	6803.51	11663.1	99.585	560;1165	f94b3e298940bd3a123b54d3276cecfd	FALSE	1714278	11.2131
DO224498	1007536	Cloning vector pGEM4Z-U1-EGFP-RhoAtest1	6799.65	11656.5	99.585	560	f94b3e298940bd3a123b54d3276cecfd	FALSE	1714278	11.2068
DO224498	1035312	Cloning vector pDC-KHGT	6799.65	11656.5	100	560	f94b3e298940bd3a123b54d3276cecfd	FALSE	1714278	11.2068
DO224498	1035313	Cloning vector pDC-KHT	6799.65	11656.5	100	560	f94b3e298940bd3a123b54d3276cecfd	FALSE	1714278	11.2068
DO224498	1048776	Deletion homozygosity selection vector 1	6799.65	11656.5	99.585	560	f94b3e298940bd3a123b54d3276cecfd	FALSE	1714278	11.2068
DO224498	1079244	Cloning vector pAJM-EPRV-Silencer	6799.65	11656.5	99.585	560	f94b3e298940bd3a123b54d3276cecfd	FALSE	1714278	11.2068
DO224498	1082473	Cloning vector pUC13T	6799.65	11656.5	100	560	f94b3e298940bd3a123b54d3276cecfd	FALSE	1714278	11.2068
DO224498	1085938	Cloning vector pUC-TTrepT	6799.65	11656.5	100	560	f94b3e298940bd3a123b54d3276cecfd	FALSE	1714278	11.2068
DO224498	1085939	Escherichia coli-Thermus thermophilus shuttle vector pTRK1T	6799.65	11656.5	100	560	f94b3e298940bd3a123b54d3276cecfd	FALSE	1714278	11.2068
DO224498	1085940	Escherichia coli-Thermus thermophilus shuttle vector pTRH1T	6799.65	11656.5	100	560	f94b3e298940bd3a123b54d3276cecfd	FALSE	1714278	11.2068
DO224498	1088855	Shuttle vector pPIPRA522	6799.65	11656.5	99.585	560	f94b3e298940bd3a123b54d3276cecfd	FALSE	1714278	11.2068
DO224498	1090674	Cloning vector pUC57-Kan	6799.65	11656.5	99.585	560	f94b3e298940bd3a123b54d3276cecfd	FALSE	1714278	11.2068
DO224498	1094419	Cloning vector pAA56	6799.65	11656.5	100	560	f94b3e298940bd3a123b54d3276cecfd	FALSE	1714278	11.2068
DO224498	1096516	Cloning vector pRAB11	6799.65	11656.5	100	560	f94b3e298940bd3a123b54d3276cecfd	FALSE	1714278	11.2068
DO224498	1109019	Cloning vector pUC.Donor.GFP.dATG	6799.65	11656.5	100	560	f94b3e298940bd3a123b54d3276cecfd	FALSE	1714278	11.2068
DO224498	1109020	Cloning vector pUC.Donor.RFP.dATG	6799.65	11656.5	100	560	f94b3e298940bd3a123b54d3276cecfd	FALSE	1714278	11.2068
DO224498	1109021	Cloning vector pCAG.I-SceI	6799.65	11656.5	99.585	560	f94b3e298940bd3a123b54d3276cecfd	FALSE	1714278	11.2068
DO224498	1128975	Cloning vector pRRS	6799.65	11656.5	99.585	560	f94b3e298940bd3a123b54d3276cecfd	FALSE	1714278	11.2068
DO224498	1156082	Cloning vector pNG10A	6799.65	11656.5	99.585	560	f94b3e298940bd3a123b54d3276cecfd	FALSE	1714278	11.2068
DO224498	1156083	Cloning vector pNG1A	6799.65	11656.5	99.585	560	f94b3e298940bd3a123b54d3276cecfd	FALSE	1714278	11.2068
DO224498	1165866	Cloning vector pGEN01	6799.65	11656.5	100	560	f94b3e298940bd3a123b54d3276cecfd	FALSE	1714278	11.2068
DO224498	1176402	Cloning vector OX4389	6799.65	11656.5	100	560	f94b3e298940bd3a123b54d3276cecfd	FALSE	1714278	11.2068
DO224498	1176403	Cloning vector OX4570	6799.65	11656.5	100	560	f94b3e298940bd3a123b54d3276cecfd	FALSE	1714278	11.2068
DO224498	1177634	Accepter vector pBac3xP3DsRed2attP	6799.65	11656.5	99.585	560	f94b3e298940bd3a123b54d3276cecfd	FALSE	1714278	11.2068
DO224498	1197455	Cloning vector pBR103	6799.65	11656.5	99.585	560	f94b3e298940bd3a123b54d3276cecfd	FALSE	1714278	11.2068
DO224498	1242981	Expression vector pTVBMV	6799.65	11656.5	99.585	560	f94b3e298940bd3a123b54d3276cecfd	FALSE	1714278	11.2068
DO224498	1246689	Cloning vector pSEVA132	6799.65	11656.5	100	560	f94b3e298940bd3a123b54d3276cecfd	FALSE	1714278	11.2068
DO224498	1246690	Cloning vector pSEVA133	6799.65	11656.5	100	560	f94b3e298940bd3a123b54d3276cecfd	FALSE	1714278	11.2068
DO224498	1246692	Cloning vector pSEVA142	6799.65	11656.5	100	560	f94b3e298940bd3a123b54d3276cecfd	FALSE	1714278	11.2068
DO224498	1246693	Cloning vector pSEVA143	6799.65	11656.5	100	560	f94b3e298940bd3a123b54d3276cecfd	FALSE	1714278	11.2068
DO224498	1246707	Cloning vector pSEVA232	6799.65	11656.5	100	560	f94b3e298940bd3a123b54d3276cecfd	FALSE	1714278	11.2068
DO224498	1246708	Cloning vector pSEVA233	6799.65	11656.5	100	560	f94b3e298940bd3a123b54d3276cecfd	FALSE	1714278	11.2068
DO224498	1246716	Cloning vector pSEVA242	6799.65	11656.5	100	560	f94b3e298940bd3a123b54d3276cecfd	FALSE	1714278	11.2068
DO224498	1246717	Cloning vector pSEVA243	6799.65	11656.5	100	560	f94b3e298940bd3a123b54d3276cecfd	FALSE	1714278	11.2068
DO224498	1246731	Cloning vector pSEVA332	6799.65	11656.5	100	560	f94b3e298940bd3a123b54d3276cecfd	FALSE	1714278	11.2068
DO224498	1246732	Cloning vector pSEVA333	6799.65	11656.5	100	560	f94b3e298940bd3a123b54d3276cecfd	FALSE	1714278	11.2068
DO224498	1246734	Cloning vector pSEVA342	6799.65	11656.5	100	560	f94b3e298940bd3a123b54d3276cecfd	FALSE	1714278	11.2068
DO224498	1246735	Cloning vector pSEVA343	6799.65	11656.5	100	560	f94b3e298940bd3a123b54d3276cecfd	FALSE	1714278	11.2068
DO224498	1246743	Cloning vector pSEVA432	6799.65	11656.5	100	560	f94b3e298940bd3a123b54d3276cecfd	FALSE	1714278	11.2068
DO224498	1246744	Cloning vector pSEVA433	6799.65	11656.5	100	560	f94b3e298940bd3a123b54d3276cecfd	FALSE	1714278	11.2068
DO224498	1246746	Cloning vector pSEVA442	6799.65	11656.5	100	560	f94b3e298940bd3a123b54d3276cecfd	FALSE	1714278	11.2068
DO224498	1246747	Cloning vector pSEVA443	6799.65	11656.5	100	560	f94b3e298940bd3a123b54d3276cecfd	FALSE	1714278	11.2068
DO224498	1246755	Cloning vector pSEVA532	6799.65	11656.5	100	560	f94b3e298940bd3a123b54d3276cecfd	FALSE	1714278	11.2068
DO224498	1246756	Cloning vector pSEVA533	6799.65	11656.5	100	560	f94b3e298940bd3a123b54d3276cecfd	FALSE	1714278	11.2068
DO224498	1246758	Cloning vector pSEVA542	6799.65	11656.5	100	560	f94b3e298940bd3a123b54d3276cecfd	FALSE	1714278	11.2068
DO224498	1246759	Cloning vector pSEVA543	6799.65	11656.5	100	560	f94b3e298940bd3a123b54d3276cecfd	FALSE	1714278	11.2068
DO224498	1246767	Cloning vector pSEVA632	6799.65	11656.5	100	560	f94b3e298940bd3a123b54d3276cecfd	FALSE	1714278	11.2068
DO224498	1246768	Cloning vector pSEVA633	6799.65	11656.5	100	560	f94b3e298940bd3a123b54d3276cecfd	FALSE	1714278	11.2068
DO224498	1246770	Cloning vector pSEVA642	6799.65	11656.5	100	560	f94b3e298940bd3a123b54d3276cecfd	FALSE	1714278	11.2068
DO224498	1246771	Cloning vector pSEVA643	6799.65	11656.5	100	560	f94b3e298940bd3a123b54d3276cecfd	FALSE	1714278	11.2068
DO224498	1256640	TREX vector pIC20H-RL	6799.65	11656.5	100	560	f94b3e298940bd3a123b54d3276cecfd	FALSE	1714278	11.2068
DO224498	1287793	Vector plasmid pBac[3xP3DsRedattP]	6799.65	11656.5	99.585	560	f94b3e298940bd3a123b54d3276cecfd	FALSE	1714278	11.2068
DO224498	1287794	Donor plasmid pBac[3xP3EGFPattB]	6799.65	11656.5	99.585	560	f94b3e298940bd3a123b54d3276cecfd	FALSE	1714278	11.2068
DO224498	1343677	Cloning vector pCHIKV-LS3	6799.65	11656.5	99.585	560	f94b3e298940bd3a123b54d3276cecfd	FALSE	1714278	11.2068
DO224498	1343678	Cloning vector pCHIKV-LS3-GFP	6799.65	11656.5	99.585	560	f94b3e298940bd3a123b54d3276cecfd	FALSE	1714278	11.2068
DO224498	1343679	Cloning vector pCHIKV-LS3-MCS	6799.65	11656.5	99.585	560	f94b3e298940bd3a123b54d3276cecfd	FALSE	1714278	11.2068
DO224498	1389801	Cloning vector pSTn5-KM	6799.65	11656.5	99.585	560	f94b3e298940bd3a123b54d3276cecfd	FALSE	1714278	11.2068
DO224498	1394911	Expression vector pQF	6799.65	11656.5	100	560	f94b3e298940bd3a123b54d3276cecfd	FALSE	1714278	11.2068
DO224498	1407133	Cloning/Expression vector pWSII-T7	6799.65	11656.5	99.585	560	f94b3e298940bd3a123b54d3276cecfd	FALSE	1714278	11.2068
DO224498	1417959	Expression vector pECIA-14	6799.65	11656.5	99.585	560	f94b3e298940bd3a123b54d3276cecfd	FALSE	1714278	11.2068
DO224498	1417960	Expression vector pECIA-2	6799.65	11656.5	99.585	560	f94b3e298940bd3a123b54d3276cecfd	FALSE	1714278	11.2068
DO224498	1423649	Expression vector pASapI	6799.65	11656.5	100	560	f94b3e298940bd3a123b54d3276cecfd	FALSE	1714278	11.2068
DO224498	1424470	Cloning vector pFTC2	6799.65	11656.5	99.585	560	f94b3e298940bd3a123b54d3276cecfd	FALSE	1714278	11.2068
DO224498	1424471	Cloning vector pFTP2	6799.65	11656.5	99.585	560	f94b3e298940bd3a123b54d3276cecfd	FALSE	1714278	11.2068
DO224498	1439649	Cloning vector pGGA000	6799.65	11656.5	100	560	f94b3e298940bd3a123b54d3276cecfd	FALSE	1714278	11.2068
DO224498	1439650	Cloning vector pGGA002	6799.65	11656.5	100	560	f94b3e298940bd3a123b54d3276cecfd	FALSE	1714278	11.2068
DO224498	1439651	Cloning vector pGGA003	6799.65	11656.5	100	560	f94b3e298940bd3a123b54d3276cecfd	FALSE	1714278	11.2068
DO224498	1439652	Cloning vector pGGA004	6799.65	11656.5	100	560	f94b3e298940bd3a123b54d3276cecfd	FALSE	1714278	11.2068
DO224498	1439653	Cloning vector pGGA006	6799.65	11656.5	100	560	f94b3e298940bd3a123b54d3276cecfd	FALSE	1714278	11.2068
DO224498	1439654	Cloning vector pGGA008	6799.65	11656.5	100	560	f94b3e298940bd3a123b54d3276cecfd	FALSE	1714278	11.2068
DO224498	1439655	Cloning vector pGGA012	6799.65	11656.5	100	560	f94b3e298940bd3a123b54d3276cecfd	FALSE	1714278	11.2068
DO224498	1439656	Cloning vector pGGB000	6799.65	11656.5	100	560	f94b3e298940bd3a123b54d3276cecfd	FALSE	1714278	11.2068
DO224498	1439657	Cloning vector pGGB001	6799.65	11656.5	100	560	f94b3e298940bd3a123b54d3276cecfd	FALSE	1714278	11.2068
DO224498	1439658	Cloning vector pGGB002	6799.65	11656.5	100	560	f94b3e298940bd3a123b54d3276cecfd	FALSE	1714278	11.2068
DO224498	1439659	Cloning vector pGGB003	6799.65	11656.5	100	560	f94b3e298940bd3a123b54d3276cecfd	FALSE	1714278	11.2068
DO224498	1439660	Cloning vector pGGB005	6799.65	11656.5	100	560	f94b3e298940bd3a123b54d3276cecfd	FALSE	1714278	11.2068
DO224498	1439661	Cloning vector pGGB006	6799.65	11656.5	100	560	f94b3e298940bd3a123b54d3276cecfd	FALSE	1714278	11.2068
DO224498	1439662	Cloning vector pGGC000	6799.65	11656.5	100	560	f94b3e298940bd3a123b54d3276cecfd	FALSE	1714278	11.2068
DO224498	1439663	Cloning vector pGGC001	6799.65	11656.5	100	560	f94b3e298940bd3a123b54d3276cecfd	FALSE	1714278	11.2068
DO224498	1439664	Cloning vector pGGC011	6799.65	11656.5	100	560	f94b3e298940bd3a123b54d3276cecfd	FALSE	1714278	11.2068
DO224498	1439665	Cloning vector pGGC012	6799.65	11656.5	100	560	f94b3e298940bd3a123b54d3276cecfd	FALSE	1714278	11.2068
DO224498	1439666	Cloning vector pGGC014	6799.65	11656.5	100	560	f94b3e298940bd3a123b54d3276cecfd	FALSE	1714278	11.2068
DO224498	1439667	Cloning vector pGGC015	6799.65	11656.5	100	560	f94b3e298940bd3a123b54d3276cecfd	FALSE	1714278	11.2068
DO224498	1439668	Cloning vector pGGC024	6799.65	11656.5	100	560	f94b3e298940bd3a123b54d3276cecfd	FALSE	1714278	11.2068
DO224498	1439669	Cloning vector pGGC025	6799.65	11656.5	100	560	f94b3e298940bd3a123b54d3276cecfd	FALSE	1714278	11.2068
DO224498	1439670	Cloning vector pGGC026	6799.65	11656.5	100	560	f94b3e298940bd3a123b54d3276cecfd	FALSE	1714278	11.2068
DO224498	1439671	Cloning vector pGGC051	6799.65	11656.5	100	560	f94b3e298940bd3a123b54d3276cecfd	FALSE	1714278	11.2068
DO224498	1439672	Cloning vector pGGD000	6799.65	11656.5	100	560	f94b3e298940bd3a123b54d3276cecfd	FALSE	1714278	11.2068
DO224498	1439673	Cloning vector pGGD001	6799.65	11656.5	100	560	f94b3e298940bd3a123b54d3276cecfd	FALSE	1714278	11.2068
DO224498	1439674	Cloning vector pGGD002	6799.65	11656.5	100	560	f94b3e298940bd3a123b54d3276cecfd	FALSE	1714278	11.2068
DO224498	1439675	Cloning vector pGGD003	6799.65	11656.5	100	560	f94b3e298940bd3a123b54d3276cecfd	FALSE	1714278	11.2068
DO224498	1439676	Cloning vector pGGD005	6799.65	11656.5	100	560	f94b3e298940bd3a123b54d3276cecfd	FALSE	1714278	11.2068
DO224498	1439677	Cloning vector pGGD006	6799.65	11656.5	100	560	f94b3e298940bd3a123b54d3276cecfd	FALSE	1714278	11.2068
DO224498	1439678	Cloning vector pGGD007	6799.65	11656.5	100	560	f94b3e298940bd3a123b54d3276cecfd	FALSE	1714278	11.2068
DO224498	1439679	Cloning vector pGGD008	6799.65	11656.5	100	560	f94b3e298940bd3a123b54d3276cecfd	FALSE	1714278	11.2068
DO224498	1439680	Cloning vector pGGE000	6799.65	11656.5	100	560	f94b3e298940bd3a123b54d3276cecfd	FALSE	1714278	11.2068
DO224498	1439681	Cloning vector pGGE001	6799.65	11656.5	100	560	f94b3e298940bd3a123b54d3276cecfd	FALSE	1714278	11.2068
DO224498	1439682	Cloning vector pGGE002	6799.65	11656.5	100	560	f94b3e298940bd3a123b54d3276cecfd	FALSE	1714278	11.2068
DO224498	1439683	Cloning vector pGGE003	6799.65	11656.5	100	560	f94b3e298940bd3a123b54d3276cecfd	FALSE	1714278	11.2068
DO224498	1439684	Cloning vector pGGE005	6799.65	11656.5	100	560	f94b3e298940bd3a123b54d3276cecfd	FALSE	1714278	11.2068
DO224498	1439685	Cloning vector pGGE009	6799.65	11656.5	100	560	f94b3e298940bd3a123b54d3276cecfd	FALSE	1714278	11.2068
DO224498	1439686	Cloning vector pGGF000	6799.65	11656.5	100	560	f94b3e298940bd3a123b54d3276cecfd	FALSE	1714278	11.2068
DO224498	1439687	Cloning vector pGGF001	6799.65	11656.5	100	560	f94b3e298940bd3a123b54d3276cecfd	FALSE	1714278	11.2068
DO224498	1439688	Cloning vector pGGF002	6799.65	11656.5	100	560	f94b3e298940bd3a123b54d3276cecfd	FALSE	1714278	11.2068
DO224498	1439689	Cloning vector pGGF003	6799.65	11656.5	100	560	f94b3e298940bd3a123b54d3276cecfd	FALSE	1714278	11.2068
DO224498	1439690	Cloning vector pGGF004	6799.65	11656.5	100	560	f94b3e298940bd3a123b54d3276cecfd	FALSE	1714278	11.2068
DO224498	1439691	Cloning vector pGGF005	6799.65	11656.5	100	560	f94b3e298940bd3a123b54d3276cecfd	FALSE	1714278	11.2068
DO224498	1439692	Cloning vector pGGF007	6799.65	11656.5	100	560	f94b3e298940bd3a123b54d3276cecfd	FALSE	1714278	11.2068
DO224498	1439693	Cloning vector pGGF008	6799.65	11656.5	100	560	f94b3e298940bd3a123b54d3276cecfd	FALSE	1714278	11.2068
DO224498	1439694	Cloning vector pGGF012	6799.65	11656.5	100	560	f94b3e298940bd3a123b54d3276cecfd	FALSE	1714278	11.2068
DO224498	1439695	Cloning vector pGGG001	6799.65	11656.5	100	560	f94b3e298940bd3a123b54d3276cecfd	FALSE	1714278	11.2068
DO224498	1439696	Cloning vector pGGG002	6799.65	11656.5	100	560	f94b3e298940bd3a123b54d3276cecfd	FALSE	1714278	11.2068
DO224498	1439697	Cloning vector pGGH000	6799.65	11656.5	100	560	f94b3e298940bd3a123b54d3276cecfd	FALSE	1714278	11.2068
DO224498	1439698	Cloning vector pGGI000	6799.65	11656.5	100	560	f94b3e298940bd3a123b54d3276cecfd	FALSE	1714278	11.2068
DO224498	1439699	Cloning vector pGGM000	6799.65	11656.5	100	560	f94b3e298940bd3a123b54d3276cecfd	FALSE	1714278	11.2068
DO224498	1439700	Cloning vector pGGN000	6799.65	11656.5	100	560	f94b3e298940bd3a123b54d3276cecfd	FALSE	1714278	11.2068
DO224498	1439701	Cloning vector pGGY001	6799.65	11656.5	100	560	f94b3e298940bd3a123b54d3276cecfd	FALSE	1714278	11.2068
DO224498	1439702	Cloning vector pGGY003	6799.65	11656.5	100	560	f94b3e298940bd3a123b54d3276cecfd	FALSE	1714278	11.2068
DO224498	1439703	Cloning vector pGGZ001	6799.65	11656.5	100	560	f94b3e298940bd3a123b54d3276cecfd	FALSE	1714278	11.2068
DO224498	1439704	Cloning vector pGGZ003	6799.65	11656.5	100	560	f94b3e298940bd3a123b54d3276cecfd	FALSE	1714278	11.2068
DO224498	1449694	Cloning vector pCotC-C	6799.65	11656.5	99.585	560	f94b3e298940bd3a123b54d3276cecfd	FALSE	1714278	11.2068
DO224498	1449695	Cloning vector pCotC-CL	6799.65	11656.5	99.585	560	f94b3e298940bd3a123b54d3276cecfd	FALSE	1714278	11.2068
DO224498	1449696	Cloning vector pCotC-N	6799.65	11656.5	99.585	560	f94b3e298940bd3a123b54d3276cecfd	FALSE	1714278	11.2068
DO224498	1449697	Cloning vector pCotC-NL	6799.65	11656.5	99.585	560	f94b3e298940bd3a123b54d3276cecfd	FALSE	1714278	11.2068
DO224498	1461706	Expression vector pGFgapdh-hph	6799.65	11656.5	99.585	560	f94b3e298940bd3a123b54d3276cecfd	FALSE	1714278	11.2068
DO224498	1461707	Expression vector pGFpsd-hph	6799.65	11656.5	99.585	560	f94b3e298940bd3a123b54d3276cecfd	FALSE	1714278	11.2068
DO224498	1461708	Expression vector pGFcyp1-hph	6799.65	11656.5	99.585	560	f94b3e298940bd3a123b54d3276cecfd	FALSE	1714278	11.2068
DO224498	1461709	Expression vector pGFtef3-hph	6799.65	11656.5	99.585	560	f94b3e298940bd3a123b54d3276cecfd	FALSE	1714278	11.2068
DO224498	1461710	Expression vector pGFchs-hph	6799.65	11656.5	99.585	560	f94b3e298940bd3a123b54d3276cecfd	FALSE	1714278	11.2068
DO224498	1461711	Expression vector pGFght-EGFP	6799.65	11656.5	99.585	560	f94b3e298940bd3a123b54d3276cecfd	FALSE	1714278	11.2068
DO224498	1461713	RNAi vector pGFght-HydA1IR	6799.65	11656.5	99.585	560	f94b3e298940bd3a123b54d3276cecfd	FALSE	1714278	11.2068
DO224498	1469142	Cloning vector pL1F-3	6799.65	11656.5	100	560	f94b3e298940bd3a123b54d3276cecfd	FALSE	1714278	11.2068
DO224498	1483520	Expression vector pHQEff-6	6799.65	11656.5	99.585	560	f94b3e298940bd3a123b54d3276cecfd	FALSE	1714278	11.2068
DO224498	1483521	Expression vector pHQMini35S-GUS	6799.65	11656.5	99.585	560	f94b3e298940bd3a123b54d3276cecfd	FALSE	1714278	11.2068
DO224498	1483522	Expression vector pHQRep(3X)	6799.65	11656.5	99.585	560	f94b3e298940bd3a123b54d3276cecfd	FALSE	1714278	11.2068
DO224498	1483523	Expression vector pHQRep(6X)	6799.65	11656.5	99.585	560	f94b3e298940bd3a123b54d3276cecfd	FALSE	1714278	11.2068
DO224498	1495252	Universal telomere cap vector pUTC1	6799.65	11656.5	99.585	560	f94b3e298940bd3a123b54d3276cecfd	FALSE	1714278	11.2068
DO224498	1531861	Broad host range vector vector pCVD003	6799.65	11656.5	99.585	560	f94b3e298940bd3a123b54d3276cecfd	FALSE	1714278	11.2068
DO224498	1531873	Broad host range vector vector pCVD015	6799.65	11656.5	99.585	560	f94b3e298940bd3a123b54d3276cecfd	FALSE	1714278	11.2068
DO224498	1531874	Broad host range vector vector pCVD016	6799.65	11656.5	99.585	560	f94b3e298940bd3a123b54d3276cecfd	FALSE	1714278	11.2068
DO224498	1531875	Broad host range vector vector pCVD017	6799.65	11656.5	99.585	560	f94b3e298940bd3a123b54d3276cecfd	FALSE	1714278	11.2068
DO224498	1531884	Broad host range vector vector pCVD026	6799.65	11656.5	99.585	560	f94b3e298940bd3a123b54d3276cecfd	FALSE	1714278	11.2068
DO224498	1531885	Broad host range vector vector pCVD027	6799.65	11656.5	99.585	560	f94b3e298940bd3a123b54d3276cecfd	FALSE	1714278	11.2068
DO224498	1531886	Broad host range vector vector pCVD028	6799.65	11656.5	99.585	560	f94b3e298940bd3a123b54d3276cecfd	FALSE	1714278	11.2068
DO224498	1531887	Broad host range vector vector pCVD029	6799.65	11656.5	99.585	560	f94b3e298940bd3a123b54d3276cecfd	FALSE	1714278	11.2068
DO224498	1531907	Broad host range vector vector pCVD049	6799.65	11656.5	99.585	560	f94b3e298940bd3a123b54d3276cecfd	FALSE	1714278	11.2068
DO224498	1531908	Broad host range vector vector pCVD050	6799.65	11656.5	99.585	560	f94b3e298940bd3a123b54d3276cecfd	FALSE	1714278	11.2068
DO224498	1531909	Broad host range vector vector pCVD051	6799.65	11656.5	99.585	560	f94b3e298940bd3a123b54d3276cecfd	FALSE	1714278	11.2068
DO224498	1531910	Broad host range vector vector pCVD052	6799.65	11656.5	99.585	560	f94b3e298940bd3a123b54d3276cecfd	FALSE	1714278	11.2068
DO224498	1531911	Broad host range vector vector pCVD053	6799.65	11656.5	99.585	560	f94b3e298940bd3a123b54d3276cecfd	FALSE	1714278	11.2068
DO224498	1531912	Broad host range vector vector pCVD054	6799.65	11656.5	99.585	560	f94b3e298940bd3a123b54d3276cecfd	FALSE	1714278	11.2068
DO224498	1531913	Broad host range vector vector pCVD055	6799.65	11656.5	99.585	560	f94b3e298940bd3a123b54d3276cecfd	FALSE	1714278	11.2068
DO224498	1531914	Broad host range vector vector pCVD056	6799.65	11656.5	99.585	560	f94b3e298940bd3a123b54d3276cecfd	FALSE	1714278	11.2068
DO224498	1531915	Broad host range vector vector pCVD057	6799.65	11656.5	99.585	560	f94b3e298940bd3a123b54d3276cecfd	FALSE	1714278	11.2068
DO224498	1531916	Broad host range vector vector pCVD058	6799.65	11656.5	99.585	560	f94b3e298940bd3a123b54d3276cecfd	FALSE	1714278	11.2068
DO224498	1531917	Broad host range vector vector pCVD059	6799.65	11656.5	99.585	560	f94b3e298940bd3a123b54d3276cecfd	FALSE	1714278	11.2068
DO224498	1531918	Broad host range vector vector pCVD060	6799.65	11656.5	99.585	560	f94b3e298940bd3a123b54d3276cecfd	FALSE	1714278	11.2068
DO224498	1531920	Broad host range vector vector pCVD062	6799.65	11656.5	99.585	560	f94b3e298940bd3a123b54d3276cecfd	FALSE	1714278	11.2068
DO224498	1531921	Broad host range vector vector pCVD063	6799.65	11656.5	99.585	560	f94b3e298940bd3a123b54d3276cecfd	FALSE	1714278	11.2068
DO224498	1531923	Broad host range vector vector pCVD065	6799.65	11656.5	99.585	560	f94b3e298940bd3a123b54d3276cecfd	FALSE	1714278	11.2068
DO224498	1531925	Broad host range vector vector pCVD069	6799.65	11656.5	99.585	560	f94b3e298940bd3a123b54d3276cecfd	FALSE	1714278	11.2068
DO224498	1531926	Broad host range vector vector pCVD070	6799.65	11656.5	99.585	560	f94b3e298940bd3a123b54d3276cecfd	FALSE	1714278	11.2068
DO224498	1569330	Expression vector pSG58	6799.65	11656.5	99.585	560	f94b3e298940bd3a123b54d3276cecfd	FALSE	1714278	11.2068
DO224498	1582478	Tn7 transposase expression vector pTNS2-ColE1	6799.65	11656.5	99.585	560	f94b3e298940bd3a123b54d3276cecfd	FALSE	1714278	11.2068
DO224498	1608331	Cloning vector pHQEFF-1	6799.65	11656.5	99.585	560	f94b3e298940bd3a123b54d3276cecfd	FALSE	1714278	11.2068
DO224498	163913	Cloning vector pCM62	6799.65	11656.5	100	560	f94b3e298940bd3a123b54d3276cecfd	FALSE	1714278	11.2068
DO224498	163914	Cloning vector pCM66	6799.65	11656.5	100	560	f94b3e298940bd3a123b54d3276cecfd	FALSE	1714278	11.2068
DO224498	163915	Cloning vector pCM80	6799.65	11656.5	100	560	f94b3e298940bd3a123b54d3276cecfd	FALSE	1714278	11.2068
DO224498	163916	Cloning vector pCM160	6799.65	11656.5	100	560	f94b3e298940bd3a123b54d3276cecfd	FALSE	1714278	11.2068
DO224498	163918	Cloning vector pCM130	6799.65	11656.5	100	560	f94b3e298940bd3a123b54d3276cecfd	FALSE	1714278	11.2068
DO224498	163919	Cloning vector pCM132	6799.65	11656.5	100	560	f94b3e298940bd3a123b54d3276cecfd	FALSE	1714278	11.2068
DO224498	1648238	Plant multiplex genome editing vector pYLsgRNA-AtU3b	6799.65	11656.5	100	560	f94b3e298940bd3a123b54d3276cecfd	FALSE	1714278	11.2068
DO224498	1648239	Plant multiplex genome editing vector pYLsgRNA-AtU3b/LacZ	6799.65	11656.5	100	560	f94b3e298940bd3a123b54d3276cecfd	FALSE	1714278	11.2068
DO224498	1648240	Plant multiplex genome editing vector pYLsgRNA-AtU3d	6799.65	11656.5	100	560	f94b3e298940bd3a123b54d3276cecfd	FALSE	1714278	11.2068
DO224498	1648241	Plant multiplex genome editing vector pYLsgRNA-AtU3d/LacZ	6799.65	11656.5	100	560	f94b3e298940bd3a123b54d3276cecfd	FALSE	1714278	11.2068
DO224498	1648242	Plant multiplex genome editing vector pYLsgRNA-AtU6-1	6799.65	11656.5	100	560	f94b3e298940bd3a123b54d3276cecfd	FALSE	1714278	11.2068
DO224498	1648243	Plant multiplex genome editing vector pYLsgRNA-AtU6-29	6799.65	11656.5	100	560	f94b3e298940bd3a123b54d3276cecfd	FALSE	1714278	11.2068
DO224498	1648244	Plant multiplex genome editing vector pYLsgRNA-OsU3	6799.65	11656.5	100	560	f94b3e298940bd3a123b54d3276cecfd	FALSE	1714278	11.2068
DO224498	1648245	Plant multiplex genome editing vector pYLsgRNA-OsU3/LacZ	6799.65	11656.5	100	560	f94b3e298940bd3a123b54d3276cecfd	FALSE	1714278	11.2068
DO224498	1648246	Plant multiplex genome editing vector pYLsgRNA-OsU6a	6799.65	11656.5	100	560	f94b3e298940bd3a123b54d3276cecfd	FALSE	1714278	11.2068
DO224498	1648247	Plant multiplex genome editing vector pYLsgRNA-OsU6a/LacZ	6799.65	11656.5	100	560	f94b3e298940bd3a123b54d3276cecfd	FALSE	1714278	11.2068
DO224498	1648248	Plant multiplex genome editing vector pYLsgRNA-OsU6b	6799.65	11656.5	100	560	f94b3e298940bd3a123b54d3276cecfd	FALSE	1714278	11.2068
DO224498	1648249	Plant multiplex genome editing vector pYLsgRNA-OsU6c	6799.65	11656.5	100	560	f94b3e298940bd3a123b54d3276cecfd	FALSE	1714278	11.2068
DO224498	173630	Expression vector pMFXU4	6799.65	11656.5	99.585	560	f94b3e298940bd3a123b54d3276cecfd	FALSE	1714278	11.2068
DO224498	189771	Cloning vector pRV-9	6799.65	11656.5	99.585	560	f94b3e298940bd3a123b54d3276cecfd	FALSE	1714278	11.2068
DO224498	193296	Transient expression vector pBI221	6799.65	11656.5	100	560	f94b3e298940bd3a123b54d3276cecfd	FALSE	1714278	11.2068
DO224498	202451	Expression vector pCMH148	6799.65	11656.5	99.585	560	f94b3e298940bd3a123b54d3276cecfd	FALSE	1714278	11.2068
DO224498	202452	Expression vector pCMH149	6799.65	11656.5	99.585	560	f94b3e298940bd3a123b54d3276cecfd	FALSE	1714278	11.2068
DO224498	209523	Cloning vector YDp-H	6799.65	11656.5	99.585	560	f94b3e298940bd3a123b54d3276cecfd	FALSE	1714278	11.2068
DO224498	209524	Cloning vector YDp-K	6799.65	11656.5	99.585	560	f94b3e298940bd3a123b54d3276cecfd	FALSE	1714278	11.2068
DO224498	209525	Cloning vector YDp-L	6799.65	11656.5	99.585	560	f94b3e298940bd3a123b54d3276cecfd	FALSE	1714278	11.2068
DO224498	209526	Cloning vector YDp-U	6799.65	11656.5	99.585	560	f94b3e298940bd3a123b54d3276cecfd	FALSE	1714278	11.2068
DO224498	209527	Cloning vector YDp-W	6799.65	11656.5	99.585	560	f94b3e298940bd3a123b54d3276cecfd	FALSE	1714278	11.2068
DO224498	214634	Cloning vector pCAT-3'	6799.65	11656.5	99.585	560	f94b3e298940bd3a123b54d3276cecfd	FALSE	1714278	11.2068
DO224498	218964	Shuttle vector pSK5640	6799.65	11656.5	100	560	f94b3e298940bd3a123b54d3276cecfd	FALSE	1714278	11.2068
DO224498	239484	Transformation vector pICon	6799.65	11656.5	99.585	560	f94b3e298940bd3a123b54d3276cecfd	FALSE	1714278	11.2068
DO224498	257025	Reporter vector pUbiGUSPlus	6799.65	11656.5	99.585	560	f94b3e298940bd3a123b54d3276cecfd	FALSE	1714278	11.2068
DO224498	258837	Expression vector hu-beta-MHC-neo-pgk-hygro	6799.65	11656.5	100	560	f94b3e298940bd3a123b54d3276cecfd	FALSE	1714278	11.2068
DO224498	261396	Cloning vector piggyBac_PB	6799.65	11656.5	100	560	f94b3e298940bd3a123b54d3276cecfd	FALSE	1714278	11.2068
DO224498	261397	Cloning vector piggyBac_RB	6799.65	11656.5	100	560	f94b3e298940bd3a123b54d3276cecfd	FALSE	1714278	11.2068
DO224498	261398	Cloning vector piggyBac_WH	6799.65	11656.5	100	560	f94b3e298940bd3a123b54d3276cecfd	FALSE	1714278	11.2068
DO224498	268732	Cloning vector pPRCG	6799.65	11656.5	99.585	560	f94b3e298940bd3a123b54d3276cecfd	FALSE	1714278	11.2068
DO224498	268733	Cloning vector pTCCR	6799.65	11656.5	99.585	560	f94b3e298940bd3a123b54d3276cecfd	FALSE	1714278	11.2068
DO224498	268734	Cloning vector pTCCR-Auto	6799.65	11656.5	99.585	560	f94b3e298940bd3a123b54d3276cecfd	FALSE	1714278	11.2068
DO224498	280037	Cysteine-free hCFTR in pGEMHE	6799.65	11656.5	99.585	560	f94b3e298940bd3a123b54d3276cecfd	FALSE	1714278	11.2068
DO224498	284487	Promoter-probe vector pXH200	6799.65	11656.5	99.585	560	f94b3e298940bd3a123b54d3276cecfd	FALSE	1714278	11.2068
DO224498	284488	Promoter-probe vector pXH201	6799.65	11656.5	99.585	560	f94b3e298940bd3a123b54d3276cecfd	FALSE	1714278	11.2068
DO224498	284489	Promoter-probe vector pXH202	6799.65	11656.5	99.585	560	f94b3e298940bd3a123b54d3276cecfd	FALSE	1714278	11.2068
DO224498	284490	Promoter-probe vector pXH203	6799.65	11656.5	99.585	560	f94b3e298940bd3a123b54d3276cecfd	FALSE	1714278	11.2068
DO224498	284491	Promoter-probe vector pXH204	6799.65	11656.5	99.585	560	f94b3e298940bd3a123b54d3276cecfd	FALSE	1714278	11.2068
DO224498	286693	Mutagenesis vector pCAM45	6799.65	11656.5	99.585	560	f94b3e298940bd3a123b54d3276cecfd	FALSE	1714278	11.2068
DO224498	303227	Cloning vector pBlueLysis	6799.65	11656.5	100	560	f94b3e298940bd3a123b54d3276cecfd	FALSE	1714278	11.2068
DO224498	326496	Cloning vector pSAT7-actP-MCS-agsT	6799.65	11656.5	99.585	560	f94b3e298940bd3a123b54d3276cecfd	FALSE	1714278	11.2068
DO224498	326500	Cloning vector pSAT1A-ocsAocsP-bar-ocsT	6799.65	11656.5	99.585	560	f94b3e298940bd3a123b54d3276cecfd	FALSE	1714278	11.2068
DO224498	326501	Cloning vector pSAT1A-ocsAocsP-hpt-ocsT	6799.65	11656.5	99.585	560	f94b3e298940bd3a123b54d3276cecfd	FALSE	1714278	11.2068
DO224498	326502	Cloning vector pSAT1A-ocsAocsP-MCS-ocsT	6799.65	11656.5	99.585	560	f94b3e298940bd3a123b54d3276cecfd	FALSE	1714278	11.2068
DO224498	326503	Cloning vector pSAT1A-ocsAocsP-nptII-ocsT	6799.65	11656.5	99.585	560	f94b3e298940bd3a123b54d3276cecfd	FALSE	1714278	11.2068
DO224498	326504	Cloning vector pSAT1-ocsAocsP-MCS-ocsT	6799.65	11656.5	99.585	560	f94b3e298940bd3a123b54d3276cecfd	FALSE	1714278	11.2068
DO224498	326505	Cloning vector pSAT2A-nosP-MCS-nosT	6799.65	11656.5	99.585	560	f94b3e298940bd3a123b54d3276cecfd	FALSE	1714278	11.2068
DO224498	326506	Cloning vector pSAT2-nosP-MCS-nosT	6799.65	11656.5	99.585	560	f94b3e298940bd3a123b54d3276cecfd	FALSE	1714278	11.2068
DO224498	326507	Cloning vector pSAT3A-masP-MCS-masT	6799.65	11656.5	99.585	560	f94b3e298940bd3a123b54d3276cecfd	FALSE	1714278	11.2068
DO224498	326508	Cloning vector pSAT3-masP-MCS-masT	6799.65	11656.5	99.585	560	f94b3e298940bd3a123b54d3276cecfd	FALSE	1714278	11.2068
DO224498	326509	Cloning vector pSAT4-35SP-MCS-35ST	6799.65	11656.5	99.585	560	f94b3e298940bd3a123b54d3276cecfd	FALSE	1714278	11.2068
DO224498	326510	Cloning vector pSAT4A-35SP-MCS-35ST	6799.65	11656.5	99.585	560	f94b3e298940bd3a123b54d3276cecfd	FALSE	1714278	11.2068
DO224498	326511	Cloning vector pSAT6A-DsRed2-N1	6799.65	11656.5	99.585	560	f94b3e298940bd3a123b54d3276cecfd	FALSE	1714278	11.2068
DO224498	326512	Cloning vector pSAT6A-ECFP-N1	6799.65	11656.5	99.585	560	f94b3e298940bd3a123b54d3276cecfd	FALSE	1714278	11.2068
DO224498	326513	Cloning vector pSAT6A-EGFP-N1	6799.65	11656.5	99.585	560	f94b3e298940bd3a123b54d3276cecfd	FALSE	1714278	11.2068
DO224498	326514	Cloning vector pSAT6A-rbcP-MCS-rbcT	6799.65	11656.5	99.585	560	f94b3e298940bd3a123b54d3276cecfd	FALSE	1714278	11.2068
DO224498	326515	Cloning vector pSAT6A-RFP-N1	6799.65	11656.5	99.585	560	f94b3e298940bd3a123b54d3276cecfd	FALSE	1714278	11.2068
DO224498	326516	Cloning vector pSAT6-rbcP-MCS-rbcT	6799.65	11656.5	99.585	560	f94b3e298940bd3a123b54d3276cecfd	FALSE	1714278	11.2068
DO224498	326517	Cloning vector pSAT6-RFP-C1	6799.65	11656.5	99.585	560	f94b3e298940bd3a123b54d3276cecfd	FALSE	1714278	11.2068
DO224498	326518	Cloning vector pSAT6-RFP-N1	6799.65	11656.5	99.585	560	f94b3e298940bd3a123b54d3276cecfd	FALSE	1714278	11.2068
DO224498	326519	Cloning vector pSAT7A-actP-MCS-agsT	6799.65	11656.5	99.585	560	f94b3e298940bd3a123b54d3276cecfd	FALSE	1714278	11.2068
DO224498	332333	Cloning vector pUC19-35S-FLAG-RBS	6799.65	11656.5	99.585	560	f94b3e298940bd3a123b54d3276cecfd	FALSE	1714278	11.2068
DO224498	338425	Apramycin resistance FRT vector pFAP1	6799.65	11656.5	99.585	560	f94b3e298940bd3a123b54d3276cecfd	FALSE	1714278	11.2068
DO224498	338426	Zeocin resistance FRT vector pFZE1	6799.65	11656.5	99.585	560	f94b3e298940bd3a123b54d3276cecfd	FALSE	1714278	11.2068
DO224498	343720	Bi-molecular fluorescence complementation vector pSAT4-nEYFP-C1	6799.65	11656.5	99.585	560	f94b3e298940bd3a123b54d3276cecfd	FALSE	1714278	11.2068
DO224498	343721	Bi-molecular fluorescence complementation vector pSAT1-nEYFP-C1	6799.65	11656.5	99.585	560	f94b3e298940bd3a123b54d3276cecfd	FALSE	1714278	11.2068
DO224498	343722	Bi-molecular fluorescence complementation vector pSAT1-cEYFP-C1-B	6799.65	11656.5	99.585	560	f94b3e298940bd3a123b54d3276cecfd	FALSE	1714278	11.2068
DO224498	343723	Bi-molecular fluorescence complementation vector pSAT4-cEYFP-C1-B	6799.65	11656.5	99.585	560	f94b3e298940bd3a123b54d3276cecfd	FALSE	1714278	11.2068
DO224498	343724	Bi-molecular fluorescence complementation vector pSAT1A-cEYFP-N1	6799.65	11656.5	99.585	560	f94b3e298940bd3a123b54d3276cecfd	FALSE	1714278	11.2068
DO224498	343725	Bi-molecular fluorescence complementation vector pSAT1A-nEYFP-N1	6799.65	11656.5	99.585	560	f94b3e298940bd3a123b54d3276cecfd	FALSE	1714278	11.2068
DO224498	343726	Bi-molecular fluorescence complementation vector pSAT1-cEYFP-N1	6799.65	11656.5	99.585	560	f94b3e298940bd3a123b54d3276cecfd	FALSE	1714278	11.2068
DO224498	343727	Bi-molecular fluorescence complementation vector pSAT1-nEYFP-N1	6799.65	11656.5	99.585	560	f94b3e298940bd3a123b54d3276cecfd	FALSE	1714278	11.2068
DO224498	343728	Bi-molecular fluorescence complementation vector pSAT4A-cEYFP-N1	6799.65	11656.5	99.585	560	f94b3e298940bd3a123b54d3276cecfd	FALSE	1714278	11.2068
DO224498	343729	Bi-molecular fluorescence complementation vector pSAT4A-nEYFP-N1	6799.65	11656.5	99.585	560	f94b3e298940bd3a123b54d3276cecfd	FALSE	1714278	11.2068
DO224498	343730	Bi-molecular fluorescence complementation vector pSAT4-cEYFP-N1	6799.65	11656.5	99.585	560	f94b3e298940bd3a123b54d3276cecfd	FALSE	1714278	11.2068
DO224498	343731	Bi-molecular fluorescence complementation vector pSAT4-nEYFP-N1	6799.65	11656.5	99.585	560	f94b3e298940bd3a123b54d3276cecfd	FALSE	1714278	11.2068
DO224498	346607	Expression vector pUC18VcluxOD	6799.65	11656.5	100	560	f94b3e298940bd3a123b54d3276cecfd	FALSE	1714278	11.2068
DO224498	346608	Expression vector pUC18VcluxOR	6799.65	11656.5	100	560	f94b3e298940bd3a123b54d3276cecfd	FALSE	1714278	11.2068
DO224498	350786	Cloning vector pCL1920	6799.65	11656.5	100	560	f94b3e298940bd3a123b54d3276cecfd	FALSE	1714278	11.2068
DO224498	360581	Cloning vector pUDSC-B	6799.65	11656.5	99.585	560	f94b3e298940bd3a123b54d3276cecfd	FALSE	1714278	11.2068
DO224498	370428	Shuttle expression-secretion vector pP43NMK	6799.65	11656.5	99.585	560	f94b3e298940bd3a123b54d3276cecfd	FALSE	1714278	11.2068
DO224498	370447	Cloning vector pBGGT	6799.65	11656.5	99.585	560	f94b3e298940bd3a123b54d3276cecfd	FALSE	1714278	11.2068
DO224498	370581	Gateway adapted binary vector pCGTAG	6799.65	11656.5	100	560	f94b3e298940bd3a123b54d3276cecfd	FALSE	1714278	11.2068
DO224498	370582	Gateway adapted binary vector pCGTBG	6799.65	11656.5	100	560	f94b3e298940bd3a123b54d3276cecfd	FALSE	1714278	11.2068
DO224498	370583	Gateway adapted binary vector pCGTENG	6799.65	11656.5	100	560	f94b3e298940bd3a123b54d3276cecfd	FALSE	1714278	11.2068
DO224498	370584	Gateway adapted binary vector pCGTNG	6799.65	11656.5	100	560	f94b3e298940bd3a123b54d3276cecfd	FALSE	1714278	11.2068
DO224498	370585	Binary vector pCsGFPBT	6799.65	11656.5	100	560	f94b3e298940bd3a123b54d3276cecfd	FALSE	1714278	11.2068
DO224498	37980	Cloning vector pUCSce	6799.65	11656.5	99.585	560	f94b3e298940bd3a123b54d3276cecfd	FALSE	1714278	11.2068
DO224498	37981	Cloning vector pX1918G	6799.65	11656.5	99.585	560	f94b3e298940bd3a123b54d3276cecfd	FALSE	1714278	11.2068
DO224498	37982	Cloning vector pX1918GT	6799.65	11656.5	99.585	560	f94b3e298940bd3a123b54d3276cecfd	FALSE	1714278	11.2068
DO224498	380046	Conjugative vector pHW001	6799.65	11656.5	99.585	560	f94b3e298940bd3a123b54d3276cecfd	FALSE	1714278	11.2068
DO224498	380637	shRNA expression vector pSiRPG	6799.65	11656.5	100	560	f94b3e298940bd3a123b54d3276cecfd	FALSE	1714278	11.2068
DO224498	382375	Integration vector pBGSC6	6799.65	11656.5	100	560	f94b3e298940bd3a123b54d3276cecfd	FALSE	1714278	11.2068
DO224498	385051	Cloning vector pMD-18-NiVPCRt	6799.65	11656.5	99.585	560	f94b3e298940bd3a123b54d3276cecfd	FALSE	1714278	11.2068
DO224498	393298	Cloning vector pBSD-GFP-INT-attP	6799.65	11656.5	100	560	f94b3e298940bd3a123b54d3276cecfd	FALSE	1714278	11.2068
DO224498	393300	Cloning vector pINT	6799.65	11656.5	100	560	f94b3e298940bd3a123b54d3276cecfd	FALSE	1714278	11.2068
DO224498	393301	Cloning vector pLN-ENR-GFP	6799.65	11656.5	100	560	f94b3e298940bd3a123b54d3276cecfd	FALSE	1714278	11.2068
DO224498	412978	Control vector HBT-sGFP(S65T)-NOS	6799.65	11656.5	99.585	560	f94b3e298940bd3a123b54d3276cecfd	FALSE	1714278	11.2068
DO224498	412979	Control vector RD29A-LUC-NOS-At5g52310	6799.65	11656.5	99.585	560	f94b3e298940bd3a123b54d3276cecfd	FALSE	1714278	11.2068
DO224498	412980	Control vector AtGH3-LUC-NOS-At2g23710	6799.65	11656.5	99.585	560	f94b3e298940bd3a123b54d3276cecfd	FALSE	1714278	11.2068
DO224498	412981	Control vector WRKY29-LUC-NOS-At4g23550	6799.65	11656.5	99.585	560	f94b3e298940bd3a123b54d3276cecfd	FALSE	1714278	11.2068
DO224498	412982	Control vector GST6-LUC-NOS-At2g47730	6799.65	11656.5	99.585	560	f94b3e298940bd3a123b54d3276cecfd	FALSE	1714278	11.2068
DO224498	412983	Control vector HSP18.2-LUC-NOS-At5g59720	6799.65	11656.5	99.585	560	f94b3e298940bd3a123b54d3276cecfd	FALSE	1714278	11.2068
DO224498	412984	Control vector ARR6-LUC-NOS-At5g62920	6799.65	11656.5	99.585	560	f94b3e298940bd3a123b54d3276cecfd	FALSE	1714278	11.2068
DO224498	412985	Control vector GCC1-LUC-NOS	6799.65	11656.5	99.585	560	f94b3e298940bd3a123b54d3276cecfd	FALSE	1714278	11.2068
DO224498	412986	Control vector pFRK1-LUC-NOS-At2g19190	6799.65	11656.5	99.585	560	f94b3e298940bd3a123b54d3276cecfd	FALSE	1714278	11.2068
DO224498	415098	DNA launch vector pDE-GFP2	6799.65	11656.5	100	560	f94b3e298940bd3a123b54d3276cecfd	FALSE	1714278	11.2068
DO224498	418830	Expression vector pUC19-T7pol-lacI-lys	6799.65	11656.5	99.585	560	f94b3e298940bd3a123b54d3276cecfd	FALSE	1714278	11.2068
DO224498	419247	Shuttle vector pUCAG.Gfp	6799.65	11656.5	100	560	f94b3e298940bd3a123b54d3276cecfd	FALSE	1714278	11.2068
DO224498	419248	Shuttle vector pUCAG.myocardin	6799.65	11656.5	100	560	f94b3e298940bd3a123b54d3276cecfd	FALSE	1714278	11.2068
DO224498	419249	Shuttle vector pUCAG.nkx2.5	6799.65	11656.5	100	560	f94b3e298940bd3a123b54d3276cecfd	FALSE	1714278	11.2068
DO224498	419250	Shuttle vector pUCAG.GATA4	6799.65	11656.5	100	560	f94b3e298940bd3a123b54d3276cecfd	FALSE	1714278	11.2068
DO224498	419251	Shuttle vector pUCAG.MEF2C	6799.65	11656.5	100	560	f94b3e298940bd3a123b54d3276cecfd	FALSE	1714278	11.2068
[truncated: 148,996 more rows]

## Sheet: 4 CaPSID-WGS
icgc_donor_id	NCBI_taxonID_genus	NCBI_taxname	pmer	read_counts	Percent_identity	accession_number	extractid	Tumor_True_False	Number_of_reads_analyzed	pmhr
[truncated: 35,314 more rows]

[truncated: 20 more sheets: 5 SEPATH-WGS, 6 WGS Consensus-Tumor, 7 WGS Consensus-Normal, 8 P-DiP-RNA-seq, 9 CaPSID-RNA-seq, 10 SEPATH-RNA-seq, 11 Consensus-RNA-seq, 12 Virus load, 13 Oncoprint, 14 HERV expression, 15 HERV Survival, 16 Plant viruses, 17 Integration, 18 NCBI taxonomy for viruses, 19 Freq. among ICTV genome com, 20 Samples not analysed by PDiP, 21 SBS2 APOBEC signat (Fig. 3d), 22 SBS13 APOBEC signat Fig. 3d, 23 APOBEC3B expression (Fig.3f), 24 Immune infiltration(Fig. 3g)]
